# Supplementary material for: Bacteriophages suppress CRISPR–Cas immunity using RNA-based anti-CRISPRs
Source: Nature. 2023 Oct 18;623(7987):601–7. doi: 10.1038/s41586-023-06612-5 (PMC10651486; doi:10.1038/s41586-023-06612-5)
Supplement: Supplementary file 3 — The file contains the filtered output of the SRUFinder in an editable format. [file 41586_2023_6612_MOESM3_ESM.csv]

Database	SRU ID	Sequence accession	Start	End	SRU sequence	Subtype	Repeat ID	Identity	Coverage	E-value	Score	Alignment length	Mismatches	Gaps
IMG/VR3	GCA_002621305.1_39243_39270	GCA_002621305.1	39243	39270	TTTTATATTAACTAAGTGAAATGTAAAT	I-B	I-B:62012	96.4	96.6	4.9e-06	48.1	28	1	0
IMG/VR3	IMGVR_UViG_3300006099_000037|3300006099|Ga0080690_1000245_14763_14796	IMGVR_UViG_3300006099_000037|3300006099|Ga0080690_1000245	14763	14796	ggTTTCAATCCACGCACACCTTGCGGAGTGCGAC	I-C	I-C:64640	97.1	100	1.7e-09	60	34	1	0
IMG/VR3	Monaco_MBA1730_NODE_4_length_39464_cov_136.611561_649_681	Monaco_MBA1730_NODE_4_length_39464_cov_136.611561	649	681	GTCGCGCCCCGTGAGGGGTGCGTGGATTGAAAT	I-C	I-C:86667	97	100	6.1e-09	58	33	1	0
IMG/VR3	UGV-GENOME-0327633_25935_25964	UGV-GENOME-0327633	25935	25964	CTTAAATCCACCCCGCCCACGCTGGCGGGG	I-C	I-C:48157	93.3	90.9	9.2e-05	44.1	30	2	0
IMG/VR3	IMGVR_UViG_3300003846_000009|3300003846|Ga0058696_1000102_979_1010	IMGVR_UViG_3300003846_000009|3300003846|Ga0058696_1000102	979	1010	ATTTCAATCCACGCACCCACATGAGGTGCGAC	I-C	I-C:3490	96.9	100	2.5e-08	56	32	1	0
IMG/VR3	UGV-GENOME-0208326_9446_9478	UGV-GENOME-0208326	9446	9478	ATTTCAATCCACGCACCCCTGATAGGGTGCGAC	I-C	I-C:13177	93.9	100	1.5e-06	50.1	33	2	0
IMG/VR3	UGV-GENOME-0324867_6611_6639	UGV-GENOME-0324867	6611	6639	ATTTCAATACATCCGATGTTATTGTTTAT	I-B	I-B:31118	93.1	96.7	0.00033	42.1	29	2	0
IMG/VR3	UGV-GENOME-0276070_1_6877_6912	UGV-GENOME-0276070_1	6877	6912	GTTTGAGAGTAGTGTAATCTTCAATGGTACTCAAAC	II-A	II-A:13050	100	100	4.8e-13	71.9	36	0	0
IMG/VR3	IMGVR_UViG_3300005664_000052|3300005664|Ga0073685_1000058|2373-28549_7306_7338	IMGVR_UViG_3300005664_000052|3300005664|Ga0073685_1000058|2373-28549	7306	7338	GTTTCAATCCGCGCCCCCCGTGAGGGGAGCGAC	I-C	I-C:13577	97	100	6.2e-09	58	33	1	0
IMG/VR3	IMGVR_UViG_3300013281_000075|3300013281|Ga0119917_100159_108_143	IMGVR_UViG_3300013281_000075|3300013281|Ga0119917_100159	108	143	GTCTTAATCCCTTTTATTTCAGGGCTGGATTGTTAC	III-A	III-A:39205	100	100	4.9e-13	71.9	36	0	0
IMG/VR3	UGV-GENOME-0187651_1_23800_23835	UGV-GENOME-0187651_1	23800	23835	GTTTGAGAATGACGTAAAAACGTATAGTATTCAAAC	II-A	II-A:35327	97.2	100	1.2e-10	63.9	36	1	0
IMG/VR3	UGV-GENOME-0283313_1_19088_19122	UGV-GENOME-0283313_1	19088	19122	CGGAGAGCACTGAGCGTCAGAAGGTGCATTGAGAC	III-D	III-D:54218	91.4	94.6	2.9e-05	46.1	35	3	0
IMG/VR3	UGV-GENOME-0348811_5075_5107	UGV-GENOME-0348811	5075	5107	TGTCGTACCCCACACGGGTGCGTGGATTGAAAT	I-C	I-C:63408	100	100	2.6e-11	65.9	33	0	0
IMG/VR3	DTR_870871_7446_7475	DTR_870871	7446	7475	ATTTCAATTCCATAAAGGTACGATAAGAAC	I-B	I-B:22577	96.7	100	3.3e-07	52	30	1	0
IMG/VR3	IMGVR_UViG_3300008105_000050|3300008105|Ga0114338_1003244_12172_12206	IMGVR_UViG_3300008105_000050|3300008105|Ga0114338_1003244	12172	12206	TTCAAAGCCTCTAAAACCCTTTTAGGGATTGAAAC	I-D	I-D:34353	100	94.6	2e-12	69.9	35	0	0
IMG/VR3	IMGVR_UViG_3300008105_000050|3300008105|Ga0114338_1003244_15248_15282	IMGVR_UViG_3300008105_000050|3300008105|Ga0114338_1003244	15248	15282	TTCAAAGCCTCTAAAACCCTTTTAGGGATTGAAAC	I-D	I-D:34353	100	94.6	2e-12	69.9	35	0	0
IMG/VR3	IMGVR_UViG_3300018038_000004|3300018038|Ga0187855_10000452_16074_16104	IMGVR_UViG_3300018038_000004|3300018038|Ga0187855_10000452	16074	16104	TTTCAATCCACGCGCCCATATGGGACGCGAC	I-C	I-C:48818	93.5	96.9	2.3e-05	46.1	31	2	0
IMG/VR3	UGV-GENOME-0270304_4485_4517	UGV-GENOME-0270304	4485	4517	GTCGCGCCCCGCGAGGGGTGCGTGGATTGAAAT	I-C	I-C:19097	97	100	6.1e-09	58	33	1	0
IMG/VR3	UGV-GENOME-0336167_15779_15807	UGV-GENOME-0336167	15779	15807	TTTTCTAAGCTGCCTATGCGGCAGTTAAC	I-F	I-F:21695	100	100	5e-09	58	29	0	0
IMG/VR3	UGV-GENOME-0358433_7402_7431	UGV-GENOME-0358433	7402	7431	ATTTCAATTCCATAAAGGTACGATAAGAAC	I-B	I-B:22577	96.7	100	3.3e-07	52	30	1	0
IMG/VR3	UGV-GENOME-0359229_48146_48174	UGV-GENOME-0359229	48146	48174	CTTTTAATCGTACCATTATGGAATTGAAA	I-B	I-B:17028	96.6	96.7	1.3e-06	50.1	29	1	0
IMG/VR3	IMGVR_UViG_3300025915_000013|3300025915|Ga0207693_10000037_94623_94648	IMGVR_UViG_3300025915_000013|3300025915|Ga0207693_10000037	94623	94648	GGACGACCCCCGCCTGCGCGGGGAGC	I-E	I-E:12670	96.2	92.9	6.8e-05	44.1	26	1	0
IMG/VR3	UGV-GENOME-0376434_112736_112762	UGV-GENOME-0376434	112736	112762	TTTTAATTGAACTAAGGTAGAATTGAA	I-B	I-B:11193	100	90	8.1e-08	54	27	0	0
IMG/VR3	IMGVR_UViG_3300006131_000038|3300006131|Ga0080692_1000242_14763_14796	IMGVR_UViG_3300006131_000038|3300006131|Ga0080692_1000242	14763	14796	GGTTTCAATCCACGCACACCTTGCGGAGTGCGAC	I-C	I-C:64640	97.1	100	1.6e-09	60	34	1	0
IMG/VR3	IMGVR_UViG_3300008001_000023|3300008001|Ga0100389_1000823_15893_15924	IMGVR_UViG_3300008001_000023|3300008001|Ga0100389_1000823	15893	15924	TCGCCCCCCTCGCGGGGGGCGCGGATTGAAAC	I-C	I-C:42837	96.9	97	2.5e-08	56	32	1	0
IMG/VR3	UGV-GENOME-0359484_8446_8473	UGV-GENOME-0359484	8446	8473	TTTCAATTCCATAAAGGTACGATTAAAA	I-B	I-B:14176	100	93.3	2.1e-08	56	28	0	0
IMG/VR3	UGV-GENOME-0375229_1_111081_111113	UGV-GENOME-0375229_1	111081	111113	GTCGCATTCCGCATGGGATGCGTGGATTGAAAT	I-C	I-C:10626	97	100	6.3e-09	58	33	1	0
IMG/VR3	UGV-GENOME-0378102_153952_153985	UGV-GENOME-0378102	153952	153985	GTTGCAACCCATGCGGGTTGCGTTTGATTGAAAT	I-C	I-C:56999	91.2	100	9.5e-05	44.1	34	3	0
IMG/VR3	UGV-GENOME-0378102_154142_154175	UGV-GENOME-0378102	154142	154175	GTTGCAACCCTCATGGGTTGCGTTAGATTGAAAT	I-C	I-C:56999	94.1	100	3.9e-07	52	34	2	0
IMG/VR3	IMGVR_UViG_3300029705_000561|3300029705|Ga0224414_10014953|1-28134_11897_11927	IMGVR_UViG_3300029705_000561|3300029705|Ga0224414_10014953|1-28134	11897	11927	TTTCAATCCACGCCCCTATATAGAGAGCGAC	I-C	I-C:22992	93.5	96.9	2.3e-05	46.1	31	2	0
IMG/VR3	UGV-GENOME-0277416_35_63	UGV-GENOME-0277416	35	63	CTTTTCCCTGCACACGCGGGGGTGATCCC	I-E	I-E:11157	96.6	100	1.2e-06	50.1	29	1	0
IMG/VR3	UGV-GENOME-0368945_99291_99318	UGV-GENOME-0368945	99291	99318	TTTCTATTCCATAAAGGTACGATTAAAA	I-B	I-B:14176	96.4	93.3	5.2e-06	48.1	28	1	0
IMG/VR3	UGV-GENOME-4421056_13299_13334	UGV-GENOME-4421056	13299	13334	GTTTGAGAGTAGTGTAATCTTCAATGGTACTCAAAC	II-A	II-A:13050	100	100	4.8e-13	71.9	36	0	0
IMG/VR3	IMGVR_UViG_3300011008_000151|3300011008|Ga0139362_1002182_36940_36961	IMGVR_UViG_3300011008_000151|3300011008|Ga0139362_1002182	36940	36961	ATCCCCGCAAGGGGACGGAAAC	III-A	III-A:52720	100	95.7	4.4e-05	44.1	22	0	0
IMG/VR3	UGV-GENOME-0329861_476_504	UGV-GENOME-0329861	476	504	ATTTCAAAACATCTCATGTTACGGTTTAA	I-B	I-B:26280	96.6	96.7	1.3e-06	50.1	29	1	0
IMG/VR3	IMGVR_UViG_3300031565_000731|3300031565|Ga0307379_10007523_9985_10011	IMGVR_UViG_3300031565_000731|3300031565|Ga0307379_10007523	9985	10011	CGGTTCATCCCCATGCCTGTGGGGAAC	I-E	I-E:12279	96.3	93.1	1.9e-05	46.1	27	1	0
IMG/VR3	UGV-GENOME-0351004_27392_27427	UGV-GENOME-0351004	27392	27427	GTTTGAATACTATACGTTTTTACGTCATTCTCAAAC	II-A	II-A:35327	97.2	100	1.2e-10	63.9	36	1	0
IMG/VR3	IMGVR_UViG_3300029851_000015|3300029851|Ga0245290_100534|2274-42152_16205_16240	IMGVR_UViG_3300029851_000015|3300029851|Ga0245290_100534|2274-42152	16205	16240	ATTATAACATACCAAGTAATAACCGGGAACTACAGC	I-C	I-C:29941	100	100	4.8e-13	71.9	36	0	0
IMG/VR3	IMGVR_UViG_3300031867_000743|3300031867|Ga0326511_10001451_11385_11417	IMGVR_UViG_3300031867_000743|3300031867|Ga0326511_10001451	11385	11417	GTCTCCCTCCACCCGGAGGGAGTGGATTGAAAT	I-C	I-C:57392	100	94.3	2.8e-11	65.9	33	0	0
IMG/VR3	IMGVR_UViG_3300031875_000002|3300031875|Ga0308405_1000261_28205_28230	IMGVR_UViG_3300031875_000002|3300031875|Ga0308405_1000261	28205	28230	TTTTCCCCGCACAGGCGGGGTTGATC	I-E	I-E:20680	96.2	92.9	7e-05	44.1	26	1	0
IMG/VR3	IMGVR_UViG_3300025469_000044|3300025469|Ga0208687_1000681_2552_2588	IMGVR_UViG_3300025469_000044|3300025469|Ga0208687_1000681	2552	2588	GTTTCAATCCTTGTTCTCTTGGATGATTCGCTCGAAG	I-B	I-B:3375	97.3	100	3.1e-11	65.9	37	1	0
IMG/VR3	UGV-GENOME-0367494_9713_9757	UGV-GENOME-0367494	9713	9757	GTTGTGATTTGTTTTCATTTTAGTAACTTTGAGTCGTTGGAAACA	II-C	II-C:43784	93.3	95.7	4.5e-11	65.9	45	3	0
IMG/VR3	IMGVR_UViG_3300025360_000010|3300025360|Ga0209739_100862_1730_1752	IMGVR_UViG_3300025360_000010|3300025360|Ga0209739_100862	1730	1752	GCATCTCAAATAGAGAATTGAAA	III-A	III-A:10624	100	95.8	1.2e-05	46.1	23	0	0
IMG/VR3	DTR_748353_12126_12154	DTR_748353	12126	12154	CGGTTTATCCCCACGCATGTGGGGTTTAC	I-E	I-E:73358	96.6	100	1.2e-06	50.1	29	1	0
IMG/VR3	DTR_853958_120_155	DTR_853958	120	155	GCTGTAGTTCCCGGTTATTACTTGGTATGTTATAAT	I-C	I-C:29941	100	100	4.8e-13	71.9	36	0	0
IMG/VR3	IMGVR_UViG_3300007186_000076|3300007186|Ga0103259_102137_3098_3126	IMGVR_UViG_3300007186_000076|3300007186|Ga0103259_102137	3098	3126	ATTTAATAGAAACATTTTATATTGTAAAT	I-B	I-B:4041	96.6	100	1.2e-06	50.1	29	1	0
IMG/VR3	IMGVR_UViG_3300021469_000005|3300021469|Ga0190361_1000151_28082_28108	IMGVR_UViG_3300021469_000005|3300021469|Ga0190361_1000151	28082	28108	TCAATTCTTCTAAAGTCTTATTGGAAC	I-A	I-A:20129	100	90	8.3e-08	54	27	0	0
IMG/VR3	IMGVR_UViG_3300032069_000010|3300032069|Ga0315282_10000720_34538_34569	IMGVR_UViG_3300032069_000010|3300032069|Ga0315282_10000720	34538	34569	GTTTCAATCCACGCGCCCACATGGGGCGCGAC	I-C	I-C:10068	96.9	100	2.4e-08	56	32	1	0
IMG/VR3	Rampelli_10006_NODE_16_length_62632_cov_5.164214_7440_7467	Rampelli_10006_NODE_16_length_62632_cov_5.164214	7440	7467	TTTCAATTCCATAAAGGTACGATTAAAA	I-B	I-B:14176	100	93.3	2.1e-08	56	28	0	0
IMG/VR3	IMGVR_UViG_3300000574_000004|3300000574|JGI1357J11328_10000227_28235_28271	IMGVR_UViG_3300000574_000004|3300000574|JGI1357J11328_10000227	28235	28271	GTTGCACCCCGCCTGAGTGCGGGGTGAGGATTGAAAC	I-C	I-C:74363	100	100	1.2e-13	73.8	37	0	0
IMG/VR3	IMGVR_UViG_GVMAG-M-3300025617-32_000001|3300025617|Ga0209138_1000980_13771_13799	IMGVR_UViG_GVMAG-M-3300025617-32_000001|3300025617|Ga0209138_1000980	13771	13799	ATTTAATAGAAACATTTTGTATTTTAAAT	I-B	I-B:4041	96.6	100	1.2e-06	50.1	29	1	0
IMG/VR3	UGV-GENOME-4411903_1_19855_19888	UGV-GENOME-4411903_1	19855	19888	AGTCACACCCTTCGTGGGTGTGTGGATTGAAACT	I-C	I-C:19402	100	97.1	6.9e-12	67.9	34	0	0
IMG/VR3	Zuo_D3_NODE_64_length_40524_cov_8.834243_36875_36905	Zuo_D3_NODE_64_length_40524_cov_8.834243	36875	36905	TGTCGCTCCCCCGTGGGAGCGTGGATTGAAA	I-C	I-C:15881	96.9	93.9	6.1e-06	48.1	32	0	1
IMG/VR3	IMGVR_UViG_3300032053_000217|3300032053|Ga0315284_10001121_32055_32086	IMGVR_UViG_3300032053_000217|3300032053|Ga0315284_10001121	32055	32086	GTTTCAATCCACGCACCCACGCGGGGTGCGAC	I-C	I-C:74922	100	100	1e-10	63.9	32	0	0
IMG/VR3	UGV-GENOME-0360140_3105_3132	UGV-GENOME-0360140	3105	3132	TTTCCATTCCATAAAGGTACGATTAAAA	I-B	I-B:14176	96.4	93.3	5.3e-06	48.1	28	1	0
IMG/VR3	IMGVR_UViG_3300029915_000125|3300029915|Ga0311358_10003182_1104_1131	IMGVR_UViG_3300029915_000125|3300029915|Ga0311358_10003182	1104	1131	GTTTCCCCCGCGCCTGCGGGGATAGGCC	I-E	I-E:24607	100	100	1.8e-08	56	28	0	0
IMG/VR3	Actinobacteria_gi_484042886-11-24134_1303_1330	Actinobacteria_gi_484042886-11-24134	1303	1330	GTTGCGATCCCTCCAGGGATGATGAGCG	I-B	I-B:11927	96.4	93.3	5.4e-06	48.1	28	1	0
IMG/VR3	IMGVR_UViG_3300008481_000067|3300008481|Ga0115177_1002069_6736_6766	IMGVR_UViG_3300008481_000067|3300008481|Ga0115177_1002069	6736	6766	GTTTCAATCCGCGCACCCGCGTGGGGTGCGA	I-C	I-C:13881	96.8	96.9	9.4e-08	54	31	1	0
IMG/VR3	IMGVR_UViG_3300025030_000575|3300025030|Ga0209518_1002840_497_528	IMGVR_UViG_3300025030_000575|3300025030|Ga0209518_1002840	497	528	GTTTCAATCCACGCCCCTGTGCGAGGGGCGAC	I-C	I-C:22311	100	100	9.7e-11	63.9	32	0	0
IMG/VR3	UGV-GENOME-0282322_1_24754_24786	UGV-GENOME-0282322_1	24754	24786	GTCGCACCCCTCGCGGGGTGCGTGGATTGAAAT	I-C	I-C:10322	100	100	2.6e-11	65.9	33	0	0
IMG/VR3	UGV-GENOME-0325060_6847_6880	UGV-GENOME-0325060	6847	6880	GTTGCAACCCACATGGGTTGCGTTAGATTAAAAT	I-C	I-C:56999	94.1	100	4.2e-07	52	34	2	0
IMG/VR3	UGV-GENOME-0367831_8720_8748	UGV-GENOME-0367831	8720	8748	CTTTCCATTCCATAAAGGTACGATTGAAA	I-B	I-B:5703	93.1	96.7	0.00034	42.1	29	2	0
IMG/VR3	IMGVR_UViG_3300013936_000094|3300013936|Ga0116637_1000298_131_166	IMGVR_UViG_3300013936_000094|3300013936|Ga0116637_1000298	131	166	GTTTGACTACCATTTGTAATAGCACCATACTCAAAC	II-A	II-A:32880	97.2	100	1.2e-10	63.9	36	1	0
IMG/VR3	UGV-GENOME-0166897_19840_19873	UGV-GENOME-0166897	19840	19873	AGTCACACCCTTCGTGGGTGTGTGGATTGAAACT	I-C	I-C:19402	100	97.1	7.1e-12	67.9	34	0	0
IMG/VR3	UGV-GENOME-0307097_46787_46820	UGV-GENOME-0307097	46787	46820	GTTGCAACCCACATGGGTTGCGTTAGATTGAAAT	I-C	I-C:56999	97.1	100	1.6e-09	60	34	1	0
IMG/VR3	UGV-GENOME-0307097_46963_46996	UGV-GENOME-0307097	46963	46996	GTTGCAACCCGCACGGGTTGCGTTAGATTAAAAT	I-C	I-C:56999	94.1	100	4e-07	52	34	2	0
IMG/VR3	DTR_878106_50067_50102	DTR_878106	50067	50102	GTTTAAGAGTATTCCAAAATAACAAGGCTCTCAAAC	II-A	II-A:45380	100	100	4.7e-13	71.9	36	0	0
IMG/VR3	IMGVR_UViG_3300006865_000016|3300006865|Ga0073934_10001873|3369-47272_31012_31045	IMGVR_UViG_3300006865_000016|3300006865|Ga0073934_10001873|3369-47272	31012	31045	TTCCGCGGCCTCACCGCCGCGGCCTCATTGAAGC	I-G	I-G:21368	91.2	91.9	0.00011	44.1	34	3	0
IMG/VR3	IMGVR_UViG_3300025308_000004|3300025308|Ga0209211_10001182_41295_41323	IMGVR_UViG_3300025308_000004|3300025308|Ga0209211_10001182	41295	41323	GTGTTCCCCACTCGCGTGGGGATGAACCG	I-E	I-E:33191	100	100	5e-09	58	29	0	0
IMG/VR3	IMGVR_UViG_3300028552_000016|3300028552|Ga0302149_1000042_36091_36119	IMGVR_UViG_3300028552_000016|3300028552|Ga0302149_1000042	36091	36119	GGGCCTATCCCCGCGAGCGCGGGGGAACC	I-E	I-E:12782	100	100	5e-09	58	29	0	0
IMG/VR3	IMGVR_UViG_3300029566_000010|3300029566|Ga0244934_100170_66033_66061	IMGVR_UViG_3300029566_000010|3300029566|Ga0244934_100170	66033	66061	CTTTCTATTCCATAAAGGTACGATTGAAA	I-B	I-B:5703	93.1	96.7	0.00032	42.1	29	2	0
IMG/VR3	UGV-GENOME-0241550_1_30	UGV-GENOME-0241550	1	30	ATTTAAATTCCATTATGATTCTATTAATTC	I-B	I-B:30348	96.7	100	3.3e-07	52	30	1	0
IMG/VR3	UGV-GENOME-0298121_4867_4895	UGV-GENOME-0298121	4867	4895	ATTTAAATTCTACTAAGGTGAGATTAAAA	I-B	I-B:82212	93.1	96.7	0.00032	42.1	29	2	0
IMG/VR3	UGV-GENOME-0324948_24065_24094	UGV-GENOME-0324948	24065	24094	CTTAAATCCACCCCGCCCACGCTGGCGGGG	I-C	I-C:48157	93.3	90.9	9.1e-05	44.1	30	2	0
IMG/VR3	IMGVR_UViG_3300008306_000026|3300008306|Ga0115184_1001068_6711_6742	IMGVR_UViG_3300008306_000026|3300008306|Ga0115184_1001068	6711	6742	TCAGCCGCCTTTATGGCGGCTGTGTGTTGAAA	I-C	I-C:13356	96.9	96.9	5.8e-06	48.1	32	0	1
IMG/VR3	IMGVR_UViG_3300025087_000148|3300025087|Ga0208957_1000306_14771_14802	IMGVR_UViG_3300025087_000148|3300025087|Ga0208957_1000306	14771	14802	GTCGCCCCTCGTACAGGGGCGTGGATTGAAAC	I-C	I-C:66709	100	100	9.7e-11	63.9	32	0	0
IMG/VR3	IMGVR_UViG_3300029514_000018|3300029514|Ga0244787_100562|1586-40324_7663_7695	IMGVR_UViG_3300029514_000018|3300029514|Ga0244787_100562|1586-40324	7663	7695	ATTTCAATCCACGCACCCCGCGAGGGGTGCGAC	I-C	I-C:10322	100	100	2.5e-11	65.9	33	0	0
IMG/VR3	UGV-GENOME-0260545_30679_30707	UGV-GENOME-0260545	30679	30707	TTAAACCGTAACATGAGATGTTTTGAAAT	I-B	I-B:26280	96.6	96.7	1.3e-06	50.1	29	1	0
IMG/VR3	UGV-GENOME-0277627_12449_12480	UGV-GENOME-0277627	12449	12480	ATTTCAGCTCACTACCTCACACAGAGGTAGAC	I-C	I-C:19156	96.9	100	2.4e-08	56	32	1	0
IMG/VR3	UGV-GENOME-0220691_31623_31656	UGV-GENOME-0220691	31623	31656	GTCGCCCTCCTCGCGGAGGGCGTGGATAGAAATA	I-C	I-C:44628	100	100	6.6e-12	67.9	34	0	0
IMG/VR3	UGV-GENOME-0268981_40043_40075	UGV-GENOME-0268981	40043	40075	GTCTGAACCACCCCCTCACCGCGAGGTGATTGA	III-D	III-D:26812	100	100	2.5e-11	65.9	33	0	0
IMG/VR3	UGV-GENOME-0280562_40177_40212	UGV-GENOME-0280562	40177	40212	GCTGTAGTTCCCGGTTATTACTTGGTATGTTATAAT	I-C	I-C:29941	100	100	4.7e-13	71.9	36	0	0
IMG/VR3	IMGVR_UViG_3300013902_000012|3300013902|Ga0116620_1000042_96329_96365	IMGVR_UViG_3300013902_000012|3300013902|Ga0116620_1000042	96329	96365	GTCTTAATCCTTGTTTTAGTGGAGGATGGTCTCGGAG	III-D	III-D:14444	100	100	1.3e-13	73.8	37	0	0
IMG/VR3	IMGVR_UViG_3300021399_000239|3300021399|Ga0224415_10000738_10340_10370	IMGVR_UViG_3300021399_000239|3300021399|Ga0224415_10000738	10340	10370	GTCGCGCCCCTCCGGGCGCGTGAATTGAAAC	I-C	I-C:29868	96.9	96.9	6e-06	48.1	32	0	1
IMG/VR3	UGV-GENOME-0155253_27_63	UGV-GENOME-0155253	27	63	GTTTGAGAGTAGTGTAATTCTGTAAATCTCTAAAACT	II-A	II-A:37227	100	100	1.3e-13	73.8	37	0	0
IMG/VR3	UGV-GENOME-0196486_26164_26198	UGV-GENOME-0196486	26164	26198	AGTTTGACTACCCTTTAAATTGCACCAACTCAAAC	II-A	II-A:65011	94.6	94.6	0.00046	42.1	37	0	2
IMG/VR3	UGV-GENOME-0233899_15858_15891	UGV-GENOME-0233899	15858	15891	AGTTTCAATCCACACACCCACGAAGGGTGTGACT	I-C	I-C:19402	100	97.1	7.2e-12	67.9	34	0	0
IMG/VR3	IMGVR_UViG_3300029579_000020|3300029579|Ga0244893_101254_7415_7446	IMGVR_UViG_3300029579_000020|3300029579|Ga0244893_101254	7415	7446	ATTTCAATCCACGCCCCTATAATAGGAGCGAC	I-C	I-C:71727	93.8	100	6e-06	48.1	32	2	0
IMG/VR3	IMGVR_UViG_3300029588_000021|3300029588|Ga0245111_1000769|1-26084_16493_16520	IMGVR_UViG_3300029588_000021|3300029588|Ga0245111_1000769|1-26084	16493	16520	CTTTTCTCTGCCTACGCAGAGGTGTTTC	I-E	I-E:13191	100	100	1.9e-08	56	28	0	0
IMG/VR3	UGV-GENOME-0349649_35214_35246	UGV-GENOME-0349649	35214	35246	ATTTCAACTCACAGCCTCACGAAGAGGCTGACG	I-C	I-C:60185	100	97.1	2.7e-11	65.9	33	0	0
IMG/VR3	UGV-GENOME-0366592_15096_15123	UGV-GENOME-0366592	15096	15123	TTTCTATTCCATAAAGGTACGATTAAAA	I-B	I-B:14176	96.4	93.3	5.3e-06	48.1	28	1	0
IMG/VR3	IMGVR_UViG_3300029783_000007|3300029783|Ga0243236_1000263|10704-68800_55268_55303	IMGVR_UViG_3300029783_000007|3300029783|Ga0243236_1000263|10704-68800	55268	55303	GTTTGAGAGCCTTGTTATTTTGTAATACTCTTAAAC	II-A	II-A:50224	100	100	4.6e-13	71.9	36	0	0
IMG/VR3	IMGVR_UViG_3300029523_000009|3300029523|Ga0244821_100395_4648_4681	IMGVR_UViG_3300029523_000009|3300029523|Ga0244821_100395	4648	4681	CATTTCAATCCACGCTCCCCGCACGGGGAGCGAC	I-C	I-C:70460	100	100	6.6e-12	67.9	34	0	0
IMG/VR3	IMGVR_UViG_3300032061_000010|3300032061|Ga0315540_10000476|791-22796_918_947	IMGVR_UViG_3300032061_000010|3300032061|Ga0315540_10000476|791-22796	918	947	TCGCACCCTTCGCGGGGCGTGGATTGAAAT	I-C	I-C:10136	96.8	93.8	2.3e-05	46.1	31	0	1
IMG/VR3	IMGVR_UViG_3300005100_000002|3300005100|Ga0072724_100146_45540_45571	IMGVR_UViG_3300005100_000002|3300005100|Ga0072724_100146	45540	45571	GTTTCAATCCACGTTCCCGCATGGGGAGCGAC	I-C	I-C:10745	96.9	100	2.4e-08	56	32	1	0
IMG/VR3	UGV-GENOME-0189835_1_18055_18090	UGV-GENOME-0189835_1	18055	18090	GTTTGAGTACCATTGAAGATTACACTACTCTCAAAC	II-A	II-A:13050	100	100	4.7e-13	71.9	36	0	0
IMG/VR3	UGV-GENOME-4422520_34816_34845	UGV-GENOME-4422520	34816	34845	CGTTCCCCACGCGGGAACGTGGATTAAAAT	I-C	I-C:10476	96.7	93.8	3.7e-07	52	30	1	0
IMG/VR3	IMGVR_UViG_3300014208_000116|3300014208|Ga0172379_10003304|2654-26028_16249_16275	IMGVR_UViG_3300014208_000116|3300014208|Ga0172379_10003304|2654-26028	16249	16275	TTTACTGCCGCACAGGCAGCTTAGAAA	I-F	I-F:52463	100	96.4	7.2e-08	54	27	0	0
IMG/VR3	IMGVR_UViG_3300028677_000006|3300028677|Ga0255346_1000550|1-60532_40542_40573	IMGVR_UViG_3300028677_000006|3300028677|Ga0255346_1000550|1-60532	40542	40573	GTTTCAATCCACGCACCCGTGCGGGGTGCGAC	I-C	I-C:61835	100	100	9.8e-11	63.9	32	0	0
IMG/VR3	UGV-GENOME-0231597_1_16882_16915	UGV-GENOME-0231597_1	16882	16915	AGTCACACCCTTCGTGGGTGTGTGGATTGAAACT	I-C	I-C:19402	100	97.1	7e-12	67.9	34	0	0
IMG/VR3	IMGVR_UViG_3300032053_000261|3300032053|Ga0315284_10001349_10206_10237	IMGVR_UViG_3300032053_000261|3300032053|Ga0315284_10001349	10206	10237	GTCGCAACCCGTACGGGTTGCGTGGATTGAAA	I-C	I-C:20914	93.8	97	5.8e-06	48.1	32	2	0
IMG/VR3	UGV-GENOME-0358995_7446_7475	UGV-GENOME-0358995	7446	7475	ATTTCAATTCCATAAAGGTACGATAAGAAC	I-B	I-B:22577	96.7	100	3.3e-07	52	30	1	0
IMG/VR3	UGV-GENOME-0370615_100115_100143	UGV-GENOME-0370615	100115	100143	TTTCAATCGTACCTTTATGGAATAGAAAG	I-B	I-B:5703	93.1	96.7	0.00032	42.1	29	2	0
IMG/VR3	UGV-GENOME-0263378_1_2920_2950	UGV-GENOME-0263378_1	2920	2950	TTTCAATCCACACGCCCGCGAGAGGCGTGAC	I-C	I-C:28090	96.8	96.9	9.5e-08	54	31	1	0
IMG/VR3	DTR_873174_56666_56693	DTR_873174	56666	56693	TTTTAATCGTACCTTTATGGAATTGAAA	I-B	I-B:14176	100	93.3	2.1e-08	56	28	0	0
IMG/VR3	IMGVR_UViG_3300029133_000004|3300029133|Ga0168787_100221_52157_52188	IMGVR_UViG_3300029133_000004|3300029133|Ga0168787_100221	52157	52188	GTCTACCTCTGCGTGAGGTAGTGAGTTGAAAT	I-C	I-C:10443	100	100	9.7e-11	63.9	32	0	0
IMG/VR3	UGV-GENOME-0330589_19530_19559	UGV-GENOME-0330589	19530	19559	TCGCACTCTTCGTGTGTGCATGGATTGAAA	I-C	I-C:4350	93.3	93.8	9e-05	44.1	30	2	0
IMG/VR3	IMGVR_UViG_3300028666_000035|3300028666|Ga0265336_10000103_4898_4924	IMGVR_UViG_3300028666_000035|3300028666|Ga0265336_10000103	4898	4924	GCCTATCCCCGCTCGCGCGGGGGAATC	I-E	I-E:63228	100	93.1	7.7e-08	54	27	0	0
IMG/VR3	UGV-GENOME-0375470_5371_5403	UGV-GENOME-0375470	5371	5403	GTCGCCCCCACTTGCGGGGAGCGTGGATTGAAA	I-C	I-C:9086	93.9	97.1	1.5e-06	50.1	33	2	0
IMG/VR3	IMGVR_UViG_3300029310_000002|3300029310|Ga0134545_1000062_70755_70781	IMGVR_UViG_3300029310_000002|3300029310|Ga0134545_1000062	70755	70781	TTAATCGAACCTTTATGGAATTGAAAA	I-B	I-B:36230	100	90	8.3e-08	54	27	0	0
IMG/VR3	UGV-GENOME-0274169_2517_2549	UGV-GENOME-0274169	2517	2549	ATTTCAATCCACGCACCCCGCGAGGGGTGCGAC	I-C	I-C:10322	100	100	2.5e-11	65.9	33	0	0
IMG/VR3	UGV-GENOME-0275209_17050_17079	UGV-GENOME-0275209	17050	17079	TATTTCAACTCACAGCCTCACGAAGAGGCT	I-C	I-C:14769	100	90.9	1.5e-09	60	30	0	0
IMG/VR3	UGV-GENOME-0368948_10537_10565	UGV-GENOME-0368948	10537	10565	ATTTCTATTCCATGAAGGTACGATTAAAA	I-B	I-B:14176	93.1	96.7	0.00031	42.1	29	2	0
IMG/VR3	IMGVR_UViG_3300027793_000007|3300027793|Ga0209972_10000195_12942_12976	IMGVR_UViG_3300027793_000007|3300027793|Ga0209972_10000195	12942	12976	TTCAAAGCCTCTAAAACCCTTTTAGGGATTGAAAC	I-D	I-D:34353	100	94.6	2e-12	69.9	35	0	0
IMG/VR3	IMGVR_UViG_3300027793_000007|3300027793|Ga0209972_10000195_16193_16227	IMGVR_UViG_3300027793_000007|3300027793|Ga0209972_10000195	16193	16227	TTCAAAGCCTCTAAAACCCTTTTAGGGATTGAAAC	I-D	I-D:34353	100	94.6	2e-12	69.9	35	0	0
IMG/VR3	UGV-GENOME-0244718_13718_13752	UGV-GENOME-0244718	13718	13752	TTGAGAGTGATGCAATTTCTGATGGTACTCGAACA	II-A	II-A:49432	94.3	94.6	1.2e-07	54	35	2	0
IMG/VR3	UGV-GENOME-0333491_51453_51488	UGV-GENOME-0333491	51453	51488	GTTTAAGAGTATTCCAAAATAACAAGGCTCTCAAAC	II-A	II-A:45380	100	100	4.7e-13	71.9	36	0	0
IMG/VR3	UGV-GENOME-0264912_1_6194_6221	UGV-GENOME-0264912_1	6194	6221	TTTAAAATAGACTTAATAGTATGGAAAT	I-B	I-B:46132	100	96.6	2e-08	56	28	0	0
IMG/VR3	UGV-GENOME-0294761_44065_44094	UGV-GENOME-0294761	44065	44094	AGCCTCTTCGTGAGGCTGTGAGTTGAAATA	I-C	I-C:14769	100	90.9	1.5e-09	60	30	0	0
IMG/VR3	UGV-GENOME-0327376_1_12523_12556	UGV-GENOME-0327376_1	12523	12556	CATTTCAATCCACGCTCCCCGCACGGGGAGCGAC	I-C	I-C:70460	100	100	6.7e-12	67.9	34	0	0
IMG/VR3	UGV-GENOME-0368604_1_65882_65910	UGV-GENOME-0368604_1	65882	65910	ATTTCAATTCCATAAATGGTTCGATTAAA	I-B	I-B:19065	93.1	93.5	0.00034	42.1	29	2	0
IMG/VR3	DTR_731139_25811_25839	DTR_731139	25811	25839	GTAAACCCCACATGCGTGGGGATGAACCG	I-E	I-E:73358	100	100	5e-09	58	29	0	0
IMG/VR3	IMGVR_UViG_2124908038_000013|2124908038|B3_all_c_ConsensusfromContig67493_18354_18383	IMGVR_UViG_2124908038_000013|2124908038|B3_all_c_ConsensusfromContig67493	18354	18383	GTCACACCTCATTAGGTGTGTGGATTGAAA	I-C	I-C:11535	96.8	93.8	2.3e-05	46.1	31	0	1
IMG/VR3	IMGVR_UViG_3300009499_000020|3300009499|Ga0114930_10000539_38602_38622	IMGVR_UViG_3300009499_000020|3300009499|Ga0114930_10000539	38602	38622	TCACCCCCACATGCGTGGGGA	I-E	I-E:55610	100	91.3	0.00017	42.1	21	0	0
IMG/VR3	IMGVR_UViG_3300014824_000120|3300014824|Ga0134492_1004637_4117_4146	IMGVR_UViG_3300014824_000120|3300014824|Ga0134492_1004637	4117	4146	ATTTCAATACATCACATGTTACGGTTTATC	I-B	I-B:2224	96.7	100	3.3e-07	52	30	1	0
IMG/VR3	IMGVR_UViG_3300025018_000123|3300025018|Ga0210043_1000117_65063_65106	IMGVR_UViG_3300025018_000123|3300025018|Ga0210043_1000117	65063	65106	GTTGTGAATTGCTTTCAAAATTGTATTTTAGCTTATAATTCCCA	II-C	II-C:56931	100	95.7	1.2e-17	87.7	44	0	0
IMG/VR3	IMGVR_UViG_3300029577_000008|3300029577|Ga0244883_100386_1873_1908	IMGVR_UViG_3300029577_000008|3300029577|Ga0244883_100386	1873	1908	GTTTGAGAGTAGTGTAATCTTCAATGGTACTCAAAC	II-A	II-A:13050	100	100	4.8e-13	71.9	36	0	0
IMG/VR3	UGV-GENOME-0133274_42_74	UGV-GENOME-0133274	42	74	GTCGCCCTCCACCCGGAGGGCGTGGATAGAAAT	I-C	I-C:10002	100	100	2.5e-11	65.9	33	0	0
IMG/VR3	UGV-GENOME-0148278_9332_9362	UGV-GENOME-0148278	9332	9362	TTCAATCCACGCACCCCACGAGGGGCGCGAC	I-C	I-C:21476	93.5	96.9	2.3e-05	46.1	31	2	0
IMG/VR3	UGV-GENOME-0350834_1_678_710	UGV-GENOME-0350834_1	678	710	TCAATCACCTCGCGGTGAGGGGGTAGTTCAGAC	III-D	III-D:64134	100	91.7	2.9e-11	65.9	33	0	0
IMG/VR3	UGV-GENOME-4408501_18180_18213	UGV-GENOME-4408501	18180	18213	AGTCACACCCTTCGTGGGTGTGTGGATTGAAACT	I-C	I-C:19402	100	97.1	7.1e-12	67.9	34	0	0
IMG/VR3	IMGVR_UViG_3300000059_000021|3300000059|PaHGMunAill_c0000821_8643_8672	IMGVR_UViG_3300000059_000021|3300000059|PaHGMunAill_c0000821	8643	8672	CGGTTCATCCCCGCGTGTGCGGGGAACGCC	I-E	I-E:67537	100	100	1.4e-09	60	30	0	0
IMG/VR3	IMGVR_UViG_3300029730_000017|3300029730|Ga0245159_100911_16679_16712	IMGVR_UViG_3300029730_000017|3300029730|Ga0245159_100911	16679	16712	GTCGCTCCCCGTGCGGGGAGCGTGGATTGAAATG	I-C	I-C:70460	100	100	6.7e-12	67.9	34	0	0
IMG/VR3	UGV-GENOME-0225176_3032_3067	UGV-GENOME-0225176	3032	3067	ATTATAACATACCAAGTAATAACCGGGAACTACAGC	I-C	I-C:29941	100	100	4.7e-13	71.9	36	0	0
IMG/VR3	IMGVR_UViG_3300025471_000039|3300025471|Ga0209508_1001808_9361_9397	IMGVR_UViG_3300025471_000039|3300025471|Ga0209508_1001808	9361	9397	GTTTCAATCCTCACCGGCCTCGAAAGGCCGGTGCAAC	I-C	I-C:39486	94.6	100	7.4e-09	58	37	2	0
IMG/VR3	IMGVR_UViG_3300028494_000013|3300028494|Ga0307131_10298_2383_2414	IMGVR_UViG_3300028494_000013|3300028494|Ga0307131_10298	2383	2414	ATTTCAATTCACGCTCCCGCACAGGGAGCGAC	I-C	I-C:38635	100	100	9.7e-11	63.9	32	0	0
IMG/VR3	IMGVR_UViG_3300028564_000007|3300028564|Ga0255344_1000517_20203_20234	IMGVR_UViG_3300028564_000007|3300028564|Ga0255344_1000517	20203	20234	GTCGCACCCCGCACGGGTGCGTGGATTGAAAC	I-C	I-C:61835	100	100	9.7e-11	63.9	32	0	0
IMG/VR3	IMGVR_UViG_3300028653_000022|3300028653|Ga0265323_10000095_17682_17713	IMGVR_UViG_3300028653_000022|3300028653|Ga0265323_10000095	17682	17713	GTTTCAATCCACGCGCCCGCGAAGGGCGCGAC	I-C	I-C:12231	100	100	9.7e-11	63.9	32	0	0
IMG/VR3	UGV-GENOME-0219241_18869_18904	UGV-GENOME-0219241	18869	18904	GTTTGAGAGTAGTGTAATCCCAAGTGGTAGTAAAAC	II-A	II-A:27025	100	100	4.7e-13	71.9	36	0	0
IMG/VR3	IMGVR_UViG_3300018018_000016|3300018018|Ga0187886_1000585_1638_1659	IMGVR_UViG_3300018018_000016|3300018018|Ga0187886_1000585	1638	1659	CGCGCCCCGCAAGGGGCGCGTG	I-C	I-C:48722	100	91.7	5e-05	44.1	22	0	0
IMG/VR3	IMGVR_UViG_3300018018_000016|3300018018|Ga0187886_1000585_2448_2469	IMGVR_UViG_3300018018_000016|3300018018|Ga0187886_1000585	2448	2469	CGCGCCCCGCAAGGGGCGCGTG	I-C	I-C:48722	100	91.7	5e-05	44.1	22	0	0
IMG/VR3	IMGVR_UViG_3300028874_000017|3300028874|Ga0302155_10000172_22118_22146	IMGVR_UViG_3300028874_000017|3300028874|Ga0302155_10000172	22118	22146	GGGCCTATCCCCGCGAGCGCGGGGGAACC	I-E	I-E:12782	100	100	5.2e-09	58	29	0	0
IMG/VR3	UGV-GENOME-0227669_2516_2551	UGV-GENOME-0227669	2516	2551	GTTTGAGAGTAGTGTAATCTTCAATGGTACTCAAAC	II-A	II-A:13050	100	100	4.9e-13	71.9	36	0	0
IMG/VR3	IMGVR_UViG_7000000404_000017|7000000404|SRS011152_Baylor_scaffold_24686_1118_1151	IMGVR_UViG_7000000404_000017|7000000404|SRS011152_Baylor_scaffold_24686	1118	1151	GTCGCACGCTTCCCAGGGTGTGTGAATTGAAACA	I-C	I-C:47796	94.1	100	3.9e-07	52	34	2	0
IMG/VR3	UGV-GENOME-0330531_1_51381_51409	UGV-GENOME-0330531_1	51381	51409	TTAAACCGTAACATGAGATGTTTTGAAAT	I-B	I-B:26280	96.6	96.7	1.3e-06	50.1	29	1	0
IMG/VR3	UGV-GENOME-4374472_19854_19887	UGV-GENOME-4374472	19854	19887	AGTCACACCCTTCGTGGGTGTGTGGATTGAAACT	I-C	I-C:19402	100	97.1	7e-12	67.9	34	0	0
IMG/VR3	IMGVR_UViG_3300018079_000022|3300018079|Ga0184627_10000119_35075_35107	IMGVR_UViG_3300018079_000022|3300018079|Ga0184627_10000119	35075	35107	GTTTCAATCCACGCTCCCTATGAAGAGAGCGAC	I-C	I-C:44853	93.9	100	1.5e-06	50.1	33	2	0
IMG/VR3	IMGVR_UViG_3300025285_000004|3300025285|Ga0208046_1000118_976_1004	IMGVR_UViG_3300025285_000004|3300025285|Ga0208046_1000118	976	1004	GTCTTCCCCGCGCGAGTGGGGGTGTTTCT	I-E	I-E:29508	100	100	5.1e-09	58	29	0	0
IMG/VR3	IMGVR_UViG_3300025285_000004|3300025285|Ga0208046_1000118_1697_1728	IMGVR_UViG_3300025285_000004|3300025285|Ga0208046_1000118	1697	1728	GTCGCTCCCCACGCGGGGGCGTGGATTGAAAC	I-C	I-C:1989	96.9	100	2.5e-08	56	32	1	0
IMG/VR3	UGV-GENOME-0168610_15276_15311	UGV-GENOME-0168610	15276	15311	GATTAATAATCCCTAATAATTTCTACTGTTGTAGAT	V-A	V-A:10401	100	100	4.8e-13	71.9	36	0	0
IMG/VR3	UGV-GENOME-0336105_46497_46525	UGV-GENOME-0336105	46497	46525	GTTAACTGCCGCATAGGCAGCTTAGAAAA	I-F	I-F:21695	100	100	5.1e-09	58	29	0	0
IMG/VR3	IMGVR_UViG_3300031758_001696|3300031758|Ga0315907_10008333_1318_1352	IMGVR_UViG_3300031758_001696|3300031758|Ga0315907_10008333	1318	1352	TTCAAAGCCTCTAAAACCCTTTTAGGGATTGAAAC	I-D	I-D:34353	100	94.6	2e-12	69.9	35	0	0
IMG/VR3	IMGVR_UViG_3300031787_001709|3300031787|Ga0315900_10008247_9241_9277	IMGVR_UViG_3300031787_001709|3300031787|Ga0315900_10008247	9241	9277	GTCTTAATCCTTCTTCTACTGGAATATGGCTTCGGGG	III-D	III-D:2842	91.9	100	1.9e-06	50.1	37	3	0
IMG/VR3	UGV-GENOME-0281394_14292_14327	UGV-GENOME-0281394	14292	14327	ATTATAACATACCAAGTAATAACCGGGAACTACAGC	I-C	I-C:29941	100	100	4.8e-13	71.9	36	0	0
IMG/VR3	UGV-GENOME-0319785_47355_47388	UGV-GENOME-0319785	47355	47388	GTCGCTCCCCGTGCGGGGAGCGTGGATTGAAATG	I-C	I-C:70460	100	100	6.7e-12	67.9	34	0	0
IMG/VR3	UGV-GENOME-4397603_20163_20198	UGV-GENOME-4397603	20163	20198	GTTTAAGAGTGTTTCAAAATAACAAGGCTCTCAAAC	II-A	II-A:45380	94.4	100	2.9e-08	56	36	2	0
IMG/VR3	DTR_828823_43340_43368	DTR_828823	43340	43368	CGGTTCATCCCCACGCATGTGGGGTTTAC	I-E	I-E:73358	100	100	5.1e-09	58	29	0	0
IMG/VR3	IMGVR_UViG_3300011980_000021|3300011980|Ga0119777_1000814_10750_10777	IMGVR_UViG_3300011980_000021|3300011980|Ga0119777_1000814	10750	10777	GTTTCAATTCAGGCTCCCGTAAGGGAGC	I-C	I-C:12285	96.4	90.3	5.6e-06	48.1	28	1	0
IMG/VR3	IMGVR_UViG_3300028048_000160|3300028048|Ga0256405_10001682_38866_38894	IMGVR_UViG_3300028048_000160|3300028048|Ga0256405_10001682	38866	38894	GTTTCAATTCACGCTCTCGTGAGAGAGCG	I-C	I-C:26364	96.6	90.6	1.5e-06	50.1	29	1	0
IMG/VR3	IMGVR_UViG_3300031578_000146|3300031578|Ga0307376_10000750_1568_1598	IMGVR_UViG_3300031578_000146|3300031578|Ga0307376_10000750	1568	1598	TTTCAATCCACGCGCCCGCGTAGGGCGCGAC	I-C	I-C:20001	100	96.9	3.9e-10	61.9	31	0	0
IMG/VR3	IMGVR_UViG_3300031951_000480|3300031951|Ga0315904_10001351_36230_36257	IMGVR_UViG_3300031951_000480|3300031951|Ga0315904_10001351	36230	36257	TTTCTAAGCCGCCTGTGCGGCGGATAAC	I-F	I-F:20379	96.4	100	4.5e-06	48.1	28	1	0
IMG/VR3	UGV-GENOME-0359657_82505_82532	UGV-GENOME-0359657	82505	82532	TTTTAGTCGTACCTTTATGGAATTGAAA	I-B	I-B:14176	96.4	93.3	5.2e-06	48.1	28	1	0
IMG/VR3	IMGVR_UViG_3300006217_000601|3300006217|Ga0081461_1007297_3378_3410	IMGVR_UViG_3300006217_000601|3300006217|Ga0081461_1007297	3378	3410	ATTTCTACTCACACGCCTCATGCGAGGCGTGAC	I-C	I-C:4876	100	100	2.5e-11	65.9	33	0	0
IMG/VR3	IMGVR_UViG_3300025034_000042|3300025034|Ga0210041_1000715_15726_15757	IMGVR_UViG_3300025034_000042|3300025034|Ga0210041_1000715	15726	15757	TCGCCCCCCTCGCGGGGGGCGCGGATTGAAAC	I-C	I-C:42837	96.9	97	2.4e-08	56	32	1	0
IMG/VR3	UGV-GENOME-0295510_1_33032_33067	UGV-GENOME-0295510_1	33032	33067	GTTTGAGTACCATTGAAGATTACACTACTCTCAAAC	II-A	II-A:13050	100	100	4.7e-13	71.9	36	0	0
IMG/VR3	IMGVR_UViG_3300007531_000015|3300007531|Ga0105502_1000079_16550_16583	IMGVR_UViG_3300007531_000015|3300007531|Ga0105502_1000079	16550	16583	GTCGCACCCTTCCCAGGGTGTGTGAATTGAAACA	I-C	I-C:47796	97.1	100	1.7e-09	60	34	1	0
IMG/VR3	IMGVR_UViG_7000000740_000030|7000000740|SRS064276_LANL_scaffold_25475_16659_16692	IMGVR_UViG_7000000740_000030|7000000740|SRS064276_LANL_scaffold_25475	16659	16692	GTTGCAACCCACATGGGTTGCGTTAGATTGAAAT	I-C	I-C:56999	97.1	100	1.7e-09	60	34	1	0
IMG/VR3	IMGVR_UViG_7000000740_000030|7000000740|SRS064276_LANL_scaffold_25475_16835_16868	IMGVR_UViG_7000000740_000030|7000000740|SRS064276_LANL_scaffold_25475	16835	16868	GTTGCAACCCGCACGGGTTGCGTTAGATTAAAAT	I-C	I-C:56999	94.1	100	4.1e-07	52	34	2	0
IMG/VR3	UGV-GENOME-0252018_1_12625_12658	UGV-GENOME-0252018_1	12625	12658	CATTTCAATCCACGCTCCCCGCACGGGGAGCGAC	I-C	I-C:70460	100	100	6.8e-12	67.9	34	0	0
IMG/VR3	UGV-GENOME-0274884_13155_13183	UGV-GENOME-0274884	13155	13183	CGGTTTATCCCCACGCATGTGGGGTTTAC	I-E	I-E:73358	96.6	100	1.3e-06	50.1	29	1	0
IMG/VR3	UGV-GENOME-0282168_27946_27981	UGV-GENOME-0282168	27946	27981	GCTGTAGTTCCCGGTTATTACTTGGTATGTTATAAT	I-C	I-C:29941	100	100	4.9e-13	71.9	36	0	0
IMG/VR3	UGV-GENOME-4401288_12323_12356	UGV-GENOME-4401288	12323	12356	AGTTTCAATCCACACACCCACGAAGGGTGTGACT	I-C	I-C:19402	100	97.1	7.2e-12	67.9	34	0	0
IMG/VR3	IMGVR_UViG_3300025018_000736|3300025018|Ga0210043_1001929_7187_7218	IMGVR_UViG_3300025018_000736|3300025018|Ga0210043_1001929	7187	7218	GTTTCAATCCACGCGCCCGCATGAGGCGCGAC	I-C	I-C:32302	100	100	1e-10	63.9	32	0	0
IMG/VR3	IMGVR_UViG_3300029893_000079|3300029893|Ga0246236_1000944_20704_20733	IMGVR_UViG_3300029893_000079|3300029893|Ga0246236_1000944	20704	20733	GTCTCAATTCCACTATGGTTCGATTAAAAC	III-A	III-A:12719	100	100	1.4e-09	60	30	0	0
IMG/VR3	UGV-GENOME-0322580_3783_3812	UGV-GENOME-0322580	3783	3812	ATTTCAATACATCACATGTTACGGTTTATC	I-B	I-B:2224	96.7	100	3.4e-07	52	30	1	0
IMG/VR3	IMGVR_UViG_3300008152_000060|3300008152|Ga0114285_1001675_537_567	IMGVR_UViG_3300008152_000060|3300008152|Ga0114285_1001675	537	567	TCGCACCCCACGCGGGTGCGCGGATTGAAAC	I-C	I-C:13881	96.8	96.9	9.8e-08	54	31	1	0
IMG/VR3	IMGVR_UViG_3300008152_000060|3300008152|Ga0114285_1001675_7563_7594	IMGVR_UViG_3300008152_000060|3300008152|Ga0114285_1001675	7563	7594	ATCGCACCTTACACGGGTGCGCGGATTGAAAC	I-C	I-C:5807	96.9	100	2.5e-08	56	32	1	0
IMG/VR3	IMGVR_UViG_3300008260_000035|3300008260|Ga0114292_101194_17350_17383	IMGVR_UViG_3300008260_000035|3300008260|Ga0114292_101194	17350	17383	AGTCACACCCTTCGTGGGTGTGTGGATTGAAACT	I-C	I-C:19402	100	97.1	7.3e-12	67.9	34	0	0
IMG/VR3	IMGVR_UViG_3300020171_000101|3300020171|Ga0180732_1000589_141_172	IMGVR_UViG_3300020171_000101|3300020171|Ga0180732_1000589	141	172	GTTTCAATCCACGCACCCGCACGGGGTGCGAC	I-C	I-C:11094	100	100	1e-10	63.9	32	0	0
IMG/VR3	IMGVR_UViG_7000000228_000040|7000000228|SRS022602_Baylor_scaffold_17795_38571_38602	IMGVR_UViG_7000000228_000040|7000000228|SRS022602_Baylor_scaffold_17795	38571	38602	ATCGCACCCCACACGGGTGCGCGGATTGAAAC	I-C	I-C:5807	96.9	100	2.5e-08	56	32	1	0
IMG/VR3	IMGVR_UViG_7000000228_000040|7000000228|SRS022602_Baylor_scaffold_17795_145202_145232	IMGVR_UViG_7000000228_000040|7000000228|SRS022602_Baylor_scaffold_17795	145202	145232	TCGCACCCCGTGTGGGTGCGCGGATTGAAAA	I-C	I-C:70560	96.8	91.2	1e-07	54	31	1	0
IMG/VR3	UGV-GENOME-0245196_1_6997_7025	UGV-GENOME-0245196_1	6997	7025	ATTTCAAAACATCTCATGTTGCGGTTTAA	I-B	I-B:26280	93.1	96.7	0.00033	42.1	29	2	0
IMG/VR3	UGV-GENOME-0368090_94472_94500	UGV-GENOME-0368090	94472	94500	CTTTCTATTCCATAAAGGTACGATTGAAA	I-B	I-B:5703	93.1	96.7	0.00033	42.1	29	2	0
IMG/VR3	IMGVR_UViG_2012990006_000001|2012990006|JC3AJCVIAssemblies_1106445189670_1665_1687	IMGVR_UViG_2012990006_000001|2012990006|JC3AJCVIAssemblies_1106445189670	1665	1687	GCATCTCAAATAGAGAATTGAAA	III-A	III-A:10624	100	95.8	1.2e-05	46.1	23	0	0
IMG/VR3	IMGVR_UViG_3300005452_000002|3300005452|Ga0068706_1000223_25571_25600	IMGVR_UViG_3300005452_000002|3300005452|Ga0068706_1000223	25571	25600	GTTTCAATTCCTCATAGGTAGGCTCGCAAC	I-B	I-B:57615	100	100	1.4e-09	60	30	0	0
IMG/VR3	IMGVR_UViG_3300014156_000007|3300014156|Ga0181518_10001220_5831_5863	IMGVR_UViG_3300014156_000007|3300014156|Ga0181518_10001220	5831	5863	TGTTTCAATCCACGCCCCCGCGCGTGGGGCGAC	I-C	I-C:42346	97	100	6e-09	58	33	1	0
IMG/VR3	IMGVR_UViG_3300028983_000009|3300028983|Ga0169618_100354_1940_1973	IMGVR_UViG_3300028983_000009|3300028983|Ga0169618_100354	1940	1973	AGTTTCAATCCACACACCCACGAAGGGTGTGACT	I-C	I-C:19402	100	97.1	7e-12	67.9	34	0	0
IMG/VR3	IMGVR_UViG_3300031999_000543|3300031999|Ga0315274_10016404_7732_7761	IMGVR_UViG_3300031999_000543|3300031999|Ga0315274_10016404	7732	7761	GTTTCAATCCTCGCTCCCGCATGTGGAGCG	I-C	I-C:10745	93.3	93.8	9.1e-05	44.1	30	2	0
IMG/VR3	UGV-GENOME-0316601_48884_48911	UGV-GENOME-0316601	48884	48911	TTTTAATCGTACCTTTATGGAATTGAAA	I-B	I-B:14176	100	93.3	2.1e-08	56	28	0	0
IMG/VR3	UGV-GENOME-0327929_1_50500_50526	UGV-GENOME-0327929_1	50500	50526	ATTTCAATTCCACAATGGTTCGATTAA	I-B	I-B:17028	96.3	90	2e-05	46.1	27	1	0
IMG/VR3	IMGVR_UViG_3300008755_000004|3300008755|Ga0114091_100226|4827-42818_4826_4855	IMGVR_UViG_3300008755_000004|3300008755|Ga0114091_100226|4827-42818	4826	4855	CTTAAAGTATTATCATATTGGAATTTAAAT	I-B	I-B:14163	100	100	1.3e-09	60	30	0	0
IMG/VR3	IMGVR_UViG_3300017998_000015|3300017998|Ga0187870_1000481_42303_42324	IMGVR_UViG_3300017998_000015|3300017998|Ga0187870_1000481	42303	42324	CACGCGCCCCTTGCGGGGCGCG	I-C	I-C:48722	100	91.7	4.8e-05	44.1	22	0	0
IMG/VR3	IMGVR_UViG_3300017998_000015|3300017998|Ga0187870_1000481_43113_43134	IMGVR_UViG_3300017998_000015|3300017998|Ga0187870_1000481	43113	43134	CACGCGCCCCTTGCGGGGCGCG	I-C	I-C:48722	100	91.7	4.8e-05	44.1	22	0	0
IMG/VR3	IMGVR_UViG_3300002491_000002|3300002491|JGI24187J35170_1000141_1803_1839	IMGVR_UViG_3300002491_000002|3300002491|JGI24187J35170_1000141	1803	1839	GTTGCACCGGTCTTTCAAGGCCGGTGAGGATTGAAAC	I-C	I-C:72132	100	100	1.2e-13	73.8	37	0	0
IMG/VR3	IMGVR_UViG_3300008108_000152|3300008108|Ga0114341_10000679_2810_2844	IMGVR_UViG_3300008108_000152|3300008108|Ga0114341_10000679	2810	2844	GTTTCAATCCCTAAAAGGGTTTTAGAGGCTTTGAA	I-D	I-D:34353	100	94.6	1.9e-12	69.9	35	0	0
IMG/VR3	IMGVR_UViG_3300008108_000152|3300008108|Ga0114341_10000679_6061_6095	IMGVR_UViG_3300008108_000152|3300008108|Ga0114341_10000679	6061	6095	GTTTCAATCCCTAAAAGGGTTTTAGAGGCTTTGAA	I-D	I-D:34353	100	94.6	1.9e-12	69.9	35	0	0
IMG/VR3	IMGVR_UViG_3300010266_000024|3300010266|Ga0129314_1000874_16229_16261	IMGVR_UViG_3300010266_000024|3300010266|Ga0129314_1000874	16229	16261	GTCGTCCCCTGTGCGGGGGACGTGGATTGAAAC	I-C	I-C:19144	90.9	100	0.00036	42.1	33	3	0
IMG/VR3	IMGVR_UViG_3300028572_000022|3300028572|Ga0302152_10000119_32185_32213	IMGVR_UViG_3300028572_000022|3300028572|Ga0302152_10000119	32185	32213	GGGCCTATCCCCGCGAGCGCGGGGGAACC	I-E	I-E:12782	100	100	5e-09	58	29	0	0
IMG/VR3	IMGVR_UViG_3300028762_000027|3300028762|Ga0302202_10000817_478_510	IMGVR_UViG_3300028762_000027|3300028762|Ga0302202_10000817	478	510	GTTTCAATCCACACCCCCCACATGGGGAGCGAC	I-C	I-C:44155	90.9	100	0.00036	42.1	33	3	0
IMG/VR3	UGV-GENOME-0361533_75573_75601	UGV-GENOME-0361533	75573	75601	TTTCAATCGTACCTTTATGGAATAGAAAG	I-B	I-B:5703	93.1	96.7	0.00032	42.1	29	2	0
IMG/VR3	UGV-GENOME-0367805_92796_92824	UGV-GENOME-0367805	92796	92824	TTTCAATCGTACCTTTATGGAATAGAAAG	I-B	I-B:5703	93.1	96.7	0.00032	42.1	29	2	0
IMG/VR3	DTR_386439_27239_27267	DTR_386439	27239	27267	ATTTCAAAACATCTCATGTTACGGTTTAA	I-B	I-B:26280	96.6	96.7	1.3e-06	50.1	29	1	0
IMG/VR3	DTR_427031_72442_72470	DTR_427031	72442	72470	TTTAATCGAACCATTTATGGAATTGAAAT	I-B	I-B:19065	93.1	93.5	0.00033	42.1	29	2	0
IMG/VR3	IMGVR_UViG_3300006154_000018|3300006154|Ga0081175_1000679_7059_7092	IMGVR_UViG_3300006154_000018|3300006154|Ga0081175_1000679	7059	7092	GTCGCACTCCGCAAGGTGTGCGTGGATTGAAACC	I-C	I-C:64640	97.1	100	1.6e-09	60	34	1	0
IMG/VR3	UGV-GENOME-0227490_32797_32824	UGV-GENOME-0227490	32797	32824	ATTAATAGAATCACAATGGAATTTAAAT	I-B	I-B:29910	96.4	93.3	5e-06	48.1	28	1	0
IMG/VR3	DTR_627755_34816_34845	DTR_627755	34816	34845	CGTTCCCCACGCGGGAACGTGGATTAAAAT	I-C	I-C:10476	96.7	93.8	3.9e-07	52	30	1	0
IMG/VR3	IMGVR_UViG_3300002508_000009|3300002508|JGI24700J35501_10930512_12832_12864	IMGVR_UViG_3300002508_000009|3300002508|JGI24700J35501_10930512	12832	12864	GTCGTTCCCCACTAGGGGGACGTGGATTGAAAT	I-C	I-C:47466	90.9	100	0.00037	42.1	33	3	0
IMG/VR3	IMGVR_UViG_3300017540_000047|3300017540|Ga0180217_1005484_1217_1246	IMGVR_UViG_3300017540_000047|3300017540|Ga0180217_1005484	1217	1246	TTTCAATCCACGCCCCCAAACTGGAGCGAC	III-A	III-A:63638	93.3	96.8	8.9e-05	44.1	30	2	0
IMG/VR3	IMGVR_UViG_3300018020_000009|3300018020|Ga0187861_10000635|4725-40208_28806_28827	IMGVR_UViG_3300018020_000009|3300018020|Ga0187861_10000635|4725-40208	28806	28827	CACGCGCCCCTTGCGGGGCGCG	I-C	I-C:48722	100	91.7	5e-05	44.1	22	0	0
IMG/VR3	IMGVR_UViG_3300018020_000009|3300018020|Ga0187861_10000635|4725-40208_29616_29637	IMGVR_UViG_3300018020_000009|3300018020|Ga0187861_10000635|4725-40208	29616	29637	CACGCGCCCCTTGCGGGGCGCG	I-C	I-C:48722	100	91.7	5e-05	44.1	22	0	0
IMG/VR3	IMGVR_UViG_7000000359_000004|7000000359|SRS016584_Baylor_scaffold_519_15625_15652	IMGVR_UViG_7000000359_000004|7000000359|SRS016584_Baylor_scaffold_519	15625	15652	GTATTCTCCACGCATGTGGAGATGATCC	I-E	I-E:68751	96.4	100	4.6e-06	48.1	28	1	0
IMG/VR3	UGV-GENOME-0311599_467_492	UGV-GENOME-0311599	467	492	GGATCACCCCCGCACACGCGGGGAAT	I-E	I-E:68806	100	92.9	3e-07	52	26	0	0
IMG/VR3	UGV-GENOME-0312780_1_34446_34474	UGV-GENOME-0312780_1	34446	34474	GCTATAGCCCGTAGCGTTACGATCTCTGC	II-B	II-B:63587	93.1	100	0.00031	42.1	29	2	0
IMG/VR3	DTR_875491_74029_74057	DTR_875491	74029	74057	TTTTAATCGAACCATCATGGAATTGAAAG	I-B	I-B:12858	96.6	96.7	1.3e-06	50.1	29	1	0
IMG/VR3	IMGVR_UViG_3300008326_000017|3300008326|Ga0115311_100460_31959_31988	IMGVR_UViG_3300008326_000017|3300008326|Ga0115311_100460	31959	31988	ATTTGAATAGAACCATAGTGGAATGTAAAG	I-B	I-B:1376	100	100	1.4e-09	60	30	0	0
IMG/VR3	IMGVR_UViG_3300029766_000023|3300029766|Ga0242809_101583_19440_19471	IMGVR_UViG_3300029766_000023|3300029766|Ga0242809_101583	19440	19471	ATTTCAATCCACGCTCCCACGCAGGGAGCGAC	I-C	I-C:66139	100	100	9.9e-11	63.9	32	0	0
IMG/VR3	IMGVR_UViG_3300029766_000023|3300029766|Ga0242809_101583_21952_21981	IMGVR_UViG_3300029766_000023|3300029766|Ga0242809_101583	21952	21981	GTCGCACCCCTCGTGGGTGCGTGGATTGAA	I-C	I-C:10993	100	93.8	1.5e-09	60	30	0	0
IMG/VR3	UGV-GENOME-0195270_175_211	UGV-GENOME-0195270	175	211	GTTTCAGTAGTTGTTAGAAGAATGTACTATTGAGACC	II-B	II-B:10147	97.3	100	3.1e-11	65.9	37	1	0
IMG/VR3	UGV-GENOME-0293608_44422_44453	UGV-GENOME-0293608	44422	44453	GTCGCTCCCCACACGGGAGCATGAATTGAAAT	I-C	I-C:30447	93.8	100	5.9e-06	48.1	32	2	0
IMG/VR3	UGV-GENOME-0302732_1_31334_31369	UGV-GENOME-0302732_1	31334	31369	GTTTGAGTACCATTGAAGATTACACTACTCTCAAAC	II-A	II-A:13050	100	100	4.8e-13	71.9	36	0	0
IMG/VR3	UGV-GENOME-0347442_49501_49530	UGV-GENOME-0347442	49501	49530	CGTTCCCCACGCGGGAACGTGGATTAAAAT	I-C	I-C:10476	96.7	93.8	3.8e-07	52	30	1	0
IMG/VR3	IMGVR_UViG_3300005530_000074|3300005530|Ga0070679_100000986_16190_16215	IMGVR_UViG_3300005530_000074|3300005530|Ga0070679_100000986	16190	16215	GGATCATCCCCGCTTGCGTGGGGAAT	I-E	I-E:20865	96.2	92.9	6.9e-05	44.1	26	1	0
IMG/VR3	IMGVR_UViG_3300011979_000099|3300011979|Ga0120379_1002972|1-7419_15_40	IMGVR_UViG_3300011979_000099|3300011979|Ga0120379_1002972|1-7419	15	40	TGTTCCCGCGTATGCGGGGGTTATCC	I-E	I-E:19998	96.2	92.9	6.9e-05	44.1	26	1	0
IMG/VR3	IMGVR_UViG_3300014206_000207|3300014206|Ga0172377_10005795_9923_9953	IMGVR_UViG_3300014206_000207|3300014206|Ga0172377_10005795	9923	9953	GTTTCAATCCACGCGCCCGCGAAAGACGCGA	I-C	I-C:39058	93.5	96.9	2.3e-05	46.1	31	2	0
IMG/VR3	UGV-GENOME-0231516_4248_4282	UGV-GENOME-0231516	4248	4282	ATCTACAACAGTAGAAATTAAATAAGGTTTATAAA	V-A	V-A:82817	100	100	1.8e-12	69.9	35	0	0
IMG/VR3	UGV-GENOME-0324954_1_55057_55089	UGV-GENOME-0324954_1	55057	55089	GTCTGAACCACCCCCTCACCGCGAGGTGTTTGA	III-D	III-D:26812	97	100	6.3e-09	58	33	1	0
IMG/VR3	UGV-GENOME-0330360_55814_55847	UGV-GENOME-0330360	55814	55847	GTCGCTCCCCGTGCGGGGAGCGTGGATTGAAATG	I-C	I-C:70460	100	100	6.6e-12	67.9	34	0	0
IMG/VR3	IMGVR_UViG_3300025715_000010|3300025715|Ga0209310_1000044_208843_208873	IMGVR_UViG_3300025715_000010|3300025715|Ga0209310_1000044	208843	208873	GTTTCAACACACGCGCCCGCAGGGGGCGCGA	I-C	I-C:72149	96.8	96.9	9.6e-08	54	31	1	0
IMG/VR3	IMGVR_UViG_3300026293_000004|3300026293|Ga0209227_1000401|368-37814_36634_36670	IMGVR_UViG_3300026293_000004|3300026293|Ga0209227_1000401|368-37814	36634	36670	GTTTCAATCCCCACCGGCCTTGAAGGGCCGGTGCAAC	I-C	I-C:39486	91.9	100	1.9e-06	50.1	37	3	0
IMG/VR3	IMGVR_UViG_3300028833_000005|3300028833|Ga0247610_10000145_47339_47371	IMGVR_UViG_3300028833_000005|3300028833|Ga0247610_10000145	47339	47371	TATAAGGCTTTAGTAATTTATAGAATTGTAGAT	V-A	V-A:10596	90.9	91.7	0.00043	42.1	33	3	0
IMG/VR3	UGV-GENOME-0353797_53421_53448	UGV-GENOME-0353797	53421	53448	TTTCAATTCCATAAAGGTACGATTAAAA	I-B	I-B:14176	100	93.3	2.2e-08	56	28	0	0
IMG/VR3	UGV-GENOME-0224072_28022_28053	UGV-GENOME-0224072	28022	28053	GTTTCAATCCACGCGCCCGCACGGGGCGCGAC	I-C	I-C:10822	100	100	9.9e-11	63.9	32	0	0
IMG/VR3	IMGVR_UViG_3300007724_000122|3300007724|Ga0105680_103712_4140_4170	IMGVR_UViG_3300007724_000122|3300007724|Ga0105680_103712	4140	4170	GTCGCACCCCACACGGGTGCGTGGATTGAAA	I-C	I-C:75374	100	96.9	3.9e-10	61.9	31	0	0
IMG/VR3	IMGVR_UViG_3300025003_000047|3300025003|Ga0210052_1000796_5395_5426	IMGVR_UViG_3300025003_000047|3300025003|Ga0210052_1000796	5395	5426	GTTTCAATCCGCGCCCCCCGCGAGGGGGGCGA	I-C	I-C:42837	96.9	97	2.4e-08	56	32	1	0
IMG/VR3	IMGVR_UViG_3300025012_000035|3300025012|Ga0209727_1000059_48523_48549	IMGVR_UViG_3300025012_000035|3300025012|Ga0209727_1000059	48523	48549	GTTTCAATTCCTCATAGGTAGGCTAAA	I-B	I-B:33784	100	90	8.4e-08	54	27	0	0
IMG/VR3	UGV-GENOME-0329407_34405_34440	UGV-GENOME-0329407	34405	34440	GTTTGAGAGCCTTGTTATTTTGGAATACTCTTAAAC	II-A	II-A:45380	100	100	4.8e-13	71.9	36	0	0
IMG/VR3	UGV-GENOME-0347111_1_48695_48727	UGV-GENOME-0347111_1	48695	48727	GTCGCACCCCATGTGGGGTGTGTGAGTTGAAAT	I-C	I-C:18735	90.9	100	0.00036	42.1	33	3	0
IMG/VR3	UGV-GENOME-0368455_69864_69891	UGV-GENOME-0368455	69864	69891	TTTTAATCGTACCTTTATGGAATAGAAA	I-B	I-B:14176	96.4	93.3	5.2e-06	48.1	28	1	0
IMG/VR3	IMGVR_UViG_3300000330_000020|3300000330|EM175_1010687_16836_16869	IMGVR_UViG_3300000330_000020|3300000330|EM175_1010687	16836	16869	AGTCACACCCTTCGTGGGTGTGTGGATTGAAACT	I-C	I-C:19402	100	97.1	7.1e-12	67.9	34	0	0
IMG/VR3	IMGVR_UViG_3300008121_000025|3300008121|Ga0114356_1001431_11138_11172	IMGVR_UViG_3300008121_000025|3300008121|Ga0114356_1001431	11138	11172	GTTTCAATCCCTAAAAGGGTTTTAGAGGCTTTGAA	I-D	I-D:34353	100	94.6	2e-12	69.9	35	0	0
IMG/VR3	IMGVR_UViG_3300008490_000010|3300008490|Ga0115197_1000023_128642_128669	IMGVR_UViG_3300008490_000010|3300008490|Ga0115197_1000023	128642	128669	TTGTAATAGCACATTGTGTAATTTAAAT	I-B	I-B:25261	96.4	96.6	4.9e-06	48.1	28	1	0
IMG/VR3	IMGVR_UViG_3300021057_000042|3300021057|Ga0196981_1000363_14674_14709	IMGVR_UViG_3300021057_000042|3300021057|Ga0196981_1000363	14674	14709	TATCTCCAGGCTATTAAGCCGGGAGTGGATTAAAAC	I-C	I-C:76920	91.7	97.3	7.3e-06	48.1	36	3	0
IMG/VR3	IMGVR_UViG_3300035703_000943|3300035703|Ga0310140_0020588_1081_1110	IMGVR_UViG_3300035703_000943|3300035703|Ga0310140_0020588	1081	1110	GGTTCTCCCCACCCGCGTGGGGATGGTCCG	I-E	I-E:11021	100	100	1.4e-09	60	30	0	0
IMG/VR3	UGV-GENOME-0277739_7036_7068	UGV-GENOME-0277739	7036	7068	ATTTCAATCCACCCTCCCCGTGTGGGGAGGGAC	I-C	I-C:28545	100	100	2.5e-11	65.9	33	0	0
IMG/VR3	UGV-GENOME-0295538_30092_30127	UGV-GENOME-0295538	30092	30127	GTTTGAGTACCATTGAAGATTACACTACTCTCAAAC	II-A	II-A:13050	100	100	4.8e-13	71.9	36	0	0
IMG/VR3	UGV-GENOME-0330486_55840_55873	UGV-GENOME-0330486	55840	55873	GTCGCTCCCCGTGCGGGGAGCGTGGATTGAAATG	I-C	I-C:70460	100	100	6.8e-12	67.9	34	0	0
IMG/VR3	DTR_643709_16828_16859	DTR_643709	16828	16859	GTCGCACCCCCTGCGGGTGCGTGGATTGAAAC	I-C	I-C:33252	100	100	1e-10	63.9	32	0	0
IMG/VR3	IMGVR_UViG_3300001605_000469|3300001605|Draft_10004597_11750_11781	IMGVR_UViG_3300001605_000469|3300001605|Draft_10004597	11750	11781	GTCGCGTCCCGCGCGGGCGCGTGGATTGAAAC	I-C	I-C:1197	96.9	100	2.4e-08	56	32	1	0
IMG/VR3	IMGVR_UViG_3300002966_000156|3300002966|JGI24721J44947_10010638_7191_7220	IMGVR_UViG_3300002966_000156|3300002966|JGI24721J44947_10010638	7191	7220	GTTTCAATCCCTCATAGGTAGGCTCAAAAC	III-B	III-B:60614	100	100	1.4e-09	60	30	0	0
IMG/VR3	IMGVR_UViG_3300011974_000005|3300011974|Ga0119787_1000184|1-40034_32772_32801	IMGVR_UViG_3300011974_000005|3300011974|Ga0119787_1000184|1-40034	32772	32801	ATTTCAATCCGCACACCCGCACGGGGTGTG	I-C	I-C:35401	96.7	93.8	3.8e-07	52	30	1	0
IMG/VR3	NC_007501.1_32639_32668	NC_007501.1	32639	32668	TCTCAGGTAGATGTCGAATCAATCAGTTCA	II-A	II-A:80537	100	90.9	1.6e-09	60	30	0	0
IMG/VR3	UGV-GENOME-0205566_28817_28849	UGV-GENOME-0205566	28817	28849	GTCGCTCCCTTCACAGGGAGCGTGGATTGAAAT	I-C	I-C:32298	100	100	2.5e-11	65.9	33	0	0
IMG/VR3	UGV-GENOME-0281306_28125_28160	UGV-GENOME-0281306	28125	28160	GCTGTAGTTCCCGGTTATTACTTGGTATGTTATAAT	I-C	I-C:29941	100	100	4.8e-13	71.9	36	0	0
IMG/VR3	UGV-GENOME-0318917_48048_48075	UGV-GENOME-0318917	48048	48075	TTTTAATCGTACCTTTATGGAATAGAAA	I-B	I-B:14176	96.4	93.3	5.2e-06	48.1	28	1	0
IMG/VR3	IMGVR_UViG_3300029443_000009|3300029443|Ga0243848_1000981_30961_30996	IMGVR_UViG_3300029443_000009|3300029443|Ga0243848_1000981	30961	30996	ATCTACAACGATAGAAATTATTCTATATTGCTTAAC	V-A	V-A:10071	91.7	100	6.8e-06	48.1	36	3	0
IMG/VR3	IMGVR_UViG_3300032007_000094|3300032007|Ga0310695_10001236_16337_16365	IMGVR_UViG_3300032007_000094|3300032007|Ga0310695_10001236	16337	16365	CGCTCTCTCACGAGAGCGTGAATTGAAAC	I-C	I-C:26364	96.6	90.6	1.5e-06	50.1	29	1	0
IMG/VR3	UGV-GENOME-0210040_9_41	UGV-GENOME-0210040	9	41	GTCGCCCCTCGCGGAGGGGCGTGAATTGAAATA	I-C	I-C:65518	100	100	2.5e-11	65.9	33	0	0
IMG/VR3	UGV-GENOME-0272917_1_15058_15091	UGV-GENOME-0272917_1	15058	15091	AGTTTCAATCCACACACCCACGAAGGGTGTGACT	I-C	I-C:19402	100	97.1	7e-12	67.9	34	0	0
IMG/VR3	IMGVR_UViG_7000000129_000003|7000000129|SRS013542_LANL_scaffold_876_5003_5029	IMGVR_UViG_7000000129_000003|7000000129|SRS013542_LANL_scaffold_876	5003	5029	GTTTCCCGCATTCGCGGGGGTGATCCT	I-E	I-E:86298	96.3	93.1	1.9e-05	46.1	27	1	0
IMG/VR3	IMGVR_UViG_3300009078_000010|3300009078|Ga0105106_10001511_13745_13776	IMGVR_UViG_3300009078_000010|3300009078|Ga0105106_10001511	13745	13776	GTTTCAATCCACGTCCCCATGCTGGGGGCGAC	I-C	I-C:59348	93.8	100	5.9e-06	48.1	32	2	0
IMG/VR3	IMGVR_UViG_3300028446_000001|3300028446|Ga0307248_10075_53511_53542	IMGVR_UViG_3300028446_000001|3300028446|Ga0307248_10075	53511	53542	ATTTCAATTCACGCTCCCGCACAGGGAGCGAC	I-C	I-C:38635	100	100	9.9e-11	63.9	32	0	0
IMG/VR3	UGV-GENOME-4374471_19854_19887	UGV-GENOME-4374471	19854	19887	AGTCACACCCTTCGTGGGTGTGTGGATTGAAACT	I-C	I-C:19402	100	97.1	7.1e-12	67.9	34	0	0
IMG/VR3	UGV-GENOME-4432104_5656_5689	UGV-GENOME-4432104	5656	5689	ATTTCAATCTAACGCAACCCATGAGGGTTGCAAC	I-C	I-C:56999	94.1	100	4e-07	52	34	2	0
IMG/VR3	UGV-GENOME-4432104_5846_5879	UGV-GENOME-4432104	5846	5879	ATTTCAATCAAACGCAACCCGCATGGGTTGCAAC	I-C	I-C:56999	91.2	100	9.8e-05	44.1	34	3	0
IMG/VR3	GCA_004771675.1_1358_1387	GCA_004771675.1	1358	1387	CTCACCTTTCATGGGTGAGTGGATTGAAAT	I-C	I-C:10005	96.7	93.8	3.8e-07	52	30	1	0
IMG/VR3	IMGVR_UViG_2013843002_000002|2013843002|DCKB1_C2547_16132_16163	IMGVR_UViG_2013843002_000002|2013843002|DCKB1_C2547	16132	16163	GTCGCTCCCCGTGCGGGAGCGTGAATTGAAAC	I-C	I-C:39664	100	100	9.9e-11	63.9	32	0	0
IMG/VR3	IMGVR_UViG_3300000287_000035|3300000287|EM272_1009603_19809_19842	IMGVR_UViG_3300000287_000035|3300000287|EM272_1009603	19809	19842	AGTCACACCCTTCGTGGGTGTGTGGATTGAAACT	I-C	I-C:19402	100	97.1	7.1e-12	67.9	34	0	0
IMG/VR3	IMGVR_UViG_3300005435_000029|3300005435|Ga0070714_100000255_22943_22969	IMGVR_UViG_3300005435_000029|3300005435|Ga0070714_100000255	22943	22969	TGCTCCCCGCGCAGGCAGGGGTGGTCC	I-E	I-E:12670	96.3	96.4	1.8e-05	46.1	27	1	0
IMG/VR3	IMGVR_UViG_3300014204_001282|3300014204|Ga0172381_10004926|2095-13673_11543_11579	IMGVR_UViG_3300014204_001282|3300014204|Ga0172381_10004926|2095-13673	11543	11579	ATTCGCGAGCAAGATCCACTAAAACAAGGATTGAAAC	I-B	I-B:44204	100	100	1.3e-13	73.8	37	0	0
IMG/VR3	UGV-GENOME-0338825_1_191_221	UGV-GENOME-0338825_1	191	221	TTTCAATCCACACGCCCGCGAGAGGCGTGAC	I-C	I-C:28090	96.8	96.9	9.5e-08	54	31	1	0
IMG/VR3	UGV-GENOME-0366977_85372_85399	UGV-GENOME-0366977	85372	85399	TTTTAATCGTACCTTTATGGAATAGAAA	I-B	I-B:14176	96.4	93.3	5.2e-06	48.1	28	1	0
IMG/VR3	IMGVR_UViG_3300025030_000176|3300025030|Ga0209518_1000572_32831_32863	IMGVR_UViG_3300025030_000176|3300025030|Ga0209518_1000572	32831	32863	GCTTCAATGGGGCCACGGCTTTTCAGCCGTGGA	I-G	I-G:8439	100	91.7	3e-11	65.9	33	0	0
IMG/VR3	IMGVR_UViG_3300025322_000262|3300025322|Ga0209641_10004263_2931_2967	IMGVR_UViG_3300025322_000262|3300025322|Ga0209641_10004263	2931	2967	GTTGGAATAGACAGGAAGCTCGGAGGGGCATTAAGAC	III-A	III-A:37118	94.6	100	7.6e-09	58	37	2	0
IMG/VR3	IMGVR_UViG_3300028602_000018|3300028602|Ga0265294_10000472|3312-53563_27850_27881	IMGVR_UViG_3300028602_000018|3300028602|Ga0265294_10000472|3312-53563	27850	27881	GTCACACCTTTCACGGGTGTGTGGGTTGAAAT	I-C	I-C:5265	100	100	1e-10	63.9	32	0	0
IMG/VR3	UGV-GENOME-0317816_1_3594_3623	UGV-GENOME-0317816_1	3594	3623	TTTCAATCCACGCGCCCCATGCGGGGTGCG	I-C	I-C:1042	96.7	90.9	3.8e-07	52	30	1	0
IMG/VR3	UGV-GENOME-0165468_14242_14269	UGV-GENOME-0165468	14242	14269	CTTTTCTCTGCCTACGCAGAGGTGTTTC	I-E	I-E:13191	100	100	1.8e-08	56	28	0	0
IMG/VR3	UGV-GENOME-0357278_43776_43808	UGV-GENOME-0357278	43776	43808	GTCGCACCTCGTGTGGGGTGTGTGAGTTGAAAT	I-C	I-C:18735	90.9	100	0.00036	42.1	33	3	0
IMG/VR3	UGV-GENOME-0357278_69979_70009	UGV-GENOME-0357278	69979	70009	GTCACACCCTCACGGGTGTGTGAGTTGAAAT	I-C	I-C:10818	100	100	3.7e-10	61.9	31	0	0
IMG/VR3	UGV-GENOME-0229340_1_15338_15371	UGV-GENOME-0229340_1	15338	15371	AGTTTCAATCCACACACCCACGAAGGGTGTGACT	I-C	I-C:19402	100	97.1	7e-12	67.9	34	0	0
IMG/VR3	UGV-GENOME-0330280_3393_3426	UGV-GENOME-0330280	3393	3426	CATTTCAATCCACGCTCCCCGCACGGGGAGCGAC	I-C	I-C:70460	100	100	6.8e-12	67.9	34	0	0
IMG/VR3	UGV-GENOME-0356139_13493_13524	UGV-GENOME-0356139	13493	13524	TGTCGTACCCCACACGGGTGCGTGGATTGAAA	I-C	I-C:63408	100	97	1e-10	63.9	32	0	0
IMG/VR3	UGV-GENOME-0356139_20111_20141	UGV-GENOME-0356139	20111	20141	TTTCAATCCACGCACCCGTGTGGGGTGCGAC	I-C	I-C:75374	100	96.9	4e-10	61.9	31	0	0
IMG/VR3	UGV-GENOME-0362697_47093_47122	UGV-GENOME-0362697	47093	47122	TTTTAATTGAACTAAGGTAGAATTGAAACT	I-B	I-B:44467	100	96.8	1.5e-09	60	30	0	0
IMG/VR3	Clostridia_gi_485044592_30394_30423	Clostridia_gi_485044592	30394	30423	ATTTAAAAACATCTTATGTTATCTATTAAT	I-B	I-B:11701	96.7	100	3.3e-07	52	30	1	0
IMG/VR3	DTR_519966_27138_27163	DTR_519966	27138	27163	TTTCCCCGCATTTGCGGGGGTGATCC	I-E	I-E:15548	96.2	92.9	6.9e-05	44.1	26	1	0
IMG/VR3	UGV-GENOME-0259774_21775_21806	UGV-GENOME-0259774	21775	21806	GTCGCACTCTCACGAGTGCGTGGATTGAAACC	I-C	I-C:59542	100	100	9.7e-11	63.9	32	0	0
IMG/VR3	IMGVR_UViG_2124908037_000014|2124908037|B3_GZBA_v_NODE_6509_len_26807_cov_28_598837_8928_8960	IMGVR_UViG_2124908037_000014|2124908037|B3_GZBA_v_NODE_6509_len_26807_cov_28_598837	8928	8960	GTTTCAATCCACACACCTGTACGAGGTGTGACT	I-C	I-C:49465	90.9	97.1	0.00038	42.1	33	3	0
IMG/VR3	IMGVR_UViG_3300027773_000007|3300027773|Ga0209810_1000771_11298_11329	IMGVR_UViG_3300027773_000007|3300027773|Ga0209810_1000771	11298	11329	GTCGCCCCCAGTGCGGGGGCGCGGATTGAAAC	I-C	I-C:36165	100	100	9.8e-11	63.9	32	0	0
IMG/VR3	UGV-GENOME-0224606_6910_6944	UGV-GENOME-0224606	6910	6944	TTTGAGAGTAGTGTAATTTCATATGGTAGTCAAAC	II-A	II-A:11594	100	97.2	1.9e-12	69.9	35	0	0
IMG/VR3	UGV-GENOME-0358787_77263_77290	UGV-GENOME-0358787	77263	77290	TTTTAATCGTACCTTTATGGAATAGAAA	I-B	I-B:14176	96.4	93.3	5.2e-06	48.1	28	1	0
IMG/VR3	IMGVR_UViG_3300002220_000254|3300002220|MLSBCLC_10010189_16956_16987	IMGVR_UViG_3300002220_000254|3300002220|MLSBCLC_10010189	16956	16987	GTCGCGTCCCGCGCGGGCGCGTGGATTGAAAC	I-C	I-C:1197	96.9	100	2.5e-08	56	32	1	0
IMG/VR3	IMGVR_UViG_3300023506_000018|3300023506|Ga0257040_100848_30254_30291	IMGVR_UViG_3300023506_000018|3300023506|Ga0257040_100848	30254	30291	GTTTGAGTACCATACATTTTTACATCATTCTCAAACCT	II-A	II-A:87002	100	100	3.4e-14	75.8	38	0	0
IMG/VR3	IMGVR_UViG_3300027806_000053|3300027806|Ga0209985_10000347_36109_36143	IMGVR_UViG_3300027806_000053|3300027806|Ga0209985_10000347	36109	36143	GTTTCAATCCCTAAAAGGGTTTTAGAGGCTTTGAA	I-D	I-D:34353	100	94.6	2e-12	69.9	35	0	0
IMG/VR3	IMGVR_UViG_3300027806_000053|3300027806|Ga0209985_10000347_39360_39394	IMGVR_UViG_3300027806_000053|3300027806|Ga0209985_10000347	39360	39394	GTTTCAATCCCTAAAAGGGTTTTAGAGGCTTTGAA	I-D	I-D:34353	100	94.6	2e-12	69.9	35	0	0
IMG/VR3	UGV-GENOME-0337455_1_1701_1732	UGV-GENOME-0337455_1	1701	1732	TTTCTATCCACGTTCCCTGCGAGGGGAGCGAC	I-C	I-C:41923	93.8	97	6e-06	48.1	32	2	0
IMG/VR3	DTR_387187_27332_27357	DTR_387187	27332	27357	TTTCCCCGCATTTGCGGGGGTGATCC	I-E	I-E:15548	96.2	92.9	6.9e-05	44.1	26	1	0
IMG/VR3	IMGVR_UViG_3300026549_000016|3300026549|Ga0256404_1002704_4229_4261	IMGVR_UViG_3300026549_000016|3300026549|Ga0256404_1002704	4229	4261	GTTTAATACCTTATATAAATTTCTACTATTGTA	V-A	V-A:90248	100	94.3	2.7e-11	65.9	33	0	0
IMG/VR3	IMGVR_UViG_3300028867_000005|3300028867|Ga0302146_10000025_23416_23444	IMGVR_UViG_3300028867_000005|3300028867|Ga0302146_10000025	23416	23444	GGTTCCCCCGCGCTCGCGGGGATAGGCCC	I-E	I-E:12782	100	100	4.9e-09	58	29	0	0
IMG/VR3	UGV-GENOME-0282418_21103_21131	UGV-GENOME-0282418	21103	21131	CGGTTCATCCCCACGCATGTGGGGTTTAC	I-E	I-E:73358	100	100	4.9e-09	58	29	0	0
IMG/VR3	IMGVR_UViG_3300028048_000435|3300028048|Ga0256405_10005528_12243_12273	IMGVR_UViG_3300028048_000435|3300028048|Ga0256405_10005528	12243	12273	GTTTCAATTCACGCTCCTGTGAAGGAGCGAC	I-C	I-C:21263	93.5	100	2.2e-05	46.1	31	2	0
IMG/VR3	IMGVR_UViG_3300029288_000160|3300029288|Ga0265297_10001011_37600_37631	IMGVR_UViG_3300029288_000160|3300029288|Ga0265297_10001011	37600	37631	GTCACTCCTTTTGCGGGAGTGTGAATTGAAAC	I-C	I-C:21031	93.8	100	5.9e-06	48.1	32	2	0
IMG/VR3	NC_028911.1_32608_32637	NC_028911.1	32608	32637	TCTCAGGTAGATGTCGAATCAATCAGTTCA	II-A	II-A:80537	100	90.9	1.6e-09	60	30	0	0
IMG/VR3	UGV-GENOME-0239972_1_15922_15955	UGV-GENOME-0239972_1	15922	15955	AGTTTCAATCCACACACCCACGAAGGGTGTGACT	I-C	I-C:19402	100	97.1	7.1e-12	67.9	34	0	0
IMG/VR3	IMGVR_UViG_3300029288_000521|3300029288|Ga0265297_10002842_18316_18348	IMGVR_UViG_3300029288_000521|3300029288|Ga0265297_10002842	18316	18348	TTCAATGGGGCCACCGATTTTCATCGGTGGAAA	I-G	I-G:21455	100	91.7	2.9e-11	65.9	33	0	0
IMG/VR3	UGV-GENOME-0235287_1_18191_18224	UGV-GENOME-0235287_1	18191	18224	AGTCACACCCTTCGTGGGTGTGTGGATTGAAACT	I-C	I-C:19402	100	97.1	7e-12	67.9	34	0	0
IMG/VR3	UGV-GENOME-0243616_421_443	UGV-GENOME-0243616	421	443	CAATAATTTCTACTATTGTAGAT	V-A	V-A:80883	100	95.8	1.2e-05	46.1	23	0	0
IMG/VR3	UGV-GENOME-0289346_19577_19606	UGV-GENOME-0289346	19577	19606	ATTTTAATCCACGTTCCCGCGTGGGGAACG	I-C	I-C:10476	96.7	93.8	3.7e-07	52	30	1	0
IMG/VR3	IMGVR_UViG_3300010411_000041|3300010411|Ga0136993_10002331_85_114	IMGVR_UViG_3300010411_000041|3300010411|Ga0136993_10002331	85	114	CGCGCCCCGTGCGGACGTGTGGATTGAAAC	I-C	I-C:46902	96.7	93.8	3.8e-07	52	30	1	0
IMG/VR3	IMGVR_UViG_3300010411_000041|3300010411|Ga0136993_10002331_6320_6351	IMGVR_UViG_3300010411_000041|3300010411|Ga0136993_10002331	6320	6351	GTCGCGCCCCGTGCGGGCGCGTGGATTGAAAC	I-C	I-C:10822	100	100	1e-10	63.9	32	0	0
IMG/VR3	IMGVR_UViG_3300014720_000139|3300014720|Ga0172376_10001622_6271_6307	IMGVR_UViG_3300014720_000139|3300014720|Ga0172376_10001622	6271	6307	GTATCTCCCGGGTTAATCCCCGGGAGCGGATTGAAAC	I-C	I-C:40368	100	100	1.3e-13	73.8	37	0	0
IMG/VR3	IMGVR_UViG_3300025174_000132|3300025174|Ga0209324_10000984_2356_2383	IMGVR_UViG_3300025174_000132|3300025174|Ga0209324_10000984	2356	2383	TTTCTAAGCTGCCTATGCGGCAGTCAAC	I-F	I-F:25608	100	100	1.9e-08	56	28	0	0
IMG/VR3	IMGVR_UViG_3300029331_000006|3300029331|Ga0243780_100737_7504_7536	IMGVR_UViG_3300029331_000006|3300029331|Ga0243780_100737	7504	7536	GTCACGCTCCCCACGGAGTGTGTGAGTTGAAAT	I-C	I-C:10153	97	100	6.2e-09	58	33	1	0
IMG/VR3	IMGVR_UViG_3300029917_000005|3300029917|Ga0311326_10000062_23416_23444	IMGVR_UViG_3300029917_000005|3300029917|Ga0311326_10000062	23416	23444	GGTTCCCCCGCGCTCGCGGGGATAGGCCC	I-E	I-E:12782	100	100	5.1e-09	58	29	0	0
IMG/VR3	Rampelli_HCO_11_NODE_45_length_82637_cov_24.095190_68681_68707	Rampelli_HCO_11_NODE_45_length_82637_cov_24.095190	68681	68707	TTTCAATTCCATAAAGGTACGATTAAA	I-B	I-B:14176	100	90	8.6e-08	54	27	0	0
IMG/VR3	UGV-GENOME-0259625_25004_25037	UGV-GENOME-0259625	25004	25037	AGTCACACCCTTCGTGGGTGTGTGGATTGAAACT	I-C	I-C:19402	100	97.1	7.2e-12	67.9	34	0	0
IMG/VR3	UGV-GENOME-0311034_50238_50268	UGV-GENOME-0311034	50238	50268	TTGCACCCCGCACGGGGTGCATTAGATTGAA	I-C	I-C:74870	93.5	100	2.2e-05	46.1	31	2	0
IMG/VR3	DTR_395737_42404_42433	DTR_395737	42404	42433	ATTTCAATACATCACATGTTACGGTTTATC	I-B	I-B:2224	96.7	100	3.3e-07	52	30	1	0
IMG/VR3	IMGVR_UViG_3300008262_000173|3300008262|Ga0114337_1000526_18233_18267	IMGVR_UViG_3300008262_000173|3300008262|Ga0114337_1000526	18233	18267	TTCAAAGCCTCTAAAACCCTTTTAGGGATTGAAAC	I-D	I-D:34353	100	94.6	1.9e-12	69.9	35	0	0
IMG/VR3	UGV-GENOME-0281601_40060_40095	UGV-GENOME-0281601	40060	40095	GTTTGAGAGTAGTGTAATCTTCAATGGTACTCAAAC	II-A	II-A:13050	100	100	4.7e-13	71.9	36	0	0
IMG/VR3	UGV-GENOME-0287929_8832_8852	UGV-GENOME-0287929	8832	8852	ACCCCGCCCACACGGGCGGGG	I-C	I-C:47387	100	91.3	0.00017	42.1	21	0	0
IMG/VR3	UGV-GENOME-4426414_37552_37585	UGV-GENOME-4426414	37552	37585	GTTGCAACCCACATGGGTTGCGTTAGATTGAAAT	I-C	I-C:56999	97.1	100	1.6e-09	60	34	1	0
IMG/VR3	UGV-GENOME-4426414_37728_37761	UGV-GENOME-4426414	37728	37761	GTTGCAACCCGCACGGGTTGCGTTAGATTAAAAT	I-C	I-C:56999	94.1	100	3.9e-07	52	34	2	0
IMG/VR3	IMGVR_UViG_3300013947_000043|3300013947|Ga0116653_1000069_23421_23452	IMGVR_UViG_3300013947_000043|3300013947|Ga0116653_1000069	23421	23452	GTCGCAACTCGTGCGTGTGCGTGGATTGAAAT	III-B	III-B:74448	93.8	100	5.8e-06	48.1	32	2	0
IMG/VR3	UGV-GENOME-0325433_50130_50157	UGV-GENOME-0325433	50130	50157	ATTTCAATACATCACATGTTACGGTTTA	I-B	I-B:2224	96.4	93.3	5.1e-06	48.1	28	1	0
IMG/VR3	UGV-GENOME-0369750_69119_69146	UGV-GENOME-0369750	69119	69146	TTTCTATTCCATAAAGGTACGATTAAAA	I-B	I-B:14176	96.4	93.3	5.1e-06	48.1	28	1	0
IMG/VR3	UGV-GENOME-0282784_1_30	UGV-GENOME-0282784	1	30	CTTTTAATTGAACTAAGGTAGAATTGAAAC	I-B	I-B:11193	100	100	1.4e-09	60	30	0	0
IMG/VR3	UGV-GENOME-4433243_33912_33945	UGV-GENOME-4433243	33912	33945	ATTTCAATCTAACGCAACCCATGAGGGTTGCAAC	I-C	I-C:56999	94.1	100	4e-07	52	34	2	0
IMG/VR3	UGV-GENOME-4433243_34102_34135	UGV-GENOME-4433243	34102	34135	ATTTCAATCAAACGCAACCCGCATGGGTTGCAAC	I-C	I-C:56999	91.2	100	9.7e-05	44.1	34	3	0
IMG/VR3	DTR_842367_15994_16027	DTR_842367	15994	16027	ATTTCAATCCACGTTCTCCGTGAGGAGAGTGACT	I-C	I-C:82521	94.1	97.1	4.2e-07	52	34	2	0
IMG/VR3	IMGVR_UViG_3300028485_000002|3300028485|Ga0233365_1000048_69590_69618	IMGVR_UViG_3300028485_000002|3300028485|Ga0233365_1000048	69590	69618	GTGCTCCCCGCCTCTGCGGGGATGGTCCC	I-E	I-E:33462	93.1	100	3e-04	42.1	29	2	0
IMG/VR3	UGV-GENOME-0228934_29257_29289	UGV-GENOME-0228934	29257	29289	TGTCTCCCTCTTTACGAGGGAGTGGATTGAAAT	I-C	I-C:64779	100	100	2.5e-11	65.9	33	0	0
IMG/VR3	UGV-GENOME-0369492_1_48704_48735	UGV-GENOME-0369492_1	48704	48735	GTCGTACCTTATATAGGTACGTGGATTGAAAC	I-C	I-C:10208	100	100	9.8e-11	63.9	32	0	0
IMG/VR3	UGV-GENOME-4428221_45862_45890	UGV-GENOME-4428221	45862	45890	GTTAACTGCCGCATAGGCAGCTTAGAAAA	I-F	I-F:21695	100	100	5e-09	58	29	0	0
IMG/VR3	DTR_877371_13668_13697	DTR_877371	13668	13697	TCGCACTCTTCGTGTGTGCATGGATTGAAA	I-C	I-C:4350	93.3	93.8	9.2e-05	44.1	30	2	0
IMG/VR3	IMGVR_UViG_3300025960_000015|3300025960|Ga0207651_10000197_4777_4797	IMGVR_UViG_3300025960_000015|3300025960|Ga0207651_10000197	4777	4797	GTCCCCGCGCAGGCGGGGATG	I-E	I-E:25480	100	91.3	0.00017	42.1	21	0	0
IMG/VR3	UGV-GENOME-0225359_1_16842_16877	UGV-GENOME-0225359_1	16842	16877	GTTTAAGAGTGTTTCAAAATAACAAGGCTCTCAAAC	II-A	II-A:45380	94.4	100	2.8e-08	56	36	2	0
IMG/VR3	UGV-GENOME-0309810_7833_7858	UGV-GENOME-0309810	7833	7858	TCTAAGCTGCCTATGCGGCAGTCAAC	I-F	I-F:25608	100	92.9	2.9e-07	52	26	0	0
IMG/VR3	UGV-GENOME-0309371_42909_42942	UGV-GENOME-0309371	42909	42942	GTCGCTCCCCGTGCGGGGAGCGTGGATTGAAATG	I-C	I-C:70460	100	100	6.6e-12	67.9	34	0	0
IMG/VR3	IMGVR_UViG_2140918023_000003|2140918023|ConsensusfromContig14590_17063_17092	IMGVR_UViG_2140918023_000003|2140918023|ConsensusfromContig14590	17063	17092	GTCACACCTCATTAGGTGTGTGGATTGAAA	I-C	I-C:11535	96.8	93.8	2.3e-05	46.1	31	0	1
IMG/VR3	IMGVR_UViG_3300029567_000005|3300029567|Ga0244886_100140_41_73	IMGVR_UViG_3300029567_000005|3300029567|Ga0244886_100140	41	73	TGTTTCAATCCACGCCCCCGCGCGGGGGGCGAC	I-C	I-C:42346	100	100	2.6e-11	65.9	33	0	0
IMG/VR3	UGV-GENOME-0356442_73423_73454	UGV-GENOME-0356442	73423	73454	GGTCGCCCCCGCGCAGGGGCGTGGATTGAAAT	I-C	I-C:50900	97	97	1.5e-06	50.1	33	0	1
IMG/VR3	IMGVR_UViG_2124908037_000010|2124908037|B3_GZBA_v_NODE_3829_len_43784_cov_24_337727|5876-43834_11191_11220	IMGVR_UViG_2124908037_000010|2124908037|B3_GZBA_v_NODE_3829_len_43784_cov_24_337727|5876-43834	11191	11220	GTCACACCTCATTAGGTGTGTGGATTGAAA	I-C	I-C:11535	96.8	93.8	2.3e-05	46.1	31	0	1
IMG/VR3	IMGVR_UViG_3300008132_000018|3300008132|Ga0111230_1000315|20462-42279_19254_19287	IMGVR_UViG_3300008132_000018|3300008132|Ga0111230_1000315|20462-42279	19254	19287	AGTCACACCCTTCGTGGGTGTGTGGATTGAAACT	I-C	I-C:19402	100	97.1	7.1e-12	67.9	34	0	0
IMG/VR3	IMGVR_UViG_3300018034_000005|3300018034|Ga0187863_10001588_15669_15699	IMGVR_UViG_3300018034_000005|3300018034|Ga0187863_10001588	15669	15699	GTCGCGTCCCATATGGGCGCGTGGATTGAAA	I-C	I-C:48818	93.5	96.9	2.3e-05	46.1	31	2	0
IMG/VR3	IMGVR_UViG_3300029382_000034|3300029382|Ga0243901_1000680_12_45	IMGVR_UViG_3300029382_000034|3300029382|Ga0243901_1000680	12	45	GTCACACCCTTCGTGGGTGTGTGGATTGAAACTC	I-C	I-C:19402	100	97.1	7.1e-12	67.9	34	0	0
IMG/VR3	UGV-GENOME-0160928_19854_19887	UGV-GENOME-0160928	19854	19887	AGTCACACCCTTCGTGGGTGTGTGGATTGAAACT	I-C	I-C:19402	100	97.1	7.1e-12	67.9	34	0	0
IMG/VR3	UGV-GENOME-0272950_1_32586_32616	UGV-GENOME-0272950_1	32586	32616	TTTCCGTCCCCTTACGGGGATAAGTTGTAAT	III-A	III-A:25606	100	96.9	3.9e-10	61.9	31	0	0
IMG/VR3	DTR_798355_31034_31061	DTR_798355	31034	31061	CTTTTCTCTGCCTACGCAGAGGTGTTTC	I-E	I-E:13191	100	100	1.9e-08	56	28	0	0
IMG/VR3	IMGVR_UViG_3300005935_000255|3300005935|Ga0075125_10000501|5183-17525_8534_8564	IMGVR_UViG_3300005935_000255|3300005935|Ga0075125_10000501|5183-17525	8534	8564	GTCGCACCTCTTGCAGGTGCGTGGATTGAAA	I-C	I-C:11502	96.8	96.9	9.6e-08	54	31	1	0
IMG/VR3	IMGVR_UViG_3300023207_000045|3300023207|Ga0255811_10205476_7389_7420	IMGVR_UViG_3300023207_000045|3300023207|Ga0255811_10205476	7389	7420	GTCGCCCCTTGCACAGGGGCGTGGATTGAAAC	I-C	I-C:89927	100	100	1e-10	63.9	32	0	0
IMG/VR3	IMGVR_UViG_3300025326_000379|3300025326|Ga0209342_10007031_8854_8890	IMGVR_UViG_3300025326_000379|3300025326|Ga0209342_10007031	8854	8890	GTCTTAATGCCCCTCCGAGCTTCCTGTCTATTCCAAC	III-A	III-A:37118	94.6	100	7.6e-09	58	37	2	0
IMG/VR3	IMGVR_UViG_649989915_000001|649989915|649999558_25493_25519	IMGVR_UViG_649989915_000001|649989915|649999558	25493	25519	TGCTCCCCACGCGAGTGGGGATGATCC	I-E	I-E:68702	100	96.4	7.4e-08	54	27	0	0
IMG/VR3	UGV-GENOME-0346165_63485_63512	UGV-GENOME-0346165	63485	63512	TTTTAATCGTACCTTTATGGAATAGAAA	I-B	I-B:14176	96.4	93.3	5.2e-06	48.1	28	1	0
IMG/VR3	UGV-GENOME-0357951_34470_34514	UGV-GENOME-0357951	34470	34514	TGTTTCCAACGACTCAAAGTTACTAAAATGAAAACAAATCACAAC	II-C	II-C:43784	93.3	95.7	4.6e-11	65.9	45	3	0
IMG/VR3	UGV-GENOME-0201590_7628_7663	UGV-GENOME-0201590	7628	7663	GTTTGAGAGTAGTGTAATCTTCAATGGTACTCAAAC	II-A	II-A:13050	100	100	4.7e-13	71.9	36	0	0
IMG/VR3	UGV-GENOME-0319107_48048_48075	UGV-GENOME-0319107	48048	48075	TTTTAATCGTACCTTTATGGAATAGAAA	I-B	I-B:14176	96.4	93.3	5.1e-06	48.1	28	1	0
IMG/VR3	IMGVR_UViG_3300029939_000010|3300029939|Ga0311328_10000180_53972_54000	IMGVR_UViG_3300029939_000010|3300029939|Ga0311328_10000180	53972	54000	GGTTCCCCCGCGCTCGCGGGGATAGGCCC	I-E	I-E:12782	100	100	5.1e-09	58	29	0	0
IMG/VR3	UGV-GENOME-0224798_1_5475_5510	UGV-GENOME-0224798_1	5475	5510	GTTTGAGAGTAATGTAATCTTCAATGGTACTCAAAC	II-A	II-A:13050	97.2	100	1.2e-10	63.9	36	1	0
IMG/VR3	UGV-GENOME-0194524_2995_3029	UGV-GENOME-0194524	2995	3029	TTGAGAGTGATGCAATTTCTGATGGTACTCGAACA	II-A	II-A:49432	94.3	94.6	1.2e-07	54	35	2	0
IMG/VR3	UGV-GENOME-0234829_32913_32943	UGV-GENOME-0234829	32913	32943	GTCACGCCTCTCGCGGGCGTGTGGATTGAAA	I-C	I-C:28090	96.8	96.9	9.6e-08	54	31	1	0
IMG/VR3	UGV-GENOME-0264404_1_983_1013	UGV-GENOME-0264404_1	983	1013	TTTCAATCCACACGCCCGCGAGAGGCGTGAC	I-C	I-C:28090	96.8	96.9	9.6e-08	54	31	1	0
IMG/VR3	IMGVR_UViG_3300025288_000114|3300025288|Ga0210044_10003261_13524_13555	IMGVR_UViG_3300025288_000114|3300025288|Ga0210044_10003261	13524	13555	GTTTCAATCCACGCGCCCGCATGAGGCGCGAC	I-C	I-C:32302	100	100	9.8e-11	63.9	32	0	0
IMG/VR3	IMGVR_UViG_3300031578_000080|3300031578|Ga0307376_10000533_33918_33949	IMGVR_UViG_3300031578_000080|3300031578|Ga0307376_10000533	33918	33949	GTCGCACCCTTCACGGGTGCGTGGATTGAAAC	I-C	I-C:73317	100	100	9.8e-11	63.9	32	0	0
IMG/VR3	NC_007055.1_26686_26720	NC_007055.1	26686	26720	TTTTAGAATTATGATCTTTTAGAATGAAGTAGAAC	II-A	II-A:15680	100	97.2	1.9e-12	69.9	35	0	0
IMG/VR3	Bacilli_gi_224580166-104901-142362|2718-37461_5111_5147	Bacilli_gi_224580166-104901-142362|2718-37461	5111	5147	GTTTTAGAGCTGTGTTGTTACGAATAGTTCCAAAACA	II-A	II-A:25576	94.6	100	7.6e-09	58	37	2	0
IMG/VR3	DTR_733507_37007_37034	DTR_733507	37007	37034	TTTAAAATAGACTTAATAGTATGGAAAT	I-B	I-B:46132	100	96.6	2e-08	56	28	0	0
IMG/VR3	IMGVR_UViG_3300033431_000003|3300033431|Ga0326761_1000082_3130_3152	IMGVR_UViG_3300033431_000003|3300033431|Ga0326761_1000082	3130	3152	GCATCTCAAACAGAGAATTGAAA	III-B	III-B:42398	100	95.8	1.2e-05	46.1	23	0	0
IMG/VR3	UGV-GENOME-0268821_1_2572_2604	UGV-GENOME-0268821_1	2572	2604	GTCGCCCTCCTTGCGGAGGGCGTGGATAGAAAT	I-C	I-C:20860	100	100	2.5e-11	65.9	33	0	0
IMG/VR3	UGV-GENOME-0367463_70842_70868	UGV-GENOME-0367463	70842	70868	TTAATCGAACCTTTATGGAATTGAAAA	I-B	I-B:36230	100	90	8.4e-08	54	27	0	0
IMG/VR3	IMGVR_UViG_3300006260_000062|3300006260|Ga0099518_102813_12_41	IMGVR_UViG_3300006260_000062|3300006260|Ga0099518_102813	12	41	ATTATAATTTACTCCGTTGGAGTTTGAAAC	I-B	I-B:78057	100	100	1.4e-09	60	30	0	0
IMG/VR3	IMGVR_UViG_3300019372_000033|3300019372|Ga0187904_1000835_7458_7489	IMGVR_UViG_3300019372_000033|3300019372|Ga0187904_1000835	7458	7489	GTCGCTCCCTGTGCGGGAGCGTGAATTGAAAT	I-C	I-C:38635	100	100	1e-10	63.9	32	0	0
IMG/VR3	IMGVR_UViG_3300032030_000060|3300032030|Ga0310697_10000265_69910_69943	IMGVR_UViG_3300032030_000060|3300032030|Ga0310697_10000265	69910	69943	CTATAATGCCAATAGAATTTCTACTGTTGTAGAT	V-A	V-A:8775	97.1	94.4	1.8e-09	60	34	1	0
IMG/VR3	UGV-GENOME-0292148_37840_37873	UGV-GENOME-0292148	37840	37873	ATTTTAATCTAACGCAACCCATGTGGGTTGCAAC	I-C	I-C:56999	94.1	100	4e-07	52	34	2	0
IMG/VR3	UGV-GENOME-0373740_19480_19506	UGV-GENOME-0373740	19480	19506	TTCAATTCTACCTTAGTTCAATTAAAA	I-B	I-B:11193	100	90	8.5e-08	54	27	0	0
IMG/VR3	IMGVR_UViG_3300026560_000002|3300026560|Ga0208282_10019_2914_2943	IMGVR_UViG_3300026560_000002|3300026560|Ga0208282_10019	2914	2943	GTTTCAGACGGACCTGTGAGGGATTGAAGC	I-B	I-B:80187	100	100	1.4e-09	60	30	0	0
IMG/VR3	IMGVR_UViG_3300026560_000002|3300026560|Ga0208282_10019_38258_38287	IMGVR_UViG_3300026560_000002|3300026560|Ga0208282_10019	38258	38287	GTTTCAGACGGACCTGTGAGGGATTGAAGC	I-B	I-B:80187	100	100	1.4e-09	60	30	0	0
IMG/VR3	IMGVR_UViG_3300029060_000004|3300029060|Ga0169602_1000124_63474_63502	IMGVR_UViG_3300029060_000004|3300029060|Ga0169602_1000124	63474	63502	ATTTCAATTCCATAAATGGTTCGATTAAA	I-B	I-B:19065	93.1	93.5	0.00035	42.1	29	2	0
IMG/VR3	IMGVR_UViG_3300029794_000016|3300029794|Ga0243854_1000917_7431_7466	IMGVR_UViG_3300029794_000016|3300029794|Ga0243854_1000917	7431	7466	GTTAAGCAATATAGAATAATTTCTATCGTTGTAGAT	V-A	V-A:10071	91.7	100	7e-06	48.1	36	3	0
IMG/VR3	UGV-GENOME-0213763_1_13197_13228	UGV-GENOME-0213763_1	13197	13228	TTTCAATCCACGCCCCCCGCACGGGGAGCGAC	I-C	I-C:85966	100	94.1	1.1e-10	63.9	32	0	0
IMG/VR3	UGV-GENOME-0315643_13324_13357	UGV-GENOME-0315643	13324	13357	GTTGCAACCCACATGGGTTGCGTTAGATTAAAAT	I-C	I-C:56999	94.1	100	4e-07	52	34	2	0
IMG/VR3	UGV-GENOME-0353811_68345_68371	UGV-GENOME-0353811	68345	68371	TTTAATCGTACCTTTATGGAATTGAAA	I-B	I-B:14176	100	90	8.5e-08	54	27	0	0
IMG/VR3	DTR_878137_5495_5524	DTR_878137	5495	5524	CCCCGCCAGCGTGGGCGGGGTGGATTTAAG	I-C	I-C:48157	93.3	90.9	9.5e-05	44.1	30	2	0
IMG/VR3	IMGVR_UViG_3300006145_000045|3300006145|Ga0080708_1000384_29181_29214	IMGVR_UViG_3300006145_000045|3300006145|Ga0080708_1000384	29181	29214	ggTTTCAATCCACGCACACCTTGCGGAGTGCGAC	I-C	I-C:64640	97.1	100	1.7e-09	60	34	1	0
IMG/VR3	IMGVR_UViG_3300008513_000012|3300008513|Ga0111022_100432_41768_41796	IMGVR_UViG_3300008513_000012|3300008513|Ga0111022_100432	41768	41796	CGGTTCATCCCCACGCATGTGGGGTTTAC	I-E	I-E:73358	100	100	5.2e-09	58	29	0	0
IMG/VR3	IMGVR_UViG_3300029770_000010|3300029770|Ga0168716_100320_56361_56392	IMGVR_UViG_3300029770_000010|3300029770|Ga0168716_100320	56361	56392	ATTTCAGCTCACTACCTCACACAGAGGTAGAC	I-C	I-C:19156	96.9	100	2.5e-08	56	32	1	0
IMG/VR3	IMGVR_UViG_3300027796_000087|3300027796|Ga0209373_10008089_6177_6208	IMGVR_UViG_3300027796_000087|3300027796|Ga0209373_10008089	6177	6208	GTCGCACCCCGCGGGGGTGCGTGGATTGAAAC	I-C	I-C:22423	96.9	100	2.4e-08	56	32	1	0
IMG/VR3	IMGVR_UViG_3300028804_000180|3300028804|Ga0268298_10010519_7678_7713	IMGVR_UViG_3300028804_000180|3300028804|Ga0268298_10010519	7678	7713	GTAACAATCCAGCCCTGAAATAAAATGTATTAAGAC	III-A	III-A:39205	94.4	100	2.8e-08	56	36	2	0
IMG/VR3	UGV-GENOME-0323374_51553_51582	UGV-GENOME-0323374	51553	51582	ATTTCAATACATCACATGTTACGGTTTATC	I-B	I-B:2224	96.7	100	3.3e-07	52	30	1	0
IMG/VR3	UGV-GENOME-0304502_15197_15224	UGV-GENOME-0304502	15197	15224	TTTCAATTCCATAAAGGTACAATTAAAA	I-B	I-B:83946	100	93.3	2.1e-08	56	28	0	0
IMG/VR3	UGV-GENOME-0324727_38771_38799	UGV-GENOME-0324727	38771	38799	ATTTCTATTCCATGAAGGTACGATTAAAA	I-B	I-B:14176	93.1	96.7	0.00032	42.1	29	2	0
IMG/VR3	UGV-GENOME-0342961_32506_32535	UGV-GENOME-0342961	32506	32535	GTTTTAATTCTACCCTAGTTCAATTAAAAG	I-B	I-B:61267	96.7	100	3.3e-07	52	30	1	0
IMG/VR3	UGV-GENOME-4408202_1_2386_2419	UGV-GENOME-4408202_1	2386	2419	GTTGCAACCCATGCGGGTTGCGTTTGATTGAAAT	I-C	I-C:56999	91.2	100	9.6e-05	44.1	34	3	0
IMG/VR3	UGV-GENOME-4408202_1_2576_2609	UGV-GENOME-4408202_1	2576	2609	GTTGCAACCCTCATGGGTTGCGTTAGATTGAAAT	I-C	I-C:56999	94.1	100	3.9e-07	52	34	2	0
IMG/VR3	IMGVR_UViG_3300005044_000001|3300005044|Ga0071351_1000054_35187_35221	IMGVR_UViG_3300005044_000001|3300005044|Ga0071351_1000054	35187	35221	GTTTCAATCCCTAAAAGGGTTTTAGAGGCTTTGAA	I-D	I-D:34353	100	94.6	2e-12	69.9	35	0	0
IMG/VR3	IMGVR_UViG_3300005044_000001|3300005044|Ga0071351_1000054_38438_38472	IMGVR_UViG_3300005044_000001|3300005044|Ga0071351_1000054	38438	38472	GTTTCAATCCCTAAAAGGGTTTTAGAGGCTTTGAA	I-D	I-D:34353	100	94.6	2e-12	69.9	35	0	0
IMG/VR3	IMGVR_UViG_3300008133_000111|3300008133|Ga0111365_102759|652-9061_8375_8410	IMGVR_UViG_3300008133_000111|3300008133|Ga0111365_102759|652-9061	8375	8410	ATTGTAGCACTGCGAAATGAGAAAGGGAGCTACAAC	II-C	II-C:10620	100	100	4.8e-13	71.9	36	0	0
IMG/VR3	IMGVR_UViG_3300009095_000004|3300009095|Ga0079224_100000312_14940_14974	IMGVR_UViG_3300009095_000004|3300009095|Ga0079224_100000312	14940	14974	GCTTCAATGGGGCCGCCCTGGGTGCAGCACGGAAA	I-G	I-G:62535	91.4	97.2	2.7e-05	46.1	35	3	0
IMG/VR3	IMGVR_UViG_3300031951_000318|3300031951|Ga0315904_10000972_6207_6241	IMGVR_UViG_3300031951_000318|3300031951|Ga0315904_10000972	6207	6241	GTTTCAATCCCTAAAAGGGTTTTAGAGGCTTTGAA	I-D	I-D:34353	100	94.6	2e-12	69.9	35	0	0
IMG/VR3	IMGVR_UViG_3300031951_000318|3300031951|Ga0315904_10000972_9458_9492	IMGVR_UViG_3300031951_000318|3300031951|Ga0315904_10000972	9458	9492	GTTTCAATCCCTAAAAGGGTTTTAGAGGCTTTGAA	I-D	I-D:34353	100	94.6	2e-12	69.9	35	0	0
IMG/VR3	UGV-GENOME-0257828_29799_29833	UGV-GENOME-0257828	29799	29833	TGTTCGAGTACCATCAGAAATTGCATTACTCTCAA	II-A	II-A:49432	91.4	94.6	2.9e-05	46.1	35	3	0
IMG/VR3	UGV-GENOME-0336208_50987_51015	UGV-GENOME-0336208	50987	51015	TTTCAATCGTACCTTTATGGAATAGAAAG	I-B	I-B:5703	93.1	96.7	0.00032	42.1	29	2	0
IMG/VR3	IMGVR_UViG_3300008020_000021|3300008020|Ga0100398_1000658_12733_12764	IMGVR_UViG_3300008020_000021|3300008020|Ga0100398_1000658	12733	12764	GTTTCAATCCGCGCCCCCCGCGAGGGGGGCGA	I-C	I-C:42837	96.9	97	2.4e-08	56	32	1	0
IMG/VR3	IMGVR_UViG_3300014152_000022|3300014152|Ga0181533_1004892_278_310	IMGVR_UViG_3300014152_000022|3300014152|Ga0181533_1004892	278	310	GTCGTCCCCCGTGCGGGGATGTGGATTGAAACA	I-C	I-C:77856	90.9	100	0.00037	42.1	33	3	0
IMG/VR3	IMGVR_UViG_3300021400_000666|3300021400|Ga0224422_10944893_5299_5324	IMGVR_UViG_3300021400_000666|3300021400|Ga0224422_10944893	5299	5324	ATCACCCCCGCTAACGCGGGGAAAAG	I-E	I-E:6	96.2	92.9	7.1e-05	44.1	26	1	0
IMG/VR3	IMGVR_UViG_3300025000_000595|3300025000|Ga0209318_1001362_5945_5967	IMGVR_UViG_3300025000_000595|3300025000|Ga0209318_1001362	5945	5967	CGTGCGGGTGCGTGGATTGAAAC	I-C	I-C:66141	100	92	1.4e-05	46.1	23	0	0
IMG/VR3	UGV-GENOME-0374823_1_70739_70771	UGV-GENOME-0374823_1	70739	70771	GTCGCACCTCGTGTGGGGTGTGTGAGTTGAAAT	I-C	I-C:18735	90.9	100	0.00037	42.1	33	3	0
IMG/VR3	UGV-GENOME-0374823_1_95755_95785	UGV-GENOME-0374823_1	95755	95785	GTCACACCCTCACGGGTGTGTGAGTTGAAAT	I-C	I-C:10818	100	100	3.7e-10	61.9	31	0	0
IMG/VR3	IMGVR_UViG_3300020192_000018|3300020192|Ga0163147_10000870_32509_32542	IMGVR_UViG_3300020192_000018|3300020192|Ga0163147_10000870	32509	32542	GTTTCAATCCTCACCCAGCGCGAACACTGGGTGC	I-C	I-C:36927	91.2	91.9	0.00011	44.1	34	3	0
IMG/VR3	IMGVR_UViG_3300029775_000027|3300029775|Ga0134843_1001473_25_54	IMGVR_UViG_3300029775_000027|3300029775|Ga0134843_1001473	25	54	CTTTTAATCTCTCCATACTGGAATGTAAAT	I-B	I-B:15448	100	100	1.4e-09	60	30	0	0
IMG/VR3	UGV-GENOME-0232172_17763_17798	UGV-GENOME-0232172	17763	17798	GTTTGAGAGCCTTGTTATTTTGGAATACTCTTAAAC	II-A	II-A:45380	100	100	4.8e-13	71.9	36	0	0
IMG/VR3	IMGVR_UViG_3300023435_000290|3300023435|Ga0222637_1001474_7792_7823	IMGVR_UViG_3300023435_000290|3300023435|Ga0222637_1001474	7792	7823	GTCGCCACTTACATAGTGGCGTGGATTGAAAC	I-C	I-C:74421	93.8	100	5.8e-06	48.1	32	2	0
IMG/VR3	UGV-GENOME-0379565_1_261_287	UGV-GENOME-0379565_1	261	287	TTAAACCGTAACATAGGATGTTTTGAA	I-B	I-B:89813	96.3	93.1	1.9e-05	46.1	27	1	0
IMG/VR3	IMGVR_UViG_3300020195_000003|3300020195|Ga0163150_10001299_13203_13234	IMGVR_UViG_3300020195_000003|3300020195|Ga0163150_10001299	13203	13234	GTCGCGCCCCGTGCGGGCGCGTGGATTGAAAC	I-C	I-C:10822	100	100	9.8e-11	63.9	32	0	0
IMG/VR3	IMGVR_UViG_3300029956_000003|3300029956|Ga0302150_10000020_22075_22103	IMGVR_UViG_3300029956_000003|3300029956|Ga0302150_10000020	22075	22103	GGGCCTATCCCCGCGAGCGCGGGGGAACC	I-E	I-E:12782	100	100	5e-09	58	29	0	0
IMG/VR3	NC_004584.1_1_36	NC_004584.1	1	36	GTTTTAGAGCTATGAAAATCTTTTATTTATGATATA	II-A	II-A:51178	100	94.7	5.2e-13	71.9	36	0	0
IMG/VR3	UGV-GENOME-0273336_23371_23403	UGV-GENOME-0273336	23371	23403	GTCGCACCCCTCGCGGGGTGCGTGGATTGAAAT	I-C	I-C:10322	100	100	2.5e-11	65.9	33	0	0
IMG/VR3	UGV-GENOME-0289047_25460_25497	UGV-GENOME-0289047	25460	25497	AGTTTCTGTGCTATAGCTCGTAGCGTTATGATCTCTGC	II-B	II-B:74044	97.4	100	8.2e-12	67.9	38	1	0
IMG/VR3	UGV-GENOME-0353466_16617_16644	UGV-GENOME-0353466	16617	16644	TTTCTATTCCATAAAGGTACGATTAAAA	I-B	I-B:14176	96.4	93.3	5.2e-06	48.1	28	1	0
IMG/VR3	UGV-GENOME-0358817_50448_50477	UGV-GENOME-0358817	50448	50477	GTTATAATTAGTTCATACTGAAATGTAAAT	I-B	I-B:10175	96.7	100	3.3e-07	52	30	1	0
IMG/VR3	UGV-GENOME-0372027_20927_20954	UGV-GENOME-0372027	20927	20954	GGATCACCCCCGCAGGTGCGAGGAAAAC	I-E	I-E:12018	96.4	100	4.5e-06	48.1	28	1	0
IMG/VR3	IMGVR_UViG_3300009004_000096|3300009004|Ga0100377_1007850_7383_7414	IMGVR_UViG_3300009004_000096|3300009004|Ga0100377_1007850	7383	7414	GTCGCGCCTCATGCGGGCGCGTGGATTGAAAC	I-C	I-C:32302	100	100	1e-10	63.9	32	0	0
IMG/VR3	IMGVR_UViG_3300018046_000004|3300018046|Ga0187851_10000606_16073_16103	IMGVR_UViG_3300018046_000004|3300018046|Ga0187851_10000606	16073	16103	TTTCAATCCACGCGCCCATATGGGACGCGAC	I-C	I-C:48818	93.5	96.9	2.4e-05	46.1	31	2	0
IMG/VR3	IMGVR_UViG_3300008144_000014|3300008144|Ga0114284_1000369_139_167	IMGVR_UViG_3300008144_000014|3300008144|Ga0114284_1000369	139	167	GGAACTACCTCCGGATGGGCGGAGAATAC	I-E	I-E:47798	93.1	100	3e-04	42.1	29	2	0
IMG/VR3	IMGVR_UViG_3300029945_000019|3300029945|Ga0311330_10000612_22075_22103	IMGVR_UViG_3300029945_000019|3300029945|Ga0311330_10000612	22075	22103	GGGCCTATCCCCGCGAGCGCGGGGGAACC	I-E	I-E:12782	100	100	5e-09	58	29	0	0
IMG/VR3	UGV-GENOME-0334307_7587_7614	UGV-GENOME-0334307	7587	7614	TTTCAATTCCATAAAGGTACGATTAAGA	I-B	I-B:27937	100	93.3	2.1e-08	56	28	0	0
IMG/VR3	UGV-GENOME-0334508_25102_25131	UGV-GENOME-0334508	25102	25131	GTTTTAATTCTACCCTAGTTCAATTAAAAG	I-B	I-B:61267	96.7	100	3.3e-07	52	30	1	0
IMG/VR3	UGV-GENOME-0339964_1_39941_39971	UGV-GENOME-0339964_1	39941	39971	TGTATTAATTGTACCTTGTGGAATGGAAACA	I-B	I-B:49844	93.5	96.9	2.3e-05	46.1	31	2	0
IMG/VR3	DTR_377535_5196_5225	DTR_377535	5196	5225	GATAAACCGTAACATGTGATGTATTGAAAT	I-B	I-B:2224	96.7	100	3.3e-07	52	30	1	0
IMG/VR3	UGV-GENOME-0188024_18864_18899	UGV-GENOME-0188024	18864	18899	GTTTTGGAGCAGTGTCGATCTAACTGGTAATCAAAC	II-A	II-A:15900	100	100	4.7e-13	71.9	36	0	0
IMG/VR3	IMGVR_UViG_3300007222_000048|3300007222|Ga0104061_101420_14820_14853	IMGVR_UViG_3300007222_000048|3300007222|Ga0104061_101420	14820	14853	GTCGCTCCCCGTGCGGGGAGCGTGGATTGAAATG	I-C	I-C:70460	100	100	6.6e-12	67.9	34	0	0
IMG/VR3	IMGVR_UViG_7000000425_000082|7000000425|SRS013476_Baylor_scaffold_7297_27391_27424	IMGVR_UViG_7000000425_000082|7000000425|SRS013476_Baylor_scaffold_7297	27391	27424	AGTCACACCCTTCGTGGGTGTGTGGATTGAAACT	I-C	I-C:19402	100	97.1	6.9e-12	67.9	34	0	0
IMG/VR3	UGV-GENOME-0156968_17984_18014	UGV-GENOME-0156968	17984	18014	GGTCGCGCCCCATGCGGGTGCGTGGATTGAA	I-C	I-C:78007	96.8	93.9	9.9e-08	54	31	1	0
IMG/VR3	UGV-GENOME-0238208_1_18191_18224	UGV-GENOME-0238208_1	18191	18224	AGTCACACCCTTCGTGGGTGTGTGGATTGAAACT	I-C	I-C:19402	100	97.1	6.9e-12	67.9	34	0	0
IMG/VR3	UGV-GENOME-0334560_12638_12673	UGV-GENOME-0334560	12638	12673	GTTTAAGAGTATTCCAAAATAACAAGGCTCTCAAAC	II-A	II-A:45380	100	100	4.7e-13	71.9	36	0	0
IMG/VR3	UGV-GENOME-0358237_12162_12190	UGV-GENOME-0358237	12162	12190	CTTTCTATTCCATAAAGGTACGATTGAAA	I-B	I-B:5703	93.1	96.7	0.00031	42.1	29	2	0
IMG/VR3	IMGVR_UViG_3300008490_000197|3300008490|Ga0115197_1003417|264-8805_2_37	IMGVR_UViG_3300008490_000197|3300008490|Ga0115197_1003417|264-8805	2	37	GTTGTAGCTCCCTTTCTCATTTCGCAGTGCTACAAT	II-C	II-C:10620	100	100	4.8e-13	71.9	36	0	0
IMG/VR3	UGV-GENOME-0329422_50769_50797	UGV-GENOME-0329422	50769	50797	TTAAACCGCAACATGAGATGTTTTGAAAT	I-B	I-B:26280	93.1	96.7	0.00032	42.1	29	2	0
IMG/VR3	IMGVR_UViG_3300006674_000005|3300006674|Ga0101770_1000218_3495_3524	IMGVR_UViG_3300006674_000005|3300006674|Ga0101770_1000218	3495	3524	TTAAAATCAGACCAAAATAGGGATTGAAAT	III-B	III-B:45926	96.7	96.7	8.2e-05	44.1	30	0	1
IMG/VR3	UGV-GENOME-0361945_1_45964_45996	UGV-GENOME-0361945_1	45964	45996	GTCGCACCTAGCAATAGGTTCGTGAATTGAAAC	I-C	I-C:64688	90.9	100	0.00037	42.1	33	3	0
IMG/VR3	IMGVR_UViG_3300029822_000055|3300029822|Ga0134854_1001082_26464_26493	IMGVR_UViG_3300029822_000055|3300029822|Ga0134854_1001082	26464	26493	TTTCAATCCACGCTCCCCGGAGGGAGCGAC	I-C	I-C:4729	93.3	96.8	8.6e-05	44.1	30	2	0
IMG/VR3	Manrique_Person1_NODE_14_length_108989_cov_21.976628_99343_99375	Manrique_Person1_NODE_14_length_108989_cov_21.976628	99343	99375	GTCGCTCTCCGTGAGGAGAGCGTGGATTGAAAT	I-C	I-C:3037	93.9	100	1.5e-06	50.1	33	2	0
IMG/VR3	DTR_524179_50130_50157	DTR_524179	50130	50157	ATTTCAATACATCACATGTTACGGTTTA	I-B	I-B:2224	96.4	93.3	5e-06	48.1	28	1	0
IMG/VR3	IMGVR_UViG_3300008403_000019|3300008403|Ga0115182_101217_8139_8177	IMGVR_UViG_3300008403_000019|3300008403|Ga0115182_101217	8139	8177	GTCTCAATCCCTTTGGAACAGGGCAATGTCTTTCGACTA	III-A	III-A:77769	100	100	8.7e-15	77.8	39	0	0
IMG/VR3	IMGVR_UViG_3300008493_000022|3300008493|Ga0111009_1000253_42298_42326	IMGVR_UViG_3300008493_000022|3300008493|Ga0111009_1000253	42298	42326	TTTACATTACACTTTGCTACTATTAATAC	I-B	I-B:36569	100	100	4.9e-09	58	29	0	0
IMG/VR3	UGV-GENOME-0319404_37281_37309	UGV-GENOME-0319404	37281	37309	TTTCAATCGTACCTTTATGGAATAGAAAG	I-B	I-B:5703	93.1	96.7	0.00031	42.1	29	2	0
IMG/VR3	IMGVR_UViG_3300031565_000583|3300031565|Ga0307379_10005590_1038_1074	IMGVR_UViG_3300031565_000583|3300031565|Ga0307379_10005590	1038	1074	GTTGCACCCGGTCATCGCACTGGGTGAGGATTGAAAC	I-C	I-C:84607	91.9	100	1.8e-06	50.1	37	3	0
IMG/VR3	UGV-GENOME-0263372_11874_11902	UGV-GENOME-0263372	11874	11902	TTTCAATCCACGCACCAGCACGGGTGCGA	I-C	I-C:12230	93.1	90.6	0.00036	42.1	29	2	0
IMG/VR3	UGV-GENOME-0263372_12100_12131	UGV-GENOME-0263372	12100	12131	ATTTCAATCCACGCACCCACATGGGGTGCGAC	I-C	I-C:68913	100	100	9.8e-11	63.9	32	0	0
IMG/VR3	UGV-GENOME-0310523_1_42010_42045	UGV-GENOME-0310523_1	42010	42045	GTTTGATAATGACATAAAAACGTATAGTATTCAAAC	II-A	II-A:35327	91.7	100	6.9e-06	48.1	36	3	0
IMG/VR3	DTR_738731_14412_14440	DTR_738731	14412	14440	ATTTCTATTCCATGAAGGTACGATTAAAA	I-B	I-B:14176	93.1	96.7	0.00032	42.1	29	2	0
IMG/VR3	IMGVR_UViG_3300031673_000079|3300031673|Ga0307377_10000538_9271_9303	IMGVR_UViG_3300031673_000079|3300031673|Ga0307377_10000538	9271	9303	GGTCGCGCCCCGCGCGGGCGCGTGGATTGAAAC	I-C	I-C:15730	100	100	2.5e-11	65.9	33	0	0
IMG/VR3	IMGVR_UViG_3300031673_000079|3300031673|Ga0307377_10000538_11328_11360	IMGVR_UViG_3300031673_000079|3300031673|Ga0307377_10000538	11328	11360	GGTCGCGCCCCGCGCGGGCGCGTGGATTGAAAC	I-C	I-C:15730	100	100	2.5e-11	65.9	33	0	0
IMG/VR3	IMGVR_UViG_3300031673_000079|3300031673|Ga0307377_10000538_11925_11957	IMGVR_UViG_3300031673_000079|3300031673|Ga0307377_10000538	11925	11957	GGTCGCGCCCCGCGCGGGCGCGTGGATTGAAAC	I-C	I-C:15730	100	100	2.5e-11	65.9	33	0	0
IMG/VR3	IMGVR_UViG_3300035696_000175|3300035696|Ga0374055_0020072|1-27336_23287_23318	IMGVR_UViG_3300035696_000175|3300035696|Ga0374055_0020072|1-27336	23287	23318	GTTTCAATCCACGCGCCCGCGAAGGGCGCGAC	I-C	I-C:12231	100	100	9.9e-11	63.9	32	0	0
IMG/VR3	UGV-GENOME-0224016_14601_14634	UGV-GENOME-0224016	14601	14634	AGTTTCAATCCACACACCCACGAAGGGTGTGACT	I-C	I-C:19402	100	97.1	7.1e-12	67.9	34	0	0
IMG/VR3	IMGVR_UViG_3300002702_000012|3300002702|draft_10005569_17784_17816	IMGVR_UViG_3300002702_000012|3300002702|draft_10005569	17784	17816	CTGACCTGACCTGACTCCAGAAGGGATTACGAC	III-A	III-A:49949	100	94.3	2.8e-11	65.9	33	0	0
IMG/VR3	IMGVR_UViG_3300025921_000056|3300025921|Ga0207652_10000708_20951_20976	IMGVR_UViG_3300025921_000056|3300025921|Ga0207652_10000708	20951	20976	ATTCCCCACGCAAGCGGGGATGATCC	I-E	I-E:20865	96.2	92.9	7e-05	44.1	26	1	0
IMG/VR3	IMGVR_UViG_3300027896_000015|3300027896|Ga0209777_10000103_26743_26775	IMGVR_UViG_3300027896_000015|3300027896|Ga0209777_10000103	26743	26775	GTCGCACCCCGCACGAGGTGCGTGGATTGAAAC	I-C	I-C:89320	97	100	6.1e-09	58	33	1	0
IMG/VR3	UGV-GENOME-0256190_37647_37680	UGV-GENOME-0256190	37647	37680	ATTTTAATCTAACGCAACCCATGTGGGTTGCAAC	I-C	I-C:56999	94.1	100	4e-07	52	34	2	0
IMG/VR3	UGV-GENOME-0332433_1_6726_6759	UGV-GENOME-0332433_1	6726	6759	CATTTCAATCCACGCTCCCCGCACGGGGAGCGAC	I-C	I-C:70460	100	100	6.7e-12	67.9	34	0	0
IMG/VR3	DTR_868962_13037_13064	DTR_868962	13037	13064	TTTCAATTCCATAAAGGTACAATTAAAA	I-B	I-B:83946	100	93.3	2.1e-08	56	28	0	0
IMG/VR3	IMGVR_UViG_3300021426_000208|3300021426|Ga0224482_10001926_28089_28121	IMGVR_UViG_3300021426_000208|3300021426|Ga0224482_10001926	28089	28121	ATTTCAATCCACCCACCCCATGCGGGGTGGGAC	I-C	I-C:7768	97	100	6.1e-09	58	33	1	0
IMG/VR3	IMGVR_UViG_3300026311_000089|3300026311|Ga0209723_1003103_3562_3590	IMGVR_UViG_3300026311_000089|3300026311|Ga0209723_1003103	3562	3590	CTTTACATCCCGCATAGTTAAGGCAATAC	I-B	I-B:15681	100	100	5e-09	58	29	0	0
IMG/VR3	IMGVR_UViG_3300028625_000002|3300028625|Ga0302251_1000242_49575_49607	IMGVR_UViG_3300028625_000002|3300028625|Ga0302251_1000242	49575	49607	GTCGCCCTCTGCTTGGGGGGCGTGGATTGAAAC	I-C	I-C:60389	90.9	100	0.00036	42.1	33	3	0
IMG/VR3	IMGVR_UViG_3300029719_000004|3300029719|Ga0245179_1000403_84093_84122	IMGVR_UViG_3300029719_000004|3300029719|Ga0245179_1000403	84093	84122	tCGCACTCTCATGAGTGCGTGGATTGAAAC	I-C	I-C:10954	100	100	1.4e-09	60	30	0	0
IMG/VR3	Kang_0043_ST002_N_NODE_44_length_41977_cov_109.676852_30384_30413	Kang_0043_ST002_N_NODE_44_length_41977_cov_109.676852	30384	30413	TTTCAATCCACCCACCCCGTGTGGGATGGG	I-C	I-C:72274	96.7	90.9	3.8e-07	52	30	1	0
IMG/VR3	UGV-GENOME-0265868_16938_16968	UGV-GENOME-0265868	16938	16968	GTTTCAATCCGCGCACCCGCGTGGGGTGCGA	I-C	I-C:13881	96.8	96.9	9.6e-08	54	31	1	0
IMG/VR3	UGV-GENOME-0293643_1_16053_16089	UGV-GENOME-0293643_1	16053	16089	GTTTCAGTTGTTGTTGAAAGGATGTACGATTGAAGCA	II-B	II-B:39153	100	100	1.3e-13	73.8	37	0	0
IMG/VR3	UGV-GENOME-0293643_1_16418_16455	UGV-GENOME-0293643_1	16418	16455	GTTTCAGTAGTTGTTAGAAGAATGTACTATTGGGACTA	II-B	II-B:25562	100	90.5	4e-14	75.8	38	0	0
IMG/VR3	UGV-GENOME-0327940_56375_56403	UGV-GENOME-0327940	56375	56403	TTAAACCGTAACATGAGATGTTTTGAAAT	I-B	I-B:26280	96.6	96.7	1.3e-06	50.1	29	1	0
IMG/VR3	UGV-GENOME-4415880_39090_39122	UGV-GENOME-4415880	39090	39122	GTCTGAACTACCCCCTCACCGCGAGGTGATTGA	III-D	III-D:64134	100	91.7	3e-11	65.9	33	0	0
IMG/VR3	IMGVR_UViG_3300029241_000013|3300029241|Ga0167490_100436_16648_16681	IMGVR_UViG_3300029241_000013|3300029241|Ga0167490_100436	16648	16681	GTCGCTCCCCGTGCGGGGAGCGTGGATTGAAATG	I-C	I-C:70460	100	100	6.8e-12	67.9	34	0	0
IMG/VR3	UGV-GENOME-0260372_38290_38322	UGV-GENOME-0260372	38290	38322	GTCTGAACTACCCCCTCACCGCGAGGTGATTGA	III-D	III-D:64134	100	91.7	3e-11	65.9	33	0	0
IMG/VR3	UGV-GENOME-0297646_18151_18186	UGV-GENOME-0297646	18151	18186	GTTTGAGAATGACGTAAAAACGTATAGTATTCAAAC	II-A	II-A:35327	97.2	100	1.2e-10	63.9	36	1	0
IMG/VR3	IMGVR_UViG_3300022850_000003|3300022850|Ga0224552_1000076_27067_27096	IMGVR_UViG_3300022850_000003|3300022850|Ga0224552_1000076	27067	27096	CGGACCATCCCCACGCGGGTGGGGAAAACC	I-E	I-E:11021	96.7	100	3.3e-07	52	30	1	0
IMG/VR3	IMGVR_UViG_7000000740_000050|7000000740|SRS064276_LANL_scaffold_45045_28134_28167	IMGVR_UViG_7000000740_000050|7000000740|SRS064276_LANL_scaffold_45045	28134	28167	GTTGCAACCCGCACGGGTTGCGTTAGATTGAAAT	I-C	I-C:56999	97.1	100	1.6e-09	60	34	1	0
IMG/VR3	IMGVR_UViG_7000000740_000050|7000000740|SRS064276_LANL_scaffold_45045_28285_28318	IMGVR_UViG_7000000740_000050|7000000740|SRS064276_LANL_scaffold_45045	28285	28318	GTTGCGACCCGCATGGGTTGCGTTAGATTGAAAT	I-C	I-C:56999	91.2	100	9.7e-05	44.1	34	3	0
IMG/VR3	UGV-GENOME-0234889_28385_28421	UGV-GENOME-0234889	28385	28421	TGTTTTCGAACTATTCGAAACAACACAGCTCTAAAAC	II-A	II-A:25576	94.6	100	7.5e-09	58	37	2	0
IMG/VR3	UGV-GENOME-0320550_33612_33642	UGV-GENOME-0320550	33612	33642	TCGCACCCCGCTCGGGTGCGTGGATTGAAAC	I-C	I-C:19725	100	96.9	3.9e-10	61.9	31	0	0
IMG/VR3	IMGVR_UViG_3300001784_000003|3300001784|JGI20225J20221_1000312_29034_29060	IMGVR_UViG_3300001784_000003|3300001784|JGI20225J20221_1000312	29034	29060	TTTCTCAGCTGCCTATGCGGCAGTAAA	I-F	I-F:12697	96.3	96.4	1.8e-05	46.1	27	1	0
IMG/VR3	IMGVR_UViG_3300001784_000003|3300001784|JGI20225J20221_1000312_30380_30406	IMGVR_UViG_3300001784_000003|3300001784|JGI20225J20221_1000312	30380	30406	TTTCTCAGCTACCTATGCGGCAGTGAA	I-F	I-F:22314	96.3	96.4	1.8e-05	46.1	27	1	0
IMG/VR3	IMGVR_UViG_3300001784_000003|3300001784|JGI20225J20221_1000312_83776_83802	IMGVR_UViG_3300001784_000003|3300001784|JGI20225J20221_1000312	83776	83802	TTTCTCAGCTGCCTATGCGGCAGTAAA	I-F	I-F:12697	96.3	96.4	1.8e-05	46.1	27	1	0
IMG/VR3	IMGVR_UViG_3300001784_000003|3300001784|JGI20225J20221_1000312_85122_85148	IMGVR_UViG_3300001784_000003|3300001784|JGI20225J20221_1000312	85122	85148	TTTCTCAGCTACCTATGCGGCAGTGAA	I-F	I-F:22314	96.3	96.4	1.8e-05	46.1	27	1	0
IMG/VR3	IMGVR_UViG_3300031885_000101|3300031885|Ga0315285_10001351_18573_18603	IMGVR_UViG_3300031885_000101|3300031885|Ga0315285_10001351	18573	18603	GTTTCAATCCACGCGCCCATGATGGCGCGAC	I-C	I-C:12659	93.5	100	2.2e-05	46.1	31	2	0
IMG/VR3	UGV-GENOME-0274256_1_16367_16400	UGV-GENOME-0274256_1	16367	16400	AGTTTCAATCCACACACCCACGAAGGGTGTGACT	I-C	I-C:19402	100	97.1	7.1e-12	67.9	34	0	0
IMG/VR3	UGV-GENOME-4421676_1_2386_2419	UGV-GENOME-4421676_1	2386	2419	GTTGCAACCCATGCGGGTTGCGTTTGATTGAAAT	I-C	I-C:56999	91.2	100	9.7e-05	44.1	34	3	0
IMG/VR3	UGV-GENOME-4421676_1_2576_2609	UGV-GENOME-4421676_1	2576	2609	GTTGCAACCCTCATGGGTTGCGTTAGATTGAAAT	I-C	I-C:56999	94.1	100	4e-07	52	34	2	0
IMG/VR3	IMGVR_UViG_3300031578_000899|3300031578|Ga0307376_10004883_3841_3872	IMGVR_UViG_3300031578_000899|3300031578|Ga0307376_10004883	3841	3872	GTTTCAATCCACGCTCCCGCACGGGGAGCGAC	I-C	I-C:14001	100	100	9.7e-11	63.9	32	0	0
IMG/VR3	UGV-GENOME-0293903_33387_33422	UGV-GENOME-0293903	33387	33422	GTTTGAGTACCATTGAAGATTACATTACTCTCAAAC	II-A	II-A:13050	97.2	100	1.1e-10	63.9	36	1	0
IMG/VR3	DTR_421861_5338_5366	DTR_421861	5338	5366	ATTTCAAAACATCTCATGTTGCGGTTTAA	I-B	I-B:26280	93.1	96.7	0.00032	42.1	29	2	0
IMG/VR3	DTR_777987_2698_2733	DTR_777987	2698	2733	GTTTGAGAGCCTTGTTATTTTGTAAAACTCTCAAAC	II-A	II-A:50224	94.4	100	2.8e-08	56	36	2	0
IMG/VR3	DTR_797957_6655_6683	DTR_797957	6655	6683	ATTTCAATACATCCGATGTTATTGTTTAT	I-B	I-B:31118	93.1	96.7	0.00032	42.1	29	2	0
IMG/VR3	IMGVR_UViG_3300010281_000007|3300010281|Ga0134090_1000841_15979_16006	IMGVR_UViG_3300010281_000007|3300010281|Ga0134090_1000841	15979	16006	GTTTCAATTCCTTATAGGTAGTCTAATA	I-B	I-B:3116	100	93.3	2.1e-08	56	28	0	0
IMG/VR3	IMGVR_UViG_3300029055_000015|3300029055|Ga0169617_100407|1-32647_31167_31202	IMGVR_UViG_3300029055_000015|3300029055|Ga0169617_100407|1-32647	31167	31202	GTTTGAGAGTGACGTAAAAACGTATAGTGTTCAAAC	II-A	II-A:35327	91.7	100	6.9e-06	48.1	36	3	0
IMG/VR3	UGV-GENOME-0199362_14588_14622	UGV-GENOME-0199362	14588	14622	TTCAACCGTACATTCTTTCAACGACAACTGAAACA	II-B	II-B:82117	91.4	94.6	2.9e-05	46.1	35	3	0
IMG/VR3	UGV-GENOME-0332096_8342_8369	UGV-GENOME-0332096	8342	8369	TTTCAATTCCATAAAGGTACGATTAAAA	I-B	I-B:14176	100	93.3	2.1e-08	56	28	0	0
IMG/VR3	UGV-GENOME-4397395_14554_14588	UGV-GENOME-4397395	14554	14588	TTCAACCGTACATTCTTTCAACGACAACTGAAACA	II-B	II-B:82117	91.4	94.6	2.9e-05	46.1	35	3	0
IMG/VR3	IMGVR_UViG_3300006226_000127|3300006226|Ga0099364_10006568_6164_6194	IMGVR_UViG_3300006226_000127|3300006226|Ga0099364_10006568	6164	6194	GTCACACCCCGTGCGGGTGTGTGGATTGAAA	I-C	I-C:35401	100	96.9	3.9e-10	61.9	31	0	0
IMG/VR3	IMGVR_UViG_3300032093_000352|3300032093|Ga0315902_10001388_21407_21434	IMGVR_UViG_3300032093_000352|3300032093|Ga0315902_10001388	21407	21434	GTTATCCGCCGCACAGGCGGCTTAGAAA	I-F	I-F:20379	96.4	100	4.4e-06	48.1	28	1	0
IMG/VR3	UGV-GENOME-0260057_36717_36748	UGV-GENOME-0260057	36717	36748	GGTTTCAATCCACGCACTCGTGAGAGTGCGAC	I-C	I-C:59542	100	100	9.8e-11	63.9	32	0	0
IMG/VR3	IMGVR_UViG_3300023714_000005|3300023714|Ga0257073_1000282|1-47911_22504_22535	IMGVR_UViG_3300023714_000005|3300023714|Ga0257073_1000282|1-47911	22504	22535	ATTTCAATTCACGCTCCCGCACAGGGAGCGAC	I-C	I-C:38635	100	100	9.8e-11	63.9	32	0	0
IMG/VR3	IMGVR_UViG_3300025139_000039|3300025139|Ga0210021_1000752|1-33355_15837_15868	IMGVR_UViG_3300025139_000039|3300025139|Ga0210021_1000752|1-33355	15837	15868	GTTTCAATCCGCGCCCCCCGCGAGGGGGGCGA	I-C	I-C:42837	96.9	97	2.4e-08	56	32	1	0
IMG/VR3	UGV-GENOME-0293007_1_3252_3281	UGV-GENOME-0293007_1	3252	3281	GATAAACCGTAACATGTGATGTATTGAAAT	I-B	I-B:2224	96.7	100	3.3e-07	52	30	1	0
IMG/VR3	IMGVR_UViG_3300027850_000004|3300027850|Ga0209591_10000142|7190-91696_41348_41382	IMGVR_UViG_3300027850_000004|3300027850|Ga0209591_10000142|7190-91696	41348	41382	CGCAATAAACTCCACTCCCTACTAGGAATTAAAAC	I-D	I-D:53634	91.4	94.6	2.9e-05	46.1	35	3	0
IMG/VR3	IMGVR_UViG_3300029058_000020|3300029058|Ga0169611_100635_26240_26269	IMGVR_UViG_3300029058_000020|3300029058|Ga0169611_100635	26240	26269	GTTTCAATCCACGCACTCATGAGAGTGCGA	I-C	I-C:10954	100	100	1.4e-09	60	30	0	0
IMG/VR3	IMGVR_UViG_3300008278_000011|3300008278|Ga0114262_100065_53106_53139	IMGVR_UViG_3300008278_000011|3300008278|Ga0114262_100065	53106	53139	GTCGCACCCTTCCCAGGGTGTGTGAATTGAAACA	I-C	I-C:47796	97.1	100	1.6e-09	60	34	1	0
IMG/VR3	IMGVR_UViG_7000000388_000027|7000000388|C2650237_893_924	IMGVR_UViG_7000000388_000027|7000000388|C2650237	893	924	GTCGTACCCCACACGGGTACGTGGATTGAAAT	I-C	I-C:63408	96.9	97	2.4e-08	56	32	1	0
IMG/VR3	UGV-GENOME-0269422_22669_22705	UGV-GENOME-0269422	22669	22705	TGCTTCAATCGTACATCCTTTCAACAACAACTGAAAC	II-B	II-B:39153	100	100	1.3e-13	73.8	37	0	0
IMG/VR3	DTR_830731_21719_21747	DTR_830731	21719	21747	GTAAACCCCACATGCGTGGGGATGAACCG	I-E	I-E:73358	100	100	5e-09	58	29	0	0
IMG/VR3	IMGVR_UViG_2140918008_000002|2140918008|ConsensusfromContig120584_18354_18383	IMGVR_UViG_2140918008_000002|2140918008|ConsensusfromContig120584	18354	18383	GTCACACCTCATTAGGTGTGTGGATTGAAA	I-C	I-C:11535	96.8	93.8	2.3e-05	46.1	31	0	1
IMG/VR3	IMGVR_UViG_3300006568_000097|3300006568|Ga0100215_104140_39_71	IMGVR_UViG_3300006568_000097|3300006568|Ga0100215_104140	39	71	ATTTCAATCCACGCTCCCCTCACAGGGAGCGAC	I-C	I-C:11359	100	100	2.5e-11	65.9	33	0	0
IMG/VR3	IMGVR_UViG_3300008106_000008|3300008106|Ga0114339_1000092_16548_16575	IMGVR_UViG_3300008106_000008|3300008106|Ga0114339_1000092	16548	16575	TTTCTAAGCCGCCTGTGCGGCGGATAAC	I-F	I-F:20379	96.4	100	4.5e-06	48.1	28	1	0
IMG/VR3	IMGVR_UViG_3300031578_000088|3300031578|Ga0307376_10000550_40775_40806	IMGVR_UViG_3300031578_000088|3300031578|Ga0307376_10000550	40775	40806	GTTTCAATCCACGCTCCCGCACGGGGAGCGAC	I-C	I-C:14001	100	100	9.9e-11	63.9	32	0	0
IMG/VR3	UGV-GENOME-0352900_29055_29086	UGV-GENOME-0352900	29055	29086	ATTTCAACTCACTACCTCACGCAGAGGTAGAC	I-C	I-C:10443	100	100	9.9e-11	63.9	32	0	0
IMG/VR3	IMGVR_UViG_3300003829_000013|3300003829|Ga0056137_1000110|1-26725_15369_15399	IMGVR_UViG_3300003829_000013|3300003829|Ga0056137_1000110|1-26725	15369	15399	GCGGGTTTATCCCCGCGGGTGTGGGGGAACC	I-E	I-E:31010	93.5	96.9	2.3e-05	46.1	31	2	0
IMG/VR3	IMGVR_UViG_3300028628_000064|3300028628|Ga0302249_1001554_2684_2715	IMGVR_UViG_3300028628_000064|3300028628|Ga0302249_1001554	2684	2715	GTTTCAATCCACGCTCCCGCGCGGGGAGCGAC	I-C	I-C:10237	100	100	9.9e-11	63.9	32	0	0
IMG/VR3	IMGVR_UViG_7000000213_000021|7000000213|SRS011405_WUGC_scaffold_17829_281_310	IMGVR_UViG_7000000213_000021|7000000213|SRS011405_WUGC_scaffold_17829	281	310	GTTTCAATCCACGCACTCATGAGAGTGCGA	I-C	I-C:10954	100	100	1.4e-09	60	30	0	0
IMG/VR3	UGV-GENOME-0243447_1_4710_4748	UGV-GENOME-0243447_1	4710	4748	TAGTCGAAAGACATTGCCCTGTTCCAAAGGGATTGAGAC	III-A	III-A:77769	100	100	8.9e-15	77.8	39	0	0
IMG/VR3	UGV-GENOME-4431492_31_63	UGV-GENOME-4431492	31	63	TTTCAATCTAACACAACCTATGAGGGTTGCAAC	I-C	I-C:88297	90.9	100	0.00036	42.1	33	3	0
IMG/VR3	IMGVR_UViG_3300000558_000128|3300000558|Draft_10007675_406_431	IMGVR_UViG_3300000558_000128|3300000558|Draft_10007675	406	431	TGGACCCCCGCGTGCGCGGGGGTGAC	I-G	I-G:2648	96.2	92.9	7e-05	44.1	26	1	0
IMG/VR3	IMGVR_UViG_3300008472_000037|3300008472|Ga0115373_1000812_13693_13727	IMGVR_UViG_3300008472_000037|3300008472|Ga0115373_1000812	13693	13727	CCTGTCGCACCTCCGTATGGGTGCGTGGATTGAAA	I-C	I-C:31120	94.3	97.1	2.6e-05	46.1	35	1	1
IMG/VR3	IMGVR_UViG_3300012889_000005|3300012889|Ga0163159_1000401_44271_44299	IMGVR_UViG_3300012889_000005|3300012889|Ga0163159_1000401	44271	44299	CCGTTCCCCGTCCACGCGGGGCTGAACCG	I-E	I-E:14077	93.1	100	3e-04	42.1	29	2	0
IMG/VR3	UGV-GENOME-0223613_31872_31909	UGV-GENOME-0223613	31872	31909	AGTTTCTGTGCTATAGCTCGTAGCGTTATGATCTCTGC	II-B	II-B:74044	97.4	100	8.2e-12	67.9	38	1	0
IMG/VR3	UGV-GENOME-0228948_488_519	UGV-GENOME-0228948	488	519	GTCATCCTCTTCGTGAGGATGTGAGTTGAAAT	I-C	I-C:18729	100	100	9.9e-11	63.9	32	0	0
IMG/VR3	UGV-GENOME-4435268_87720_87753	UGV-GENOME-4435268	87720	87753	ATTTTAATCTAACGCAACCCGTGCGGGTTGCAAC	I-C	I-C:56999	94.1	100	4e-07	52	34	2	0
IMG/VR3	UGV-GENOME-4435268_87896_87929	UGV-GENOME-4435268	87896	87929	ATTTCAATCTAACGCAACCCATGTGGGTTGCAAC	I-C	I-C:56999	97.1	100	1.6e-09	60	34	1	0
IMG/VR3	DTR_419006_52278_52306	DTR_419006	52278	52306	GTTGAACTTTAACAAGAATTGTATTTAAA	I-B	I-B:40835	96.6	96.7	1.3e-06	50.1	29	1	0
IMG/VR3	IMGVR_UViG_3300005456_000004|3300005456|Ga0070678_100000034_7382_7402	IMGVR_UViG_3300005456_000004|3300005456|Ga0070678_100000034	7382	7402	CATCCCCGCCTGCGCGGGGAC	I-E	I-E:25480	100	91.3	0.00017	42.1	21	0	0
IMG/VR3	IMGVR_UViG_3300006150_000001|3300006150|Ga0080713_1000172|17604-77522_52828_52861	IMGVR_UViG_3300006150_000001|3300006150|Ga0080713_1000172|17604-77522	52828	52861	GGTTTCAATCCACGCACACCTTGCGGAGTGCGAC	I-C	I-C:64640	97.1	100	1.6e-09	60	34	1	0
IMG/VR3	IMGVR_UViG_3300021399_000309|3300021399|Ga0224415_10001045_4274_4306	IMGVR_UViG_3300021399_000309|3300021399|Ga0224415_10001045	4274	4306	GTCGCTCCCCCCGCGGGGAGCGTGGATTGAAAT	I-C	I-C:15360	100	100	2.6e-11	65.9	33	0	0
IMG/VR3	UGV-GENOME-0215712_15236_15269	UGV-GENOME-0215712	15236	15269	AGTCACTCTCCTCACGGAGAACGTGGATTGAAAT	I-C	I-C:82521	94.1	97.1	4.1e-07	52	34	2	0
IMG/VR3	UGV-GENOME-0369339_304_332	UGV-GENOME-0369339	304	332	ATTTCTATTCCATGAAGGTACGATTAAAA	I-B	I-B:14176	93.1	96.7	0.00031	42.1	29	2	0
IMG/VR3	IMGVR_UViG_3300009381_000055|3300009381|Ga0115415_1001650_9219_9251	IMGVR_UViG_3300009381_000055|3300009381|Ga0115415_1001650	9219	9251	GTTTCCGTCTCCTTTCGGAGTTCTATTCTTTTT	III-A	III-A:20497	100	91.7	3e-11	65.9	33	0	0
IMG/VR3	IMGVR_UViG_3300029502_000004|3300029502|Ga0244223_100204_68839_68883	IMGVR_UViG_3300029502_000004|3300029502|Ga0244223_100204	68839	68883	TGTTTCCAACGACTCAAAGTTACTAAAATGAAAACAAATCACAAC	II-C	II-C:43784	93.3	95.7	4.7e-11	65.9	45	3	0
IMG/VR3	UGV-GENOME-0364874_23536_23563	UGV-GENOME-0364874	23536	23563	TTTTAATCGAACCATTATGGAATTGAAA	I-B	I-B:17028	100	93.3	2.2e-08	56	28	0	0
IMG/VR3	IMGVR_UViG_2140918025_000008|2140918025|NODE_1672_length_32368_cov_11.325909_5745_5777	IMGVR_UViG_2140918025_000008|2140918025|NODE_1672_length_32368_cov_11.325909	5745	5777	GTTTCAATCCACGCGCCCGCACGGGGCGCGACC	I-C	I-C:54593	100	94.3	2.8e-11	65.9	33	0	0
IMG/VR3	UGV-GENOME-0186192_1_9577_9604	UGV-GENOME-0186192_1	9577	9604	GAAACACCTCTGCGTAGGCAGAGAAAAG	I-E	I-E:13191	100	100	1.9e-08	56	28	0	0
IMG/VR3	UGV-GENOME-0231540_2669_2702	UGV-GENOME-0231540	2669	2702	CATTTCAATCCACGCTCCCCGCACGGGGAGCGAC	I-C	I-C:70460	100	100	6.8e-12	67.9	34	0	0
IMG/VR3	UGV-GENOME-0236315_1_13578_13611	UGV-GENOME-0236315_1	13578	13611	AGTTTCAATCCACACACCCACGAAGGGTGTGACT	I-C	I-C:19402	100	97.1	7.1e-12	67.9	34	0	0
IMG/VR3	UGV-GENOME-4423647_47763_47791	UGV-GENOME-4423647	47763	47791	GTTAACTGCCGCATAGGCAGCTTAGAAAA	I-F	I-F:21695	100	100	5.1e-09	58	29	0	0
IMG/VR3	IMGVR_UViG_3300008262_000137|3300008262|Ga0114337_1000434_11354_11381	IMGVR_UViG_3300008262_000137|3300008262|Ga0114337_1000434	11354	11381	TTTCTAAGCCGCCTGTGCGGCGGATAAC	I-F	I-F:20379	96.4	100	4.5e-06	48.1	28	1	0
IMG/VR3	IMGVR_UViG_3300025032_000023|3300025032|Ga0210042_1000469_18985_19016	IMGVR_UViG_3300025032_000023|3300025032|Ga0210042_1000469	18985	19016	GTTTCAATCCGCGCCCCCCGCGAGGGGGGCGA	I-C	I-C:42837	96.9	97	2.4e-08	56	32	1	0
IMG/VR3	UGV-GENOME-0247874_1661_1693	UGV-GENOME-0247874	1661	1693	ATTTCAATCCACTCCCTCGTAAAGAGGGAGACA	I-C	I-C:64779	100	100	2.5e-11	65.9	33	0	0
IMG/VR3	UGV-GENOME-0265900_17539_17569	UGV-GENOME-0265900	17539	17569	TCGCGCCTCACACAGGCGTGTGAATTGAAAC	I-C	I-C:21927	93.5	96.9	2.3e-05	46.1	31	2	0
IMG/VR3	UGV-GENOME-0299440_13863_13898	UGV-GENOME-0299440	13863	13898	GTTTGAGAGTAATGTAATCTTCAATGGTACTCAAAC	II-A	II-A:13050	97.2	100	1.2e-10	63.9	36	1	0
IMG/VR3	UGV-GENOME-0326699_50097_50125	UGV-GENOME-0326699	50097	50125	TTAAACCGTAACATGAGATGTTTTGAAAT	I-B	I-B:26280	96.6	96.7	1.3e-06	50.1	29	1	0
IMG/VR3	DTR_883713_99379_99411	DTR_883713	99379	99411	GTCGCTCTCCGTGAGGAGAGCGTGGATTGAAAT	I-C	I-C:3037	93.9	100	1.5e-06	50.1	33	2	0
IMG/VR3	IMGVR_UViG_3300029248_000022|3300029248|Ga0168696_1000686_19115_19145	IMGVR_UViG_3300029248_000022|3300029248|Ga0168696_1000686	19115	19145	GTCGCACTCCGCAAGGTGTGCGTGGATTGAA	I-C	I-C:13183	96.8	100	9e-08	54	31	1	0
IMG/VR3	IMGVR_UViG_3300029388_000002|3300029388|Ga0243998_1000120|1215-98814_86653_86688	IMGVR_UViG_3300029388_000002|3300029388|Ga0243998_1000120|1215-98814	86653	86688	ATCTACAACGATAGAAATTATTCTATATTGCTTAAC	V-A	V-A:10071	91.7	100	7e-06	48.1	36	3	0
IMG/VR3	UGV-GENOME-0343617_29546_29573	UGV-GENOME-0343617	29546	29573	TTTCAATTCCATAAAGGTACGATTAAAA	I-B	I-B:14176	100	93.3	2.1e-08	56	28	0	0
IMG/VR3	IMGVR_UViG_3300031760_000100|3300031760|Ga0326513_10000162_49754_49781	IMGVR_UViG_3300031760_000100|3300031760|Ga0326513_10000162	49754	49781	TTTTAATCGTACCATAGTGGAATTGAAA	I-C	I-C:24207	100	93.3	2.1e-08	56	28	0	0
IMG/VR3	UGV-GENOME-0305964_1_12522_12555	UGV-GENOME-0305964_1	12522	12555	CATTTCAATCCACGCTCCCCGCACGGGGAGCGAC	I-C	I-C:70460	100	100	6.8e-12	67.9	34	0	0
IMG/VR3	IMGVR_UViG_3300009694_000057|3300009694|Ga0116170_10000728_3496_3527	IMGVR_UViG_3300009694_000057|3300009694|Ga0116170_10000728	3496	3527	ATTTCAATCCACACACCCGCGAAGGGTGCGAC	I-C	I-C:1673	100	100	9.9e-11	63.9	32	0	0
IMG/VR3	IMGVR_UViG_3300010938_000225|3300010938|Ga0137716_10019485_7622_7652	IMGVR_UViG_3300010938_000225|3300010938|Ga0137716_10019485	7622	7652	TTTCAATCCACGCGCCCGTGTGGGGCGCGAC	I-C	I-C:15095	100	96.9	3.9e-10	61.9	31	0	0
IMG/VR3	NC_011104.1_36762_36791	NC_011104.1	36762	36791	TCTCAGGTAGATGTCGAATCAATCAGTTCA	II-A	II-A:80537	100	90.9	1.6e-09	60	30	0	0
IMG/VR3	UGV-GENOME-0361028_593_620	UGV-GENOME-0361028	593	620	TTTCTATTCCATAAAGGTACGATTAAAA	I-B	I-B:14176	96.4	93.3	5.2e-06	48.1	28	1	0
IMG/VR3	DTR_679563_9289_9317	DTR_679563	9289	9317	CTTTCTATTCCATAAAGGTACGATTGAAA	I-B	I-B:5703	93.1	96.7	0.00032	42.1	29	2	0
IMG/VR3	IMGVR_UViG_3300017963_000184|3300017963|Ga0180437_10000009_73609_73640	IMGVR_UViG_3300017963_000184|3300017963|Ga0180437_10000009	73609	73640	GTCGCGCCCCTTACGGTCGCGCGGATTGAAAC	I-C	I-C:30718	93.8	100	5.9e-06	48.1	32	2	0
IMG/VR3	IMGVR_UViG_3300029709_000012|3300029709|Ga0245177_100464|17759-62912_18686_18721	IMGVR_UViG_3300029709_000012|3300029709|Ga0245177_100464|17759-62912	18686	18721	GTTTGAATACTATACGTTTTTACATTGTTCTCAAAC	II-A	II-A:35327	94.4	100	2.9e-08	56	36	2	0
IMG/VR3	UGV-GENOME-0311045_971_1000	UGV-GENOME-0311045	971	1000	TTTCAATCCACGCGCCCCATGCGGGGTGCG	I-C	I-C:1042	96.7	90.9	3.8e-07	52	30	1	0
IMG/VR3	DTR_418409_32595_32624	DTR_418409	32595	32624	CGCTCCCCATGCGGGGAGCGTGGGTTGAAA	I-C	I-C:10231	96.7	90.9	3.7e-07	52	30	1	0
IMG/VR3	IMGVR_UViG_3300014533_000012|3300014533|Ga0169889_100938_4505_4537	IMGVR_UViG_3300014533_000012|3300014533|Ga0169889_100938	4505	4537	ATTTCAATCCACGCTCCCCGTTCAGGAAGCGAC	I-C	I-C:54270	93.9	100	1.5e-06	50.1	33	2	0
IMG/VR3	IMGVR_UViG_3300021399_000318|3300021399|Ga0224415_10001096|2173-35329_5095_5127	IMGVR_UViG_3300021399_000318|3300021399|Ga0224415_10001096|2173-35329	5095	5127	ATTTCAATCCACCCTCCCCGTGCGGGGAGGGAC	I-C	I-C:12076	100	100	2.5e-11	65.9	33	0	0
IMG/VR3	UGV-GENOME-0238907_1_1907_1941	UGV-GENOME-0238907_1	1907	1941	GTTTGAGAAATATGTAATTTTGTATGAATCTAAAA	II-A	II-A:37642	100	97.2	1.9e-12	69.9	35	0	0
IMG/VR3	UGV-GENOME-0263326_2852_2884	UGV-GENOME-0263326	2852	2884	GTCACGCTCCGTAAGGGGCGTGTGAGTTGAAAT	I-C	I-C:25296	93.9	100	1.5e-06	50.1	33	2	0
IMG/VR3	UGV-GENOME-0283719_13239_13274	UGV-GENOME-0283719	13239	13274	GTTTGAACACTATACGTTTTTACGTCACTCTCAAAC	II-A	II-A:35327	91.7	100	6.8e-06	48.1	36	3	0
IMG/VR3	IMGVR_UViG_3300003424_000002|3300003424|JGI25856J50185_10002_4967_4994	IMGVR_UViG_3300003424_000002|3300003424|JGI25856J50185_10002	4967	4994	CGGTTCATCCCCACAGGCATGGGGAACA	I-E	I-E:19019	100	96.6	2e-08	56	28	0	0
IMG/VR3	IMGVR_UViG_3300029954_000131|3300029954|Ga0311331_10010275_10664_10697	IMGVR_UViG_3300029954_000131|3300029954|Ga0311331_10010275	10664	10697	GTTTCAATCCACGCCCCACGTGGGGGGGGGCGAC	I-C	I-C:47468	91.2	100	9.6e-05	44.1	34	3	0
IMG/VR3	IMGVR_UViG_7000000676_000078|7000000676|SRS018665_WUGC_scaffold_64204|1350-25670_2024_2056	IMGVR_UViG_7000000676_000078|7000000676|SRS018665_WUGC_scaffold_64204|1350-25670	2024	2056	GTTTCAATTCACGCACCTATTGCTAGGTGCGAC	I-C	I-C:64688	93.9	100	1.5e-06	50.1	33	2	0
IMG/VR3	UGV-GENOME-0267153_22199_22235	UGV-GENOME-0267153	22199	22235	TGCTTCAATCGTACATCCTTTCAACAACAACTGAAAC	II-B	II-B:39153	100	100	1.2e-13	73.8	37	0	0
IMG/VR3	IMGVR_UViG_2124908028_000006|2124908028|beta3_all_NODE_1734_len_14268_cov_63_826256_490_519	IMGVR_UViG_2124908028_000006|2124908028|beta3_all_NODE_1734_len_14268_cov_63_826256	490	519	TTTCAATCCACACACCTAATGAGGTGTGAC	I-C	I-C:11535	96.8	93.8	2.4e-05	46.1	31	0	1
IMG/VR3	IMGVR_UViG_3300008105_000012|3300008105|Ga0114338_1000202_37107_37134	IMGVR_UViG_3300008105_000012|3300008105|Ga0114338_1000202	37107	37134	TTTCTAAGCCGCCTGTGCGGCGGATAAC	I-F	I-F:20379	96.4	100	4.6e-06	48.1	28	1	0
IMG/VR3	IMGVR_UViG_3300030519_000053|3300030519|Ga0302193_10002439_10086_10119	IMGVR_UViG_3300030519_000053|3300030519|Ga0302193_10002439	10086	10119	GTTTCAATCCACGCCCCACGTGGGGGGGGGCGAC	I-C	I-C:47468	91.2	100	9.9e-05	44.1	34	3	0
IMG/VR3	IMGVR_UViG_3300006149_000038|3300006149|Ga0080712_1000230_15168_15201	IMGVR_UViG_3300006149_000038|3300006149|Ga0080712_1000230	15168	15201	ggTTTCAATCCACGCACACCTTGCGGAGTGCGAC	I-C	I-C:64640	97.1	100	1.7e-09	60	34	1	0
IMG/VR3	IMGVR_UViG_3300008360_000067|3300008360|Ga0114875_1001660_2342_2367	IMGVR_UViG_3300008360_000067|3300008360|Ga0114875_1001660	2342	2367	GGATCACCCCCGCAAATGCGGGGAAA	I-E	I-E:15548	96.2	92.9	7.1e-05	44.1	26	1	0
IMG/VR3	IMGVR_UViG_3300029955_000121|3300029955|Ga0311342_10003074_4613_4646	IMGVR_UViG_3300029955_000121|3300029955|Ga0311342_10003074	4613	4646	GTCGCCCCCCCCCACGTGGGGCGTGGATTGAAAC	I-C	I-C:47468	91.2	100	9.8e-05	44.1	34	3	0
IMG/VR3	IMGVR_UViG_3300032007_000145|3300032007|Ga0310695_10001889_13000_13031	IMGVR_UViG_3300032007_000145|3300032007|Ga0310695_10001889	13000	13031	GTCGCATCCTGTGCGGATGCGTGGATTGAAAT	III-B	III-B:22633	96.9	100	2.4e-08	56	32	1	0
IMG/VR3	UGV-GENOME-0235035_14849_14882	UGV-GENOME-0235035	14849	14882	AGTTTCAATCCACACACCCACGAAGGGTGTGACT	I-C	I-C:19402	100	97.1	7.1e-12	67.9	34	0	0
IMG/VR3	UGV-GENOME-0298339_45926_45953	UGV-GENOME-0298339	45926	45953	TAAACAACAACATTGGATGTATTGAAAT	I-B	I-B:70402	96.4	93.3	5.2e-06	48.1	28	1	0
IMG/VR3	UGV-GENOME-4435699_17434_17467	UGV-GENOME-4435699	17434	17467	GTTGCAACCCACATGGGTTGCGTTAGATTGAAAT	I-C	I-C:56999	97.1	100	1.7e-09	60	34	1	0
IMG/VR3	DTR_491324_50769_50797	DTR_491324	50769	50797	TTAAACCGCAACATGAGATGTTTTGAAAT	I-B	I-B:26280	93.1	96.7	0.00033	42.1	29	2	0
IMG/VR3	IMGVR_UViG_3300006141_000051|3300006141|Ga0080704_1000131_14763_14796	IMGVR_UViG_3300006141_000051|3300006141|Ga0080704_1000131	14763	14796	ggTTTCAATCCACGCACACCTTGCGGAGTGCGAC	I-C	I-C:64640	97.1	100	1.7e-09	60	34	1	0
IMG/VR3	IMGVR_UViG_3300028272_000002|3300028272|Ga0265592_1000206_25537_25565	IMGVR_UViG_3300028272_000002|3300028272|Ga0265592_1000206	25537	25565	ATTTCAATTCCAGTATAGTGCGATTAAAA	II-C	II-C:33657	96.6	96.7	1.3e-06	50.1	29	1	0
IMG/VR3	IMGVR_UViG_3300029573_000028|3300029573|Ga0245101_100932_14317_14349	IMGVR_UViG_3300029573_000028|3300029573|Ga0245101_100932	14317	14349	ATTTCAATCCACTCTCCCCGTGTGGGGAGAGAC	I-C	I-C:11188	100	100	2.6e-11	65.9	33	0	0
IMG/VR3	IMGVR_UViG_3300029573_000028|3300029573|Ga0245101_100932_16882_16913	IMGVR_UViG_3300029573_000028|3300029573|Ga0245101_100932	16882	16913	GTCTCTCCCCGTATGGGGAGAGTGGATTGAAA	I-C	I-C:41941	96.9	97	2.5e-08	56	32	1	0
IMG/VR3	IMGVR_UViG_3300029920_000008|3300029920|Ga0302142_1000031_17679_17707	IMGVR_UViG_3300029920_000008|3300029920|Ga0302142_1000031	17679	17707	GGGCCTATCCCCGCGAGCGCGGGGGAACC	I-E	I-E:12782	100	100	5.1e-09	58	29	0	0
IMG/VR3	UGV-GENOME-0290122_6525_6556	UGV-GENOME-0290122	6525	6556	TTTCAATCCACGTCCCCCGTGCGGGGGACGAC	I-C	I-C:9056	100	100	1e-10	63.9	32	0	0
IMG/VR3	UGV-GENOME-0347202_8687_8719	UGV-GENOME-0347202	8687	8719	ATTTCAATCCACGCACCCGTGTGGGGTACGACA	I-C	I-C:63408	100	100	2.6e-11	65.9	33	0	0
IMG/VR3	UGV-GENOME-0347202_71808_71839	UGV-GENOME-0347202	71808	71839	ATTTCAATCCACGCACCCATATAGGGTACGAC	I-C	I-C:67120	96.9	100	2.5e-08	56	32	1	0
IMG/VR3	IMGVR_UViG_3300008114_000031|3300008114|Ga0114347_1000116_39685_39719	IMGVR_UViG_3300008114_000031|3300008114|Ga0114347_1000116	39685	39719	TTCAAAGCCTCTAAAACCCTTTTAGGGATTGAAAC	I-D	I-D:34353	100	94.6	2e-12	69.9	35	0	0
IMG/VR3	IMGVR_UViG_3300008114_000031|3300008114|Ga0114347_1000116_42936_42970	IMGVR_UViG_3300008114_000031|3300008114|Ga0114347_1000116	42936	42970	TTCAAAGCCTCTAAAACCCTTTTAGGGATTGAAAC	I-D	I-D:34353	100	94.6	2e-12	69.9	35	0	0
IMG/VR3	IMGVR_UViG_3300025148_000021|3300025148|Ga0210020_1000505_2118_2149	IMGVR_UViG_3300025148_000021|3300025148|Ga0210020_1000505	2118	2149	GTTTCAATCCGCGCCCCCCGCGAGGGGGGCGA	I-C	I-C:42837	96.9	97	2.4e-08	56	32	1	0
IMG/VR3	IMGVR_UViG_3300029959_000099|3300029959|Ga0272380_10003194_18166_18195	IMGVR_UViG_3300029959_000099|3300029959|Ga0272380_10003194	18166	18195	GCCGAACCTTAACATGTGATGTTTTTAAAT	I-B	I-B:65205	93.3	100	8.2e-05	44.1	30	2	0
IMG/VR3	UGV-GENOME-0234687_30771_30804	UGV-GENOME-0234687	30771	30804	GTCGCTCCCCGTGCGGGGAGCGTGGATTGAAATG	I-C	I-C:70460	100	100	6.8e-12	67.9	34	0	0
IMG/VR3	UGV-GENOME-0273180_34269_34301	UGV-GENOME-0273180	34269	34301	GTCGCACCCCTCGCGGGGTGCGTGGATTGAAAT	I-C	I-C:10322	100	100	2.5e-11	65.9	33	0	0
IMG/VR3	UGV-GENOME-0294670_4754_4789	UGV-GENOME-0294670	4754	4789	GTTTGAGAGTAATGTAATCTTCAATGGTACTCAAAC	II-A	II-A:13050	97.2	100	1.2e-10	63.9	36	1	0
IMG/VR3	UGV-GENOME-0323325_1_2013_2037	UGV-GENOME-0323325_1	2013	2037	GTTTTCCCCGCTCACGCGGGGATGA	I-E	I-E:9962	100	100	8.8e-07	50.1	25	0	0
IMG/VR3	UGV-GENOME-0347685_5377_5404	UGV-GENOME-0347685	5377	5404	TTTTAATCGTACCTTTATGGAATTGAAA	I-B	I-B:14176	100	93.3	2.1e-08	56	28	0	0
IMG/VR3	UGV-GENOME-0347984_71166_71193	UGV-GENOME-0347984	71166	71193	TTTTAATCGTACCTTTATGGAATAGAAA	I-B	I-B:14176	96.4	93.3	5.2e-06	48.1	28	1	0
IMG/VR3	UGV-GENOME-0359870_13037_13064	UGV-GENOME-0359870	13037	13064	TTTCAATTCCATAAAGGTACAATTAAAA	I-B	I-B:83946	100	93.3	2.1e-08	56	28	0	0
IMG/VR3	UGV-GENOME-0361927_12606_12633	UGV-GENOME-0361927	12606	12633	TTTCAATTCCATAAAGGTACGATTAAAA	I-B	I-B:14176	100	93.3	2.1e-08	56	28	0	0
IMG/VR3	UGV-GENOME-0377036_1_74410_74444	UGV-GENOME-0377036_1	74410	74444	TTTACACTAACTCAAGTTTCCCAGTTACTAAAATA	II-C	II-C:11086	91.4	94.6	2.9e-05	46.1	35	3	0
IMG/VR3	DTR_464958_14565_14593	DTR_464958	14565	14593	ATTTCAATACATCCGATGTTATTGTTTAT	I-B	I-B:31118	93.1	96.7	0.00032	42.1	29	2	0
IMG/VR3	IMGVR_UViG_3300001605_000355|3300001605|Draft_10003013_13835_13864	IMGVR_UViG_3300001605_000355|3300001605|Draft_10003013	13835	13864	CGGTTCATCCCCACGTGTGTGGGGAACATA	I-E	I-E:73947	100	100	1.3e-09	60	30	0	0
IMG/VR3	IMGVR_UViG_3300009776_000021|3300009776|Ga0116154_10000229_65302_65332	IMGVR_UViG_3300009776_000021|3300009776|Ga0116154_10000229	65302	65332	TCGCGCCCCCTGCGGGCGCGTGTGTTGAAAC	I-C	I-C:72149	96.8	96.9	9.4e-08	54	31	1	0
IMG/VR3	IMGVR_UViG_3300029467_000013|3300029467|Ga0244104_100980_20492_20519	IMGVR_UViG_3300029467_000013|3300029467|Ga0244104_100980	20492	20519	CTTTTCTCTGCCTACGCAGAGGTGTTTC	I-E	I-E:13191	100	100	1.8e-08	56	28	0	0
IMG/VR3	IMGVR_UViG_3300029541_000060|3300029541|Ga0244914_102826_4373_4400	IMGVR_UViG_3300029541_000060|3300029541|Ga0244914_102826	4373	4400	CTTTTCTCTGCCTACGCAGAGGTGTTTC	I-E	I-E:13191	100	100	1.8e-08	56	28	0	0
IMG/VR3	UGV-GENOME-0225791_1_28879_28909	UGV-GENOME-0225791_1	28879	28909	GTCACGCCTCTCGCGGGCGTGTGGATTGAAA	I-C	I-C:28090	96.8	96.9	9.4e-08	54	31	1	0
IMG/VR3	DTR_378053_21245_21277	DTR_378053	21245	21277	ATTTCTATCCACGCGCTCCACATGGAGGGCGAC	I-C	I-C:33006	93.9	100	1.5e-06	50.1	33	2	0
IMG/VR3	DTR_378053_40406_40437	DTR_378053	40406	40437	TTTCTATCCACGCGCTCCACATGGAGTGCGAC	I-C	I-C:33006	93.8	97	5.9e-06	48.1	32	2	0
IMG/VR3	UGV-GENOME-0215268_12752_12780	UGV-GENOME-0215268	12752	12780	GGGCTCATCCCCGCTCGCGCGGGGAACAC	I-E	I-E:10908	100	100	5.1e-09	58	29	0	0
IMG/VR3	UGV-GENOME-0313152_19874_19901	UGV-GENOME-0313152	19874	19901	TTTCAATTCCATAAAGGTACGATTAAAA	I-B	I-B:14176	100	93.3	2.2e-08	56	28	0	0
IMG/VR3	IMGVR_UViG_3300002460_000069|3300002460|C687J35021_10000238_7368_7399	IMGVR_UViG_3300002460_000069|3300002460|C687J35021_10000238	7368	7399	GTTTCAATCCACGCCCCTGCACGAGGGGCGAC	I-C	I-C:3813	100	100	9.7e-11	63.9	32	0	0
IMG/VR3	IMGVR_UViG_3300002460_000069|3300002460|C687J35021_10000238_12189_12219	IMGVR_UViG_3300002460_000069|3300002460|C687J35021_10000238	12189	12219	GTTTCAATCCACGCCCTTGAACGAGGGGCGA	I-C	I-C:3813	93.5	96.9	2.3e-05	46.1	31	2	0
IMG/VR3	IMGVR_UViG_3300006130_000003|3300006130|Ga0080691_1000063|17563-77481_52828_52861	IMGVR_UViG_3300006130_000003|3300006130|Ga0080691_1000063|17563-77481	52828	52861	GGTTTCAATCCACGCACACCTTGCGGAGTGCGAC	I-C	I-C:64640	97.1	100	1.6e-09	60	34	1	0
IMG/VR3	IMGVR_UViG_3300006341_000051|3300006341|Ga0068493_10002816_5239_5265	IMGVR_UViG_3300006341_000051|3300006341|Ga0068493_10002816	5239	5265	TTCACTGCCGCACAGGCAGCTTAGAAA	I-F	I-F:20565	100	100	6.6e-08	54	27	0	0
IMG/VR3	IMGVR_UViG_7000000736_000030|7000000736|SRS014235_WUGC_scaffold_19331_1654_1683	IMGVR_UViG_7000000736_000030|7000000736|SRS014235_WUGC_scaffold_19331	1654	1683	TCGCACTCTCATGAGTGCGTGGATTGAAAC	I-C	I-C:10954	100	100	1.3e-09	60	30	0	0
IMG/VR3	UGV-GENOME-0201853_1_2921_2951	UGV-GENOME-0201853_1	2921	2951	TTTCAATCCACACGCCCGCGAGAGGCGTGAC	I-C	I-C:28090	96.8	96.9	9.3e-08	54	31	1	0
IMG/VR3	UGV-GENOME-0294394_39726_39751	UGV-GENOME-0294394	39726	39751	GTTTACTGCCGCATAGGCAGCTTAGA	I-F	I-F:31820	100	92.9	2.8e-07	52	26	0	0
IMG/VR3	UGV-GENOME-0372174_20927_20954	UGV-GENOME-0372174	20927	20954	GGATCACCCCCGCAGGTGCGAGGAAAAC	I-E	I-E:12018	96.4	100	4.4e-06	48.1	28	1	0
IMG/VR3	IMGVR_UViG_3300033405_000062|3300033405|Ga0326727_10007406|1-27336_23287_23318	IMGVR_UViG_3300033405_000062|3300033405|Ga0326727_10007406|1-27336	23287	23318	GTTTCAATCCACGCGCCCGCGAAGGGCGCGAC	I-C	I-C:12231	100	100	9.8e-11	63.9	32	0	0
IMG/VR3	UGV-GENOME-0368209_102812_102839	UGV-GENOME-0368209	102812	102839	TTTTAATCGTACCTTTATGGAATAGAAA	I-B	I-B:14176	96.4	93.3	5.1e-06	48.1	28	1	0
IMG/VR3	IMGVR_UViG_3300013136_000022|3300013136|Ga0172370_10001411_22576_22602	IMGVR_UViG_3300013136_000022|3300013136|Ga0172370_10001411	22576	22602	ATTTCAATTCCACTGTGGTACGATTGA	I-B	I-B:67575	96.3	90	2e-05	46.1	27	1	0
IMG/VR3	IMGVR_UViG_3300025661_000058|3300025661|Ga0208905_1000641_17656_17687	IMGVR_UViG_3300025661_000058|3300025661|Ga0208905_1000641	17656	17687	GTTTCAATCCACGCACCCGCAAGGGGTGCGAC	I-C	I-C:51146	100	100	9.8e-11	63.9	32	0	0
IMG/VR3	IMGVR_UViG_3300027863_000091|3300027863|Ga0207433_10002474_4453_4486	IMGVR_UViG_3300027863_000091|3300027863|Ga0207433_10002474	4453	4486	GCTTCAATGGGGCCGCTCCGGTGAAGGAGCGGAA	I-G	I-G:34309	91.2	94.4	0.00011	44.1	34	3	0
IMG/VR3	IMGVR_UViG_3300029578_000068|3300029578|Ga0245007_103238_596_623	IMGVR_UViG_3300029578_000068|3300029578|Ga0245007_103238	596	623	CTTTTCTCTGCCTACGCAGAGGTGTTTC	I-E	I-E:13191	100	100	1.8e-08	56	28	0	0
IMG/VR3	IMGVR_UViG_3300031454_000006|3300031454|Ga0272427_1001502_11223_11252	IMGVR_UViG_3300031454_000006|3300031454|Ga0272427_1001502	11223	11252	CTTTTAATTGAACCAATGTGGAATTGAAAC	I-C	I-C:24345	100	100	1.4e-09	60	30	0	0
IMG/VR3	UGV-GENOME-0366500_1_805_838	UGV-GENOME-0366500_1	805	838	ATTTTAATCTAACGCAACCCGTGCGGGTTGCAAC	I-C	I-C:56999	94.1	100	4e-07	52	34	2	0
IMG/VR3	UGV-GENOME-0366500_1_981_1014	UGV-GENOME-0366500_1	981	1014	ATTTCAATCTAACGCAACCCATGTGGGTTGCAAC	I-C	I-C:56999	97.1	100	1.6e-09	60	34	1	0
IMG/VR3	DTR_881124_11477_11509	DTR_881124	11477	11509	GTCACGCCTCGCATGAGGCGTGTGAGAAGAAAT	I-C	I-C:4876	97	100	6.3e-09	58	33	1	0
IMG/VR3	IMGVR_UViG_3300028903_000002|3300028903|Ga0302250_1000258_49575_49607	IMGVR_UViG_3300028903_000002|3300028903|Ga0302250_1000258	49575	49607	GTCGCCCTCTGCTTGGGGGGCGTGGATTGAAAC	I-C	I-C:60389	90.9	100	0.00037	42.1	33	3	0
IMG/VR3	IMGVR_UViG_7000000188_000024|7000000188|SRS053398_LANL_scaffold_18570_542_578	IMGVR_UViG_7000000188_000024|7000000188|SRS053398_LANL_scaffold_18570	542	578	GTTTCAGTTGTTGTTGAAAGGATGTACGATTGAAGCA	II-B	II-B:39153	100	100	1.3e-13	73.8	37	0	0
IMG/VR3	IMGVR_UViG_7000000622_000040|7000000622|SRS077736_LANL_scaffold_29715_23731_23762	IMGVR_UViG_7000000622_000040|7000000622|SRS077736_LANL_scaffold_29715	23731	23762	GTCGTACCCCACACGGGTGCGTGGATTGAAAT	I-C	I-C:63408	100	97	1e-10	63.9	32	0	0
IMG/VR3	IMGVR_UViG_3300025012_000188|3300025012|Ga0209727_1000581_18938_18972	IMGVR_UViG_3300025012_000188|3300025012|Ga0209727_1000581	18938	18972	GCTTCAATGGGGCCACGACCTTTCAGCCGTGGAAA	I-G	I-G:14411	97.1	97.2	4.6e-10	61.9	35	1	0
IMG/VR3	IMGVR_UViG_3300025012_000188|3300025012|Ga0209727_1000581_22421_22455	IMGVR_UViG_3300025012_000188|3300025012|Ga0209727_1000581	22421	22455	GCTTCAATGGGGCCACGACCTTTCAGCCGTGGAAA	I-G	I-G:14411	97.1	97.2	4.6e-10	61.9	35	1	0
IMG/VR3	UGV-GENOME-0325524_6570_6603	UGV-GENOME-0325524	6570	6603	GTTGCAACCCGCATGGGTTGCGTTAGATTGAAAT	I-C	I-C:56999	94.1	100	4e-07	52	34	2	0
IMG/VR3	UGV-GENOME-0325524_18786_18819	UGV-GENOME-0325524	18786	18819	GTTGCAACCCACATGGGTTGCGTTAGATTGAAAT	I-C	I-C:56999	97.1	100	1.6e-09	60	34	1	0
IMG/VR3	UGV-GENOME-0325524_18962_18995	UGV-GENOME-0325524	18962	18995	GTTGCAACCCGCACGGGTTGCGTTAGATTAAAAT	I-C	I-C:56999	94.1	100	4e-07	52	34	2	0
IMG/VR3	IMGVR_UViG_3300011988_000056|3300011988|Ga0119784_1002729_7453_7483	IMGVR_UViG_3300011988_000056|3300011988|Ga0119784_1002729	7453	7483	GTTTCAATCCGCGCACCCGCGTGGGGTGCGA	I-C	I-C:13881	96.8	96.9	9.6e-08	54	31	1	0
IMG/VR3	IMGVR_UViG_3300028675_000005|3300028675|Ga0272445_1000597_31579_31604	IMGVR_UViG_3300028675_000005|3300028675|Ga0272445_1000597	31579	31604	GTGATCCCGAGAGAGGGAGTTGAAAG	I-A	I-A:30180	100	100	2.5e-07	52	26	0	0
IMG/VR3	IMGVR_UViG_3300029671_000049|3300029671|Ga0245181_103390_7153_7184	IMGVR_UViG_3300029671_000049|3300029671|Ga0245181_103390	7153	7184	ATTTCAATCCACACTTCCGCGAAGGAAGTGAC	I-C	I-C:58380	96.9	100	2.4e-08	56	32	1	0
IMG/VR3	NC_023585.1_27190_27213	NC_023585.1	27190	27213	GTAATAACGAAAAGAAACTAAAAC	I-D	I-D:51418	100	100	3.1e-06	48.1	24	0	0
IMG/VR3	UGV-GENOME-0380165_115767_115800	UGV-GENOME-0380165	115767	115800	GTTGCAACCCGCACGGGTTGCGTTAGATTGAAAT	I-C	I-C:56999	97.1	100	1.7e-09	60	34	1	0
IMG/VR3	UGV-GENOME-0380165_129579_129612	UGV-GENOME-0380165	129579	129612	GTTGCAACCCACATGGGTTGCGTTAGATTGAAAT	I-C	I-C:56999	97.1	100	1.7e-09	60	34	1	0
IMG/VR3	UGV-GENOME-0380165_129755_129788	UGV-GENOME-0380165	129755	129788	GTTGCAACCCGCACGGGTTGCGTTAGATTAAAAT	I-C	I-C:56999	94.1	100	4.1e-07	52	34	2	0
IMG/VR3	UGV-GENOME-0380165_260210_260243	UGV-GENOME-0380165	260210	260243	GTTGCAACCCATGCGGGTTGCGTTTGATTGAAAT	I-C	I-C:56999	91.2	100	9.9e-05	44.1	34	3	0
IMG/VR3	UGV-GENOME-0380165_260400_260433	UGV-GENOME-0380165	260400	260433	GTTGCAACCCTCATGGGTTGCGTTAGATTGAAAT	I-C	I-C:56999	94.1	100	4.1e-07	52	34	2	0
IMG/VR3	IMGVR_UViG_3300017971_000220|3300017971|Ga0180438_10000249_42048_42079	IMGVR_UViG_3300017971_000220|3300017971|Ga0180438_10000249	42048	42079	GTTTCAATCCGCGCGACCGTAAGGGGCGCGAC	I-C	I-C:30718	93.8	100	5.9e-06	48.1	32	2	0
IMG/VR3	IMGVR_UViG_3300025158_000046|3300025158|Ga0210012_1000808_16065_16096	IMGVR_UViG_3300025158_000046|3300025158|Ga0210012_1000808	16065	16096	GTTTCAATCCGCGCCCCCCGCGAGGGGGGCGA	I-C	I-C:42837	96.9	97	2.4e-08	56	32	1	0
IMG/VR3	IMGVR_UViG_3300026522_000038|3300026522|Ga0256406_1000807_1585_1613	IMGVR_UViG_3300026522_000038|3300026522|Ga0256406_1000807	1585	1613	GCGCCTCATGTGGGCGCGTGGATTGAAAC	I-C	I-C:32302	96.6	90.6	1.5e-06	50.1	29	1	0
IMG/VR3	IMGVR_UViG_3300026522_000038|3300026522|Ga0256406_1000807_11196_11228	IMGVR_UViG_3300026522_000038|3300026522|Ga0256406_1000807	11196	11228	GTTTCAATCCACGCGCCCCACATGGGGCGCGAC	I-C	I-C:27126	93.9	100	1.5e-06	50.1	33	2	0
IMG/VR3	IMGVR_UViG_3300031952_000062|3300031952|Ga0315294_10000656_27804_27832	IMGVR_UViG_3300031952_000062|3300031952|Ga0315294_10000656	27804	27832	GTTTTAATCCAACCATAGTGGAATGTAAA	I-B	I-B:23036	96.6	96.7	1.3e-06	50.1	29	1	0
IMG/VR3	UGV-GENOME-0177560_839_871	UGV-GENOME-0177560	839	871	ATTTCAATCCACGCACCCCGCGAGGGGTGCGAC	I-C	I-C:10322	100	100	2.5e-11	65.9	33	0	0
IMG/VR3	UGV-GENOME-0340993_12578_12605	UGV-GENOME-0340993	12578	12605	TTTCAATTCCATAAAGGTACGATTAAGA	I-B	I-B:27937	100	93.3	2.1e-08	56	28	0	0
IMG/VR3	DTR_883310_48146_48174	DTR_883310	48146	48174	CTTTTAATCGTACCATTATGGAATTGAAA	I-B	I-B:17028	96.6	96.7	1.3e-06	50.1	29	1	0
IMG/VR3	DTR_507972_4855_4890	DTR_507972	4855	4890	ATTATAACATACCAAGTAATAACCGGGAACTACAGC	I-C	I-C:29941	100	100	4.9e-13	71.9	36	0	0
IMG/VR3	IMGVR_UViG_3300007362_000048|3300007362|Ga0104788_101419_18173_18209	IMGVR_UViG_3300007362_000048|3300007362|Ga0104788_101419	18173	18209	TGCTTCAATCGTACATCCTTTCAACAACAACTGAAAC	II-B	II-B:39153	100	100	1.3e-13	73.8	37	0	0
IMG/VR3	IMGVR_UViG_3300026196_000022|3300026196|Ga0209919_1000250_23076_23107	IMGVR_UViG_3300026196_000022|3300026196|Ga0209919_1000250	23076	23107	GTTTCGATCCACGCCTCCGCGCGGGAGGCGAC	I-C	I-C:47711	100	100	1e-10	63.9	32	0	0
IMG/VR3	IMGVR_UViG_3300032156_000245|3300032156|Ga0315295_10012189_659_690	IMGVR_UViG_3300032156_000245|3300032156|Ga0315295_10012189	659	690	GTCGCTCCCCGCACGGGGGCGTGGATTGAAAC	I-C	I-C:18252	96.9	100	2.5e-08	56	32	1	0
IMG/VR3	UGV-GENOME-0282295_17422_17457	UGV-GENOME-0282295	17422	17457	GCTGTAGTTCCCGGTTATTACTTGGTATGTTATAAT	I-C	I-C:29941	100	100	4.9e-13	71.9	36	0	0
IMG/VR3	IMGVR_UViG_2140918025_000009|2140918025|NODE_2575_length_14268_cov_74.531189_490_519	IMGVR_UViG_2140918025_000009|2140918025|NODE_2575_length_14268_cov_74.531189	490	519	TTTCAATCCACACACCTAATGAGGTGTGAC	I-C	I-C:11535	96.8	93.8	2.3e-05	46.1	31	0	1
IMG/VR3	IMGVR_UViG_3300028576_000005|3300028576|Ga0255340_1000531|822-61387_19973_20004	IMGVR_UViG_3300028576_000005|3300028576|Ga0255340_1000531|822-61387	19973	20004	GTCGCACCCCGCACGGGTGCGTGGATTGAAAC	I-C	I-C:61835	100	100	9.7e-11	63.9	32	0	0
IMG/VR3	UGV-GENOME-0340005_45329_45359	UGV-GENOME-0340005	45329	45359	GTCGCACCCCACACGGGTGCGTGGATTGAAA	I-C	I-C:75374	100	96.9	4e-10	61.9	31	0	0
IMG/VR3	UGV-GENOME-0340005_51865_51897	UGV-GENOME-0340005	51865	51897	ATTTCAATCCACGCACCCGTGTGGGGTACGACA	I-C	I-C:63408	100	100	2.5e-11	65.9	33	0	0
IMG/VR3	UGV-GENOME-0358426_32296_32327	UGV-GENOME-0358426	32296	32327	GTCACGCTCCACGTGAGCGTGTGAGTTGAAAT	I-C	I-C:10179	100	100	1e-10	63.9	32	0	0
IMG/VR3	UGV-GENOME-0380178_262520_262553	UGV-GENOME-0380178	262520	262553	GTTGCAACCCGCATGGGTTGCGTTAGATTGAAAT	I-C	I-C:56999	94.1	100	4e-07	52	34	2	0
IMG/VR3	DTR_689201_3445_3478	DTR_689201	3445	3478	CATTTCAATCCACGCTCCCCGCACGGGGAGCGAC	I-C	I-C:70460	100	100	6.8e-12	67.9	34	0	0
IMG/VR3	UGV-GENOME-0241105_19810_19843	UGV-GENOME-0241105	19810	19843	AGTCACACCCTTCGTGGGTGTGTGGATTGAAACT	I-C	I-C:19402	100	97.1	7.2e-12	67.9	34	0	0
IMG/VR3	UGV-GENOME-0253761_12766_12798	UGV-GENOME-0253761	12766	12798	GTCGCCCTCCTTGCGGAGGGCGTGGATTGAAAT	I-C	I-C:12188	97	100	6.2e-09	58	33	1	0
IMG/VR3	UGV-GENOME-0362165_87505_87532	UGV-GENOME-0362165	87505	87532	TTTTAATCGTACCTTTATGGAATAGAAA	I-B	I-B:14176	96.4	93.3	5.3e-06	48.1	28	1	0
IMG/VR3	IMGVR_UViG_3300008093_000043|3300008093|Ga0100393_10000863_17477_17508	IMGVR_UViG_3300008093_000043|3300008093|Ga0100393_10000863	17477	17508	TCGCCCCCCTCGCGGGGGGCGCGGATTGAAAC	I-C	I-C:42837	96.9	97	2.5e-08	56	32	1	0
IMG/VR3	IMGVR_UViG_3300021090_000140|3300021090|Ga0210377_10001951_10409_10441	IMGVR_UViG_3300021090_000140|3300021090|Ga0210377_10001951	10409	10441	GTCGGCCCCCGCGCGGGGGCGTGGATTGAAACG	I-C	I-C:62064	97	100	6.2e-09	58	33	1	0
IMG/VR3	UGV-GENOME-0292183_27412_27441	UGV-GENOME-0292183	27412	27441	ATTTTAATCCACGTTCCCGCGTGGGGAACG	I-C	I-C:10476	96.7	93.8	3.8e-07	52	30	1	0
IMG/VR3	IMGVR_UViG_3300009854_000003|3300009854|Ga0131850_1000106_12925_12953	IMGVR_UViG_3300009854_000003|3300009854|Ga0131850_1000106	12925	12953	GGGATCATCCCCGCATGCGCGGGGAACAC	I-E	I-E:2366	100	100	5e-09	58	29	0	0
IMG/VR3	IMGVR_UViG_3300014656_000213|3300014656|Ga0180007_10003082_3927_3957	IMGVR_UViG_3300014656_000213|3300014656|Ga0180007_10003082	3927	3957	GTCGCCCCCATGCGGGGGCGTGGATTGAAAC	I-C	I-C:26149	96.8	100	9e-08	54	31	1	0
IMG/VR3	IMGVR_UViG_3300026273_000001|3300026273|Ga0209881_1000024_26546_26571	IMGVR_UViG_3300026273_000001|3300026273|Ga0209881_1000024	26546	26571	GCCTCGGTGAAGGGCCGCCCGCTCAG	I-G	I-G:11689	96.2	92.9	7.1e-05	44.1	26	1	0
IMG/VR3	IMGVR_UViG_3300031787_000120|3300031787|Ga0315900_10000594_12484_12518	IMGVR_UViG_3300031787_000120|3300031787|Ga0315900_10000594	12484	12518	TTCAAAGCCTCTAAAACCCTTTTAGGGATTGAAAC	I-D	I-D:34353	100	94.6	2e-12	69.9	35	0	0
IMG/VR3	IMGVR_UViG_3300031787_000120|3300031787|Ga0315900_10000594_15735_15769	IMGVR_UViG_3300031787_000120|3300031787|Ga0315900_10000594	15735	15769	TTCAAAGCCTCTAAAACCCTTTTAGGGATTGAAAC	I-D	I-D:34353	100	94.6	2e-12	69.9	35	0	0
IMG/VR3	UGV-GENOME-4431704_20796_20823	UGV-GENOME-4431704	20796	20823	GGATCACCCCCGCAGGTGCGAGGAAAAC	I-E	I-E:12018	96.4	100	4.5e-06	48.1	28	1	0
IMG/VR3	IMGVR_UViG_3300002821_000059|3300002821|Iso3TCLC_10024008_28385_28413	IMGVR_UViG_3300002821_000059|3300002821|Iso3TCLC_10024008	28385	28413	GCACCCTTCGCGGGTGTACGGATTGAAAT	I-C	I-C:1673	93.1	90.6	0.00036	42.1	29	2	0
IMG/VR3	UGV-GENOME-0266962_22199_22235	UGV-GENOME-0266962	22199	22235	TGCTTCAATCGTACATCCTTTCAACAACAACTGAAAC	II-B	II-B:39153	100	100	1.2e-13	73.8	37	0	0
IMG/VR3	DTR_386697_858_889	DTR_386697	858	889	GTCGCTCCCCATGCGGGAACGTGGATTGAAAT	I-C	I-C:15604	96.9	100	2.4e-08	56	32	1	0
IMG/VR3	UGV-GENOME-0282408_120_155	UGV-GENOME-0282408	120	155	GCTGTAGTTCCCGGTTATTACTTGGTATGTTATAAT	I-C	I-C:29941	100	100	4.6e-13	71.9	36	0	0
IMG/VR3	UGV-GENOME-4392847_24660_24692	UGV-GENOME-4392847	24660	24692	GTCGTGCCTCGCAAGAGGCATGTGGATTGAAAT	I-C	I-C:15876	90.9	100	0.00037	42.1	33	3	0
IMG/VR3	UGV-GENOME-4392847_24870_24898	UGV-GENOME-4392847	24870	24898	TCGTGCCCCACAAGGGCACGGGGATTGAA	I-C	I-C:72338	93.1	100	0.00029	42.1	29	2	0
IMG/VR3	UGV-GENOME-4428841_1_26308_26343	UGV-GENOME-4428841_1	26308	26343	GTTTAAGAGTATTCCAAAATAACAAGGCTCTCAAAC	II-A	II-A:45380	100	100	4.6e-13	71.9	36	0	0
IMG/VR3	IMGVR_UViG_3300005927_000001|3300005927|Ga0075130_100041_4931_4960	IMGVR_UViG_3300005927_000001|3300005927|Ga0075130_100041	4931	4960	GTTTCAGACGTACCCTCGTGGGGTTGAAGC	I-B	I-B:12588	100	100	1.4e-09	60	30	0	0
IMG/VR3	IMGVR_UViG_3300021843_000013|3300021843|Ga0226657_10001095|1-28267_8107_8136	IMGVR_UViG_3300021843_000013|3300021843|Ga0226657_10001095|1-28267	8107	8136	GTTTTTAGCCTACCTATAAGGGATTGAAAC	I-B	I-B:34472	100	100	1.4e-09	60	30	0	0
IMG/VR3	UGV-GENOME-4429299_60407_60435	UGV-GENOME-4429299	60407	60435	TTTTCTAAGCTGCCTATGCGGCAGTTAAC	I-F	I-F:21695	100	100	5.1e-09	58	29	0	0
IMG/VR3	IMGVR_UViG_3300029303_000013|3300029303|Ga0168703_1000349_33174_33194	IMGVR_UViG_3300029303_000013|3300029303|Ga0168703_1000349	33174	33194	CCCCGCCCGTGTGGGCGGGGT	I-C	I-C:47387	100	91.3	0.00017	42.1	21	0	0
IMG/VR3	UGV-GENOME-0249020_2114_2144	UGV-GENOME-0249020	2114	2144	TTTCAATCCACACGCCCGCGAGAGGCGTGAC	I-C	I-C:28090	96.8	96.9	9.3e-08	54	31	1	0
IMG/VR3	UGV-GENOME-0258596_19590_19623	UGV-GENOME-0258596	19590	19623	ATTTTAATCTAACGCAACCCATGTGGGTTGCAAC	I-C	I-C:56999	94.1	100	3.9e-07	52	34	2	0
IMG/VR3	UGV-GENOME-0258596_31746_31779	UGV-GENOME-0258596	31746	31779	ATTTCAATCTAACGCAACCCGTGCGGGTTGCAAC	I-C	I-C:56999	97.1	100	1.6e-09	60	34	1	0
IMG/VR3	IMGVR_UViG_3300014205_000269|3300014205|Ga0172380_10000934_14777_14807	IMGVR_UViG_3300014205_000269|3300014205|Ga0172380_10000934	14777	14807	GTCGCACCCTCGCGGGTGCGTGGATTGAAAC	I-C	I-C:1144	96.8	100	8.9e-08	54	31	1	0
IMG/VR3	IMGVR_UViG_3300027815_000003|3300027815|Ga0209726_10000078_174992_175028	IMGVR_UViG_3300027815_000003|3300027815|Ga0209726_10000078	174992	175028	GTTTCAATCCTCACCCCGCACTCAGGCGGGGTGCAAC	I-C	I-C:74363	100	100	1.3e-13	73.8	37	0	0
IMG/VR3	UGV-GENOME-0359351_1_46224_46259	UGV-GENOME-0359351_1	46224	46259	GTTTGAGAATGACGTAAAAACGTATAGTATTCAAAC	II-A	II-A:35327	97.2	100	1.2e-10	63.9	36	1	0
IMG/VR3	UGV-GENOME-0365850_8627_8654	UGV-GENOME-0365850	8627	8654	TTTCTATTCCATAAAGGTACGATTAAAA	I-B	I-B:14176	96.4	93.3	5.2e-06	48.1	28	1	0
IMG/VR3	IMGVR_UViG_3300011709_000001|3300011709|Ga0121125_100016_72166_72190	IMGVR_UViG_3300011709_000001|3300011709|Ga0121125_100016	72166	72190	GTGTTCCCCGCGTGCGCGGGGATGA	I-E	I-E:16568	100	92.6	1.1e-06	50.1	25	0	0
IMG/VR3	IMGVR_UViG_3300029748_000029|3300029748|Ga0245205_1000790|1-26858_16561_16588	IMGVR_UViG_3300029748_000029|3300029748|Ga0245205_1000790|1-26858	16561	16588	CTTTTCTCTGCCTACGCAGAGGTGTTTC	I-E	I-E:13191	100	100	1.9e-08	56	28	0	0
IMG/VR3	UGV-GENOME-0338147_1_2013_2037	UGV-GENOME-0338147_1	2013	2037	GTTTTCCCCGCTCACGCGGGGATGA	I-E	I-E:9962	100	100	9e-07	50.1	25	0	0
IMG/VR3	DTR_668150_12341_12378	DTR_668150	12341	12378	AGGTTTGAGAATGATGTAAAAATGTATGGTACTCAAAC	II-A	II-A:87002	100	100	3.3e-14	75.8	38	0	0
IMG/VR3	IMGVR_UViG_2061766007_000507|2061766007|rumenHiSeq_NODE_3646556_len_43897_cov_0_911361_25093_25115	IMGVR_UViG_2061766007_000507|2061766007|rumenHiSeq_NODE_3646556_len_43897_cov_0_911361	25093	25115	ATCTACAATAGTAGAAATTAATA	V-A	V-A:72051	100	92	1.3e-05	46.1	23	0	0
IMG/VR3	IMGVR_UViG_3300007119_000045|3300007119|Ga0102640_1001846_3644_3673	IMGVR_UViG_3300007119_000045|3300007119|Ga0102640_1001846	3644	3673	ATTTAAAAACTTTTCAAGTTTATTGTTCAT	I-B	I-B:14865	93.3	100	7.9e-05	44.1	30	2	0
IMG/VR3	IMGVR_UViG_3300008499_000011|3300008499|Ga0111012_100452_175_212	IMGVR_UViG_3300008499_000011|3300008499|Ga0111012_100452	175	212	GCAGAGATCATAACGCTACGAGCTATAGCACAGAAACT	II-B	II-B:74044	97.4	100	8e-12	67.9	38	1	0
IMG/VR3	IMGVR_UViG_3300028631_000078|3300028631|Ga0302241_1002470_1430_1461	IMGVR_UViG_3300028631_000078|3300028631|Ga0302241_1002470	1430	1461	GTTTCAATCCACGCTCCCGCGCGGGGAGCGAC	I-C	I-C:10237	100	100	9.7e-11	63.9	32	0	0
IMG/VR3	IMGVR_UViG_3300029286_000051|3300029286|Ga0247841_10001408|1-50832_33080_33112	IMGVR_UViG_3300029286_000051|3300029286|Ga0247841_10001408|1-50832	33080	33112	TTTCAATCCACGCTCCTCGCGGGAGGGACGACG	I-C	I-C:61253	93.9	91.7	1.7e-06	50.1	33	2	0
IMG/VR3	UGV-GENOME-0145861_1_29	UGV-GENOME-0145861	1	29	AGTAGTGTAATTCTGTAAATCTCTAAAAC	II-A	II-A:25834	100	96.7	5.3e-09	58	29	0	0
IMG/VR3	UGV-GENOME-0267476_22283_22319	UGV-GENOME-0267476	22283	22319	TGCTTCAATCGTACATCCTTTCAACAACAACTGAAAC	II-B	II-B:39153	100	100	1.3e-13	73.8	37	0	0
IMG/VR3	UGV-GENOME-0368252_17298_17325	UGV-GENOME-0368252	17298	17325	TTTCTATTCCATAAAGGTACGATTAAAA	I-B	I-B:14176	96.4	93.3	5.2e-06	48.1	28	1	0
IMG/VR3	IMGVR_UViG_3300005364_000020|3300005364|Ga0070673_100000339_21670_21690	IMGVR_UViG_3300005364_000020|3300005364|Ga0070673_100000339	21670	21690	CATCCCCGCCTGCGCGGGGAC	I-E	I-E:25480	100	91.3	0.00017	42.1	21	0	0
IMG/VR3	IMGVR_UViG_3300028603_000059|3300028603|Ga0265293_10001234_29352_29383	IMGVR_UViG_3300028603_000059|3300028603|Ga0265293_10001234	29352	29383	GTCACACCCTTCACGGGTGTGTGGATTGAAAT	I-C	I-C:3933	100	100	9.8e-11	63.9	32	0	0
IMG/VR3	IMGVR_UViG_3300028603_000059|3300028603|Ga0265293_10001234_32173_32204	IMGVR_UViG_3300028603_000059|3300028603|Ga0265293_10001234	32173	32204	GTCACACCCTTCACGGGTGTGTGGATTGAAAT	I-C	I-C:3933	100	100	9.8e-11	63.9	32	0	0
IMG/VR3	IMGVR_UViG_3300028603_000059|3300028603|Ga0265293_10001234_35133_35164	IMGVR_UViG_3300028603_000059|3300028603|Ga0265293_10001234	35133	35164	GTCACACCCTTCACGGGTGTGTGGATTGAAAT	I-C	I-C:3933	100	100	9.8e-11	63.9	32	0	0
IMG/VR3	IMGVR_UViG_3300028603_000059|3300028603|Ga0265293_10001234_37176_37206	IMGVR_UViG_3300028603_000059|3300028603|Ga0265293_10001234	37176	37206	GTCACACCCTTCACGGGTGTGAGGATTGAAA	I-C	I-C:3933	96.8	96.9	9.5e-08	54	31	1	0
IMG/VR3	IMGVR_UViG_3300028603_000059|3300028603|Ga0265293_10001234_37611_37642	IMGVR_UViG_3300028603_000059|3300028603|Ga0265293_10001234	37611	37642	GTCACACCCTTCACGGGTGTGTGGATTGAAAT	I-C	I-C:3933	100	100	9.8e-11	63.9	32	0	0
IMG/VR3	IMGVR_UViG_3300001676_000038|3300001676|TuiMalila_1001313_3712_3734	IMGVR_UViG_3300001676_000038|3300001676|TuiMalila_1001313	3712	3734	TAATCGAACCATAGTGGAATTGA	I-B	I-B:55478	100	92	1.3e-05	46.1	23	0	0
IMG/VR3	IMGVR_UViG_3300031788_000163|3300031788|Ga0302319_10011823_6413_6446	IMGVR_UViG_3300031788_000163|3300031788|Ga0302319_10011823	6413	6446	GTCGCCCCCCCCCACGTGGGGCGTGGATTGAAAC	I-C	I-C:47468	91.2	100	9.5e-05	44.1	34	3	0
IMG/VR3	UGV-GENOME-0225699_28535_28572	UGV-GENOME-0225699	28535	28572	GCAGAGATCGTAACGCTACGGGCTATAGCACTGAAACT	II-B	II-B:74044	94.7	100	2e-09	60	38	2	0
IMG/VR3	UGV-GENOME-0225699_28948_28976	UGV-GENOME-0225699	28948	28976	GCTATAGCTCGTAGCGTTACGATCTCTGC	II-B	II-B:63587	96.6	100	1.2e-06	50.1	29	1	0
IMG/VR3	DTR_535439_33387_33422	DTR_535439	33387	33422	GTTTGAGTACCATTGAAGATTACATTACTCTCAAAC	II-A	II-A:13050	97.2	100	1.2e-10	63.9	36	1	0
IMG/VR3	UGV-GENOME-0270195_34891_34923	UGV-GENOME-0270195	34891	34923	TGTCGTGCCCCACACGGGTGCGTGGATTGAAAT	I-C	I-C:63408	97	100	6.1e-09	58	33	1	0
IMG/VR3	UGV-GENOME-0358988_1_24968_25001	UGV-GENOME-0358988_1	24968	25001	GTCAGCCCCCTTGCGGGGCTGAGAGTTGAAATAT	I-C	I-C:18321	97.1	100	1.7e-09	60	34	1	0
IMG/VR3	UGV-GENOME-0366228_86025_86052	UGV-GENOME-0366228	86025	86052	TTTTAATCGTACCTTTATGGAATAGAAA	I-B	I-B:14176	96.4	93.3	5.2e-06	48.1	28	1	0
IMG/VR3	UGV-GENOME-4433488_36816_36849	UGV-GENOME-4433488	36816	36849	ATTTCAATCTAACGCAACCCATGAGGGTTGCAAC	I-C	I-C:56999	94.1	100	4e-07	52	34	2	0
IMG/VR3	UGV-GENOME-4433488_37006_37039	UGV-GENOME-4433488	37006	37039	ATTTCAATCAAACGCAACCCGCATGGGTTGCAAC	I-C	I-C:56999	91.2	100	9.8e-05	44.1	34	3	0
IMG/VR3	UGV-GENOME-0249564_815_845	UGV-GENOME-0249564	815	845	GTTTCAATCCACGCACCCGTGAGGGTGCGAC	I-C	I-C:1144	100	100	3.6e-10	61.9	31	0	0
IMG/VR3	UGV-GENOME-0358954_83386_83413	UGV-GENOME-0358954	83386	83413	TTTTAATCGTACCTTTATGGAATAGAAA	I-B	I-B:14176	96.4	93.3	5.1e-06	48.1	28	1	0
IMG/VR3	IMGVR_UViG_3300006143_000086|3300006143|Ga0080706_1000393_14754_14787	IMGVR_UViG_3300006143_000086|3300006143|Ga0080706_1000393	14754	14787	GGTTTCAATCCACGCACACCTTGCGGAGTGCGAC	I-C	I-C:64640	97.1	100	1.7e-09	60	34	1	0
IMG/VR3	IMGVR_UViG_3300007288_000006|3300007288|Ga0104346_100063|6589-97121_48704_48735	IMGVR_UViG_3300007288_000006|3300007288|Ga0104346_100063|6589-97121	48704	48735	GTCGTACCTTATATAGGTACGTGGATTGAAAC	I-C	I-C:10208	100	100	1e-10	63.9	32	0	0
IMG/VR3	IMGVR_UViG_3300009674_000050|3300009674|Ga0116173_1004186_51_87	IMGVR_UViG_3300009674_000050|3300009674|Ga0116173_1004186	51	87	GTTTCAATCCTTGTTTTCGTGGAACTTGCTCTTGATG	I-B	I-B:35376	100	100	1.3e-13	73.8	37	0	0
IMG/VR3	IMGVR_UViG_7000000289_000052|7000000289|SRS024331_LANL_scaffold_35779_1611_1644	IMGVR_UViG_7000000289_000052|7000000289|SRS024331_LANL_scaffold_35779	1611	1644	AGTTTCAATCCACACACCCACGAAGGGTGTGACT	I-C	I-C:19402	100	97.1	7.2e-12	67.9	34	0	0
IMG/VR3	UGV-GENOME-0219374_1232_1267	UGV-GENOME-0219374	1232	1267	GTTTGAGAGTAGTGTAATCTTCAATGGTACTCAAAC	II-A	II-A:13050	100	100	4.8e-13	71.9	36	0	0
IMG/VR3	UGV-GENOME-0265739_3330_3360	UGV-GENOME-0265739	3330	3360	TCGCGCCTCACACAGGCGTGTGAATTGAAAC	I-C	I-C:21927	93.5	96.9	2.4e-05	46.1	31	2	0
IMG/VR3	IMGVR_UViG_3300029793_000057|3300029793|Ga0243738_1003611_2274_2309	IMGVR_UViG_3300029793_000057|3300029793|Ga0243738_1003611	2274	2309	GTTTGAGAGTAGTGTAATCTTCAATGGTACTCAAAC	II-A	II-A:13050	100	100	4.8e-13	71.9	36	0	0
IMG/VR3	UGV-GENOME-0214482_1_1_35	UGV-GENOME-0214482_1	1	35	GTCGCCCTCCTCGCGGAGGGCGTGGATAGAAATTG	I-C	I-C:70646	100	100	1.8e-12	69.9	35	0	0
IMG/VR3	UGV-GENOME-0324612_4915_4944	UGV-GENOME-0324612	4915	4944	GATAAACCGTAACATGTGATGTATTGAAAT	I-B	I-B:2224	96.7	100	3.3e-07	52	30	1	0
IMG/VR3	GCA_004778405.1_1355_1387	GCA_004778405.1	1355	1387	AGTCTCACCTTTCATGGGTGAGTGGATTGAAAT	I-C	I-C:15878	97	100	6.1e-09	58	33	1	0
IMG/VR3	IMGVR_UViG_3300008266_000065|3300008266|Ga0114363_1000075_38815_38849	IMGVR_UViG_3300008266_000065|3300008266|Ga0114363_1000075	38815	38849	GTTTCAATCCCTAAAAGGGTTTTAGAGGCTTTGAA	I-D	I-D:34353	100	94.6	2e-12	69.9	35	0	0
IMG/VR3	IMGVR_UViG_3300008266_000065|3300008266|Ga0114363_1000075_42066_42100	IMGVR_UViG_3300008266_000065|3300008266|Ga0114363_1000075	42066	42100	GTTTCAATCCCTAAAAGGGTTTTAGAGGCTTTGAA	I-D	I-D:34353	100	94.6	2e-12	69.9	35	0	0
IMG/VR3	UGV-GENOME-0362136_6962_6989	UGV-GENOME-0362136	6962	6989	TTTCTATTCCATAAAGGTACGATTAAAA	I-B	I-B:14176	96.4	93.3	5.2e-06	48.1	28	1	0
IMG/VR3	IMGVR_UViG_3300029760_000014|3300029760|Ga0242787_100946|6676-37368_24312_24343	IMGVR_UViG_3300029760_000014|3300029760|Ga0242787_100946|6676-37368	24312	24343	ATTTCAATCCACGCTCCCACGCAGGGAGCGAC	I-C	I-C:66139	100	100	1e-10	63.9	32	0	0
IMG/VR3	IMGVR_UViG_3300029760_000014|3300029760|Ga0242787_100946|6676-37368_26824_26853	IMGVR_UViG_3300029760_000014|3300029760|Ga0242787_100946|6676-37368	26824	26853	GTCGCACCCCTCGTGGGTGCGTGGATTGAA	I-C	I-C:10993	100	93.8	1.6e-09	60	30	0	0
IMG/VR3	UGV-GENOME-0208161_29349_29382	UGV-GENOME-0208161	29349	29382	AGTTTCAATCCACGCGCCCCGTGTGGGGCGCGAC	I-C	I-C:50551	100	97.1	7.2e-12	67.9	34	0	0
IMG/VR3	UGV-GENOME-0378198_157732_157765	UGV-GENOME-0378198	157732	157765	GTTGCAACCCATGCGGGTTGCGTTTGATTGAAAT	I-C	I-C:56999	91.2	100	9.8e-05	44.1	34	3	0
IMG/VR3	UGV-GENOME-0378198_157922_157955	UGV-GENOME-0378198	157922	157955	GTTGCAACCCTCATGGGTTGCGTTAGATTGAAAT	I-C	I-C:56999	94.1	100	4e-07	52	34	2	0
IMG/VR3	IMGVR_UViG_3300025344_000001|3300025344|Ga0208772_100041_57655_57684	IMGVR_UViG_3300025344_000001|3300025344|Ga0208772_100041	57655	57684	GCTTCAACCCCACGAGGGTACGTCTGAAAC	I-B	I-B:12588	100	100	1.3e-09	60	30	0	0
IMG/VR3	IMGVR_UViG_3300028803_000029|3300028803|Ga0307281_10001080_7151_7187	IMGVR_UViG_3300028803_000029|3300028803|Ga0307281_10001080	7151	7187	GTTTCAATCCTCGCCCGTCCTCTGGGACGGGCGCTAC	I-C	I-C:23635	91.9	100	1.8e-06	50.1	37	3	0
IMG/VR3	IMGVR_UViG_3300031812_000045|3300031812|Ga0308411_10004234_2502_2531	IMGVR_UViG_3300031812_000045|3300031812|Ga0308411_10004234	2502	2531	TTTCAATCCTCGCCCCCTTGCGGGGGCGAC	I-C	I-C:12378	96.7	96.8	3.5e-07	52	30	1	0
IMG/VR3	UGV-GENOME-0238248_1_15922_15955	UGV-GENOME-0238248_1	15922	15955	AGTTTCAATCCACACACCCACGAAGGGTGTGACT	I-C	I-C:19402	100	97.1	7e-12	67.9	34	0	0
IMG/VR3	UGV-GENOME-0330768_13668_13697	UGV-GENOME-0330768	13668	13697	TCGCACTCTTCGTGTGTGCATGGATTGAAA	I-C	I-C:4350	93.3	93.8	9e-05	44.1	30	2	0
IMG/VR3	IMGVR_UViG_3300029103_000028|3300029103|Ga0169220_100548_21197_21226	IMGVR_UViG_3300029103_000028|3300029103|Ga0169220_100548	21197	21226	TCGCACTCTCATGAGTGCGTGGATTGAAAC	I-C	I-C:10954	100	100	1.4e-09	60	30	0	0
IMG/VR3	Station138_MES_COMBINED_FINAL_NODE_1721_length_38698_cov_11.373651_18181_18208	Station138_MES_COMBINED_FINAL_NODE_1721_length_38698_cov_11.373651	18181	18208	GTGTTCCCCGCGCCCGCGGGGATGAACC	I-E	I-E:12176	100	96.6	2e-08	56	28	0	0
IMG/VR3	IMGVR_UViG_3300005947_000001|3300005947|Ga0066794_10000022_17692_17717	IMGVR_UViG_3300005947_000001|3300005947|Ga0066794_10000022	17692	17717	CTGAGCGGGCGGCCCTTCACCGAGGC	I-G	I-G:11689	96.2	92.9	6.9e-05	44.1	26	1	0
IMG/VR3	Rampelli_SM_29_NODE_58_length_84172_cov_4.767122_6784_6811	Rampelli_SM_29_NODE_58_length_84172_cov_4.767122	6784	6811	TTTCTATTCCATAAAGGTACGATTAAAA	I-B	I-B:14176	96.4	93.3	5.1e-06	48.1	28	1	0
IMG/VR3	UGV-GENOME-0164285_21037_21067	UGV-GENOME-0164285	21037	21067	GTCACGCCTCTCGCGGGCGTGTGGATTGAAA	I-C	I-C:28090	96.8	96.9	9.4e-08	54	31	1	0
IMG/VR3	UGV-GENOME-0244970_1_9517_9544	UGV-GENOME-0244970_1	9517	9544	GAAACACCTCTGCGTAGGCAGAGAAAAG	I-E	I-E:13191	100	100	1.8e-08	56	28	0	0
IMG/VR3	IMGVR_UViG_3300001239_000046|3300001239|Draft_10367615_4997_5033	IMGVR_UViG_3300001239_000046|3300001239|Draft_10367615	4997	5033	GTTTCAATCCTCACCCGGCCCGAAGACCGGGCGCAAC	I-C	I-C:11565	97.3	100	3.1e-11	65.9	37	1	0
IMG/VR3	IMGVR_UViG_3300011978_000001|3300011978|Ga0119785_1000015|13687-71900_49143_49176	IMGVR_UViG_3300011978_000001|3300011978|Ga0119785_1000015|13687-71900	49143	49176	GTTTGAGAGTAGTGTAATTTCATATGGTAGTCAA	II-A	II-A:11594	100	94.4	7.5e-12	67.9	34	0	0
IMG/VR3	IMGVR_UViG_3300014941_000029|3300014941|Ga0134385_100784_5273_5300	IMGVR_UViG_3300014941_000029|3300014941|Ga0134385_100784	5273	5300	GAAACACCTCTGCGTAGGCAGAGAAAAG	I-E	I-E:13191	100	100	1.9e-08	56	28	0	0
IMG/VR3	IMGVR_UViG_3300018063_000037|3300018063|Ga0184637_10000531_20605_20637	IMGVR_UViG_3300018063_000037|3300018063|Ga0184637_10000531	20605	20637	GTTTCAATCCACGCTCCCTATGAAGAGAGCGAC	I-C	I-C:44853	93.9	100	1.5e-06	50.1	33	2	0
IMG/VR3	UGV-GENOME-0144095_16007_16037	UGV-GENOME-0144095	16007	16037	GGTCGCGCCCCATGCGGGTGCGTGGATTGAA	I-C	I-C:78007	96.8	93.9	9.6e-08	54	31	1	0
IMG/VR3	UGV-GENOME-0245229_15654_15687	UGV-GENOME-0245229	15654	15687	AATTTCTATCCACGCTCTCCTTGCGGAGAGCGAC	I-C	I-C:80887	100	100	6.8e-12	67.9	34	0	0
IMG/VR3	UGV-GENOME-4431481_26456_26489	UGV-GENOME-4431481	26456	26489	ATTTTAATCTAACGCAACCCGTGCGGGTTGCAAC	I-C	I-C:56999	94.1	100	4e-07	52	34	2	0
IMG/VR3	UGV-GENOME-4431481_26632_26665	UGV-GENOME-4431481	26632	26665	ATTTCAATCTAACGCAACCCATGTGGGTTGCAAC	I-C	I-C:56999	97.1	100	1.7e-09	60	34	1	0
IMG/VR3	UGV-GENOME-0161739_19082_19114	UGV-GENOME-0161739	19082	19114	GTCGCACCCCATGTGGGGTGAGTGGATTTAAAT	I-C	I-C:17197	90.9	100	0.00037	42.1	33	3	0
IMG/VR3	UGV-GENOME-0276618_21719_21747	UGV-GENOME-0276618	21719	21747	GTAAACCCCACATGCGTGGGGATGAACCG	I-E	I-E:73358	100	100	5.1e-09	58	29	0	0
IMG/VR3	IMGVR_UViG_3300031692_000002|3300031692|Ga0315536_1000025_3045_3072	IMGVR_UViG_3300031692_000002|3300031692|Ga0315536_1000025	3045	3072	TTTACATACCACATAGTTAATATAAAAC	I-B	I-B:26192	100	96.6	2e-08	56	28	0	0
IMG/VR3	Minot_healthy_male_NODE_352_length_35883_cov_22.083315_25819_25851	Minot_healthy_male_NODE_352_length_35883_cov_22.083315	25819	25851	ATTTCAATCCACGCCTTCCTTGCGGAGGGCGAC	I-C	I-C:42559	93.9	100	1.5e-06	50.1	33	2	0
IMG/VR3	Yinda_HP20_trimmed_NODE_3_length_58501_cov_70.512798_45823_45851	Yinda_HP20_trimmed_NODE_3_length_58501_cov_70.512798	45823	45851	ATTTCAATTCCATAAAGGTACGATTAAAA	I-B	I-B:14176	100	96.7	5.3e-09	58	29	0	0
IMG/VR3	IMGVR_UViG_3300010410_000020|3300010410|Ga0136992_10000940_2412_2441	IMGVR_UViG_3300010410_000020|3300010410|Ga0136992_10000940	2412	2441	CGCGCCCCGTGCGGACGTGTGGATTGAAAC	I-C	I-C:46902	96.7	93.8	3.8e-07	52	30	1	0
IMG/VR3	IMGVR_UViG_3300010410_000020|3300010410|Ga0136992_10000940_8647_8678	IMGVR_UViG_3300010410_000020|3300010410|Ga0136992_10000940	8647	8678	GTCGCGCCCCGTGCGGGCGCGTGGATTGAAAC	I-C	I-C:10822	100	100	9.9e-11	63.9	32	0	0
IMG/VR3	UGV-GENOME-4421673_1_2386_2419	UGV-GENOME-4421673_1	2386	2419	GTTGCAACCCATGCGGGTTGCGTTTGATTGAAAT	I-C	I-C:56999	91.2	100	9.7e-05	44.1	34	3	0
IMG/VR3	UGV-GENOME-4421673_1_2576_2609	UGV-GENOME-4421673_1	2576	2609	GTTGCAACCCTCATGGGTTGCGTTAGATTGAAAT	I-C	I-C:56999	94.1	100	4e-07	52	34	2	0
IMG/VR3	IMGVR_UViG_3300023203_000088|3300023203|Ga0255812_10423440|1099-29622_22688_22717	IMGVR_UViG_3300023203_000088|3300023203|Ga0255812_10423440|1099-29622	22688	22717	GTTTCAATCCCTTATAGGTAGGCTAAAAAC	I-B	I-B:34472	100	100	1.4e-09	60	30	0	0
IMG/VR3	IMGVR_UViG_3300023207_000125|3300023207|Ga0255811_10550956_13641_13669	IMGVR_UViG_3300023207_000125|3300023207|Ga0255811_10550956	13641	13669	ATTTCAATTCCTTTTGGTTCGATTAAAAG	I-B	I-B:30771	96.6	100	1.3e-06	50.1	29	1	0
IMG/VR3	UGV-GENOME-0205703_1745_1776	UGV-GENOME-0205703	1745	1776	ATTTCAACTCACACGCCCGTGTAGGGCGTGAC	I-C	I-C:21963	100	100	9.7e-11	63.9	32	0	0
IMG/VR3	UGV-GENOME-0245021_33438_33468	UGV-GENOME-0245021	33438	33468	GTCGCCCCCTATACGGGTGCGTGTATTGAAA	I-C	I-C:55550	93.5	93.9	2.4e-05	46.1	31	2	0
IMG/VR3	UGV-GENOME-0355608_84838_84882	UGV-GENOME-0355608	84838	84882	TGTTTCCAATGGTTCAAAGATACTAATTTGAAAGCAAATCACAAC	II-C	II-C:54172	100	95.7	3.3e-18	89.7	45	0	0
IMG/VR3	UGV-GENOME-0368660_46483_46511	UGV-GENOME-0368660	46483	46511	CTTTCTATTCCATAAAGGTACGATTGAAA	I-B	I-B:5703	93.1	96.7	0.00034	42.1	29	2	0
IMG/VR3	UGV-GENOME-0198853_1_23619_23651	UGV-GENOME-0198853_1	23619	23651	GTCGCACCCCTCGCGGGGTGCGTGGATTGAAAT	I-C	I-C:10322	100	100	2.5e-11	65.9	33	0	0
IMG/VR3	UGV-GENOME-4420528_20015_20043	UGV-GENOME-4420528	20015	20043	CGGTTCATCCCCACGCATGTGGGGTTTAC	I-E	I-E:73358	100	100	5e-09	58	29	0	0
IMG/VR3	UGV-GENOME-0271008_1_721_753	UGV-GENOME-0271008_1	721	753	TCAATCACCTCGCGGTGAGGGGGTAGTTCAGAC	III-D	III-D:64134	100	91.7	3e-11	65.9	33	0	0
IMG/VR3	UGV-GENOME-4433361_68533_68566	UGV-GENOME-4433361	68533	68566	ATTTCAATCTAACGCAACCCGTGTGGGTTGCAAC	I-C	I-C:56999	100	100	6.7e-12	67.9	34	0	0
IMG/VR3	IMGVR_UViG_3300006050_000002|3300006050|Ga0075028_100000340_287_317	IMGVR_UViG_3300006050_000002|3300006050|Ga0075028_100000340	287	317	TCGCTCCCCGTGCGGGAGCGTGGATTGAAAC	I-C	I-C:14001	100	96.9	3.8e-10	61.9	31	0	0
IMG/VR3	IMGVR_UViG_3300024333_000015|3300024333|Ga0233422_10000192_16019_16054	IMGVR_UViG_3300024333_000015|3300024333|Ga0233422_10000192	16019	16054	ATCTACAAAAGTAGAAATTAAATATAGGTATTAGAG	V-A	V-A:68841	97.2	100	1.1e-10	63.9	36	1	0
IMG/VR3	IMGVR_UViG_3300032420_000002|3300032420|Ga0335397_10001144_2831_2857	IMGVR_UViG_3300032420_000002|3300032420|Ga0335397_10001144	2831	2857	TTCACTGCCGCATAGGCAGCTTAGAAA	I-F	I-F:23362	100	100	6.5e-08	54	27	0	0
IMG/VR3	Norman_3_NODE_2_length_30673_cov_13.262362_4193_4221	Norman_3_NODE_2_length_30673_cov_13.262362	4193	4221	CGGTTCATCCCCACGCATGTGGGGTTTAC	I-E	I-E:73358	100	100	4.9e-09	58	29	0	0
IMG/VR3	UGV-GENOME-0257406_18965_19000	UGV-GENOME-0257406	18965	19000	ATTATAACATACCAAGTAATAACCGGGAACTACAGC	I-C	I-C:29941	100	100	4.6e-13	71.9	36	0	0
IMG/VR3	UGV-GENOME-0288987_37735_37770	UGV-GENOME-0288987	37735	37770	GTTTGAGAATGACGTAAAAACGTATAGTATTCAAAC	II-A	II-A:35327	97.2	100	1.1e-10	63.9	36	1	0
IMG/VR3	UGV-GENOME-0315732_48725_48752	UGV-GENOME-0315732	48725	48752	TTTTAATCGTACCTTTATGGAATTGAAA	I-B	I-B:14176	100	93.3	2.2e-08	56	28	0	0
IMG/VR3	UGV-GENOME-0227508_32795_32824	UGV-GENOME-0227508	32795	32824	GAATTAATAGAAACATAATGGAATTTAAAT	I-B	I-B:30348	100	100	1.4e-09	60	30	0	0
IMG/VR3	UGV-GENOME-0304203_47763_47791	UGV-GENOME-0304203	47763	47791	GTTAACTGCCGCATAGGCAGCTTAGAAAA	I-F	I-F:21695	100	100	5e-09	58	29	0	0
IMG/VR3	DTR_886516_1807_1839	DTR_886516	1807	1839	GTCACGCTCCCCACGGAGCGTGTGAGTTGAAAT	I-C	I-C:10153	100	100	2.6e-11	65.9	33	0	0
IMG/VR3	IMGVR_UViG_3300033164_000024|3300033164|Ga0334894_1002114_1930_1964	IMGVR_UViG_3300033164_000024|3300033164|Ga0334894_1002114	1930	1964	ATCGAAACAGACCTGACATACGAATGGATTGCGAC	III-B	III-B:33440	97.1	100	4.3e-10	61.9	35	1	0
IMG/VR3	UGV-GENOME-0261456_37268_37295	UGV-GENOME-0261456	37268	37295	GTCTTCCCCACGCATGTGGGGGTGTTTC	I-E	I-E:1289	100	100	1.8e-08	56	28	0	0
IMG/VR3	UGV-GENOME-4433412_33794_33823	UGV-GENOME-4433412	33794	33823	TTTTAATTGAACTAAGGTAGAATTGAAACT	I-B	I-B:44467	100	96.8	1.5e-09	60	30	0	0
IMG/VR3	IMGVR_UViG_3300028570_000006|3300028570|Ga0255341_1000559_40552_40583	IMGVR_UViG_3300028570_000006|3300028570|Ga0255341_1000559	40552	40583	GTTTCAATCCACGCACCCGTGCGGGGTGCGAC	I-C	I-C:61835	100	100	9.8e-11	63.9	32	0	0
IMG/VR3	IMGVR_UViG_3300028916_000006|3300028916|Ga0310376_1000781_32325_32359	IMGVR_UViG_3300028916_000006|3300028916|Ga0310376_1000781	32325	32359	GTTTCAATGGGGCCACGACTTTTCAGCCATGGATA	III-B	III-B:24633	100	97.2	1.9e-12	69.9	35	0	0
IMG/VR3	UGV-GENOME-0368716_57678_57706	UGV-GENOME-0368716	57678	57706	TTTCAATCGTACCTTTATGGAATAGAAAG	I-B	I-B:5703	93.1	96.7	0.00032	42.1	29	2	0
IMG/VR3	UGV-GENOME-4419456_39649_39684	UGV-GENOME-4419456	39649	39684	ATTATAACATACCAAGTAATAACCGGGAACTACAGC	I-C	I-C:29941	100	100	4.7e-13	71.9	36	0	0
IMG/VR3	UGV-GENOME-0360408_72442_72470	UGV-GENOME-0360408	72442	72470	TTTAATCGAACCATTTATGGAATTGAAAT	I-B	I-B:19065	93.1	93.5	0.00033	42.1	29	2	0
IMG/VR3	DTR_370005_56375_56403	DTR_370005	56375	56403	TTAAACCGTAACATGAGATGTTTTGAAAT	I-B	I-B:26280	96.6	96.7	1.4e-06	50.1	29	1	0
IMG/VR3	IMGVR_UViG_3300000282_000008|3300000282|EM232_1001478_9182_9210	IMGVR_UViG_3300000282_000008|3300000282|EM232_1001478	9182	9210	TTTCAATCCACGCACCAGCACGGGTGCGA	I-C	I-C:12230	93.1	90.6	0.00038	42.1	29	2	0
IMG/VR3	IMGVR_UViG_3300000282_000008|3300000282|EM232_1001478_9408_9439	IMGVR_UViG_3300000282_000008|3300000282|EM232_1001478	9408	9439	ATTTCAATCCACGCACCCACATGGGGTGCGAC	I-C	I-C:68913	100	100	1e-10	63.9	32	0	0
IMG/VR3	IMGVR_UViG_3300027276_000020|3300027276|Ga0208297_1002419_4106_4138	IMGVR_UViG_3300027276_000020|3300027276|Ga0208297_1002419	4106	4138	GTCGCCCTCCATGTGGAGCGCGTGGATAGAAAT	I-C	I-C:33006	93.9	100	1.5e-06	50.1	33	2	0
IMG/VR3	DTR_833233_4485_4517	DTR_833233	4485	4517	GTCGCGCCCCGCGAGGGGTGCGTGGATTGAAAT	I-C	I-C:19097	97	100	6e-09	58	33	1	0
IMG/VR3	Minot_Diet_SRR5088934_NODE_21_length_46166_cov_8.694433_12199_12231	Minot_Diet_SRR5088934_NODE_21_length_46166_cov_8.694433	12199	12231	GTCGCTCTCCGCGAGGAAGGCGTGGATTGAAAT	I-C	I-C:43722	97	100	6e-09	58	33	1	0
IMG/VR3	UGV-GENOME-0370508_1_5807_5834	UGV-GENOME-0370508_1	5807	5834	TTTTAATCGTACCTTTATGGAATTGAAA	I-B	I-B:14176	100	93.3	2.1e-08	56	28	0	0
IMG/VR3	UGV-GENOME-4420561_8832_8852	UGV-GENOME-4420561	8832	8852	ACCCCGCCCACACGGGCGGGG	I-C	I-C:47387	100	91.3	0.00017	42.1	21	0	0
IMG/VR3	IMGVR_UViG_3300029268_000022|3300029268|Ga0247842_10000964_16370_16402	IMGVR_UViG_3300029268_000022|3300029268|Ga0247842_10000964	16370	16402	TTTCAATCCACGCTCCTCGCGGGAGGGACGACG	I-C	I-C:61253	93.9	91.7	1.8e-06	50.1	33	2	0
IMG/VR3	UGV-GENOME-0266880_18183_18211	UGV-GENOME-0266880	18183	18211	CGGCTCATCCCCGCAGGTGCGGGGAAAAC	I-E	I-E:11302	100	100	5.1e-09	58	29	0	0
IMG/VR3	IMGVR_UViG_3300002703_000002|3300002703|draft_10001372_13982_14008	IMGVR_UViG_3300002703_000002|3300002703|draft_10001372	13982	14008	TTTAGCCTGCCTAAGAGGAATTGAAAC	I-B	I-B:39707	96.3	90	2e-05	46.1	27	1	0
IMG/VR3	IMGVR_UViG_3300028745_000043|3300028745|Ga0302267_10003503|1-15787_10073_10106	IMGVR_UViG_3300028745_000043|3300028745|Ga0302267_10003503|1-15787	10073	10106	GTTTCAATCCACGCCCCACGTGGGGGGGGGCGAC	I-C	I-C:47468	91.2	100	9.5e-05	44.1	34	3	0
IMG/VR3	IMGVR_UViG_3300032156_000184|3300032156|Ga0315295_10005203_10650_10681	IMGVR_UViG_3300032156_000184|3300032156|Ga0315295_10005203	10650	10681	GTTTCAATCCACGCTCCCGTGCGGGGAGCGAC	I-C	I-C:24012	100	100	9.7e-11	63.9	32	0	0
IMG/VR3	UGV-GENOME-0237430_1_17140_17173	UGV-GENOME-0237430_1	17140	17173	AGTCACACCCTTCGTGGGTGTGTGGATTGAAACT	I-C	I-C:19402	100	97.1	7e-12	67.9	34	0	0
IMG/VR3	UGV-GENOME-0245287_35721_35753	UGV-GENOME-0245287	35721	35753	GTCTGAACTACCCCCTCACCGCGAGGTGATTGA	III-D	III-D:64134	100	91.7	2.9e-11	65.9	33	0	0
IMG/VR3	UGV-GENOME-0298647_3626_3661	UGV-GENOME-0298647	3626	3661	GTTTGAGAGTAGTGTAATCTTCAATGGTACTCAAAC	II-A	II-A:13050	100	100	4.7e-13	71.9	36	0	0
IMG/VR3	UGV-GENOME-0309935_19249_19275	UGV-GENOME-0309935	19249	19275	TTAATCGAACCTTTATGGAATTGAAAA	I-B	I-B:36230	100	90	8.3e-08	54	27	0	0
IMG/VR3	UGV-GENOME-0364504_29226_29256	UGV-GENOME-0364504	29226	29256	GTCGCACCCCACACGGGTGCGTGGATTGAAA	I-C	I-C:75374	100	96.9	3.8e-10	61.9	31	0	0
IMG/VR3	UGV-GENOME-0364504_35765_35797	UGV-GENOME-0364504	35765	35797	ATTTCAATCCACGCACCCGTGTGGGGTACGACA	I-C	I-C:63408	100	100	2.6e-11	65.9	33	0	0
IMG/VR3	IMGVR_UViG_3300002026_000171|3300002026|MIS_10001577_6212_6243	IMGVR_UViG_3300002026_000171|3300002026|MIS_10001577	6212	6243	TTTCAATCCACACGCCTCCTGCGAGGCGCGAC	I-C	I-C:15876	93.8	97	5.8e-06	48.1	32	2	0
IMG/VR3	1092625_contig_298_8_1092625_contig_298_2920_2947	1092625_contig_298_8_1092625_contig_298	2920	2947	GTTCACCACCGCTTAGGTGGTTTAGAAA	I-F	I-F:76154	96.4	100	4.5e-06	48.1	28	1	0
IMG/VR3	IMGVR_UViG_3300008744_000014|3300008744|Ga0114025_1000341_51089_51124	IMGVR_UViG_3300008744_000014|3300008744|Ga0114025_1000341	51089	51124	ATCTACAACGATAGAAATTATTCTATATTGCTTAAC	V-A	V-A:10071	91.7	100	7e-06	48.1	36	3	0
IMG/VR3	IMGVR_UViG_3300031673_000848|3300031673|Ga0307377_10003979_2661_2692	IMGVR_UViG_3300031673_000848|3300031673|Ga0307377_10003979	2661	2692	GTTTCAATCCACGCGCCCTTCATGGGCGCGAC	I-C	I-C:18769	93.8	100	5.9e-06	48.1	32	2	0
IMG/VR3	UGV-GENOME-0101149_7067_7094	UGV-GENOME-0101149	7067	7094	GGGATCATCCCCGCTCGCGCGGGGTTTA	I-E	I-E:30826	100	96.6	2e-08	56	28	0	0
IMG/VR3	UGV-GENOME-0286359_7213_7245	UGV-GENOME-0286359	7213	7245	GTCTCCCCTCGCATGAGGGGAGTGGATTGAAAT	I-C	I-C:10777	100	100	2.5e-11	65.9	33	0	0
IMG/VR3	UGV-GENOME-0330658_55974_56007	UGV-GENOME-0330658	55974	56007	GTCGCTCCCCGTGCGGGGAGCGTGGATTGAAATG	I-C	I-C:70460	100	100	6.8e-12	67.9	34	0	0
IMG/VR3	UGV-GENOME-0343449_1_3450_3483	UGV-GENOME-0343449_1	3450	3483	CATTTCAATCCACGCTCCCCGCACGGGGAGCGAC	I-C	I-C:70460	100	100	6.8e-12	67.9	34	0	0
IMG/VR3	UGV-GENOME-0367435_92994_93021	UGV-GENOME-0367435	92994	93021	TTTTAATCGTACCTTTATGGAATAGAAA	I-B	I-B:14176	96.4	93.3	5.2e-06	48.1	28	1	0
IMG/VR3	UGV-GENOME-4431921_80942_80975	UGV-GENOME-4431921	80942	80975	ATTTTAATCTAACGCAACCCGTGCGGGTTGCAAC	I-C	I-C:56999	94.1	100	4e-07	52	34	2	0
IMG/VR3	UGV-GENOME-4431921_81118_81151	UGV-GENOME-4431921	81118	81151	ATTTCAATCTAACGCAACCCATGTGGGTTGCAAC	I-C	I-C:56999	97.1	100	1.7e-09	60	34	1	0
IMG/VR3	IMGVR_UViG_3300000405_000490|3300000405|LV_Brine_h2_0102DRAFT_1001666_4374_4402	IMGVR_UViG_3300000405_000490|3300000405|LV_Brine_h2_0102DRAFT_1001666	4374	4402	GGAAACACCCCCACGGACGTGGGGAAGAC	I-E	I-E:16610	100	100	5e-09	58	29	0	0
IMG/VR3	UGV-GENOME-0271784_23119_23155	UGV-GENOME-0271784	23119	23155	TGCTTCAATCGTACATCCTTTCAACAACAACTGAAAC	II-B	II-B:39153	100	100	1.3e-13	73.8	37	0	0
IMG/VR3	UGV-GENOME-0369520_1_49578_49609	UGV-GENOME-0369520_1	49578	49609	GTCGTACCTTATATAGGTACGTGGATTGAAAC	I-C	I-C:10208	100	100	9.8e-11	63.9	32	0	0
IMG/VR3	IMGVR_UViG_3300010370_000968|3300010370|Ga0129336_10003501_874_908	IMGVR_UViG_3300010370_000968|3300010370|Ga0129336_10003501	874	908	TCTAAGAGAGGTTATAAATTTCTACTGTTGTAGAT	V-A	V-A:38593	97.1	100	4.3e-10	61.9	35	1	0
IMG/VR3	UGV-GENOME-0290624_31052_31087	UGV-GENOME-0290624	31052	31087	GTTTGAGTACCATTGAAGATTACACTACTCTCAAAC	II-A	II-A:13050	100	100	4.7e-13	71.9	36	0	0
IMG/VR3	IMGVR_UViG_3300005958_000002|3300005958|Ga0081473_128653_8498_8521	IMGVR_UViG_3300005958_000002|3300005958|Ga0081473_128653	8498	8521	GTAACAACTGAAAGAAACTAAAAC	I-D	I-D:56726	100	100	3.1e-06	48.1	24	0	0
IMG/VR3	IMGVR_UViG_3300025842_000026|3300025842|Ga0210054_1000460_33270_33301	IMGVR_UViG_3300025842_000026|3300025842|Ga0210054_1000460	33270	33301	TCGCCCCCCTCGCGGGGGGCGCGGATTGAAAC	I-C	I-C:42837	96.9	97	2.4e-08	56	32	1	0
IMG/VR3	UGV-GENOME-0257191_6207_6242	UGV-GENOME-0257191	6207	6242	GTTTGAGAGTAGTGTAATCTTCAATGGTACTCAAAC	II-A	II-A:13050	100	100	4.8e-13	71.9	36	0	0
IMG/VR3	UGV-GENOME-0267147_17495_17531	UGV-GENOME-0267147	17495	17531	GTTTCAGTTGTTGTTGAAAGGATGTACGATTGAAGCA	II-B	II-B:39153	100	100	1.3e-13	73.8	37	0	0
IMG/VR3	IMGVR_UViG_3300013138_000002|3300013138|Ga0172371_10000902_43441_43467	IMGVR_UViG_3300013138_000002|3300013138|Ga0172371_10000902	43441	43467	ATTTCAATTCCACTGTGGTACGATTGA	I-B	I-B:67575	96.3	90	2.1e-05	46.1	27	1	0
IMG/VR3	UGV-GENOME-0359757_82181_82208	UGV-GENOME-0359757	82181	82208	TTTTAATCGTACCTTTATGGAATTGAAA	I-B	I-B:14176	100	93.3	2.2e-08	56	28	0	0
IMG/VR3	IMGVR_UViG_3300007794_000069|3300007794|Ga0105809_1001259_5251_5281	IMGVR_UViG_3300007794_000069|3300007794|Ga0105809_1001259	5251	5281	TCGCACCCCACGCGGGTGCGCGGATTGAAAC	I-C	I-C:13881	96.8	96.9	9.4e-08	54	31	1	0
IMG/VR3	IMGVR_UViG_3300031539_000094|3300031539|Ga0307380_10000966_24921_24956	IMGVR_UViG_3300031539_000094|3300031539|Ga0307380_10000966	24921	24956	AGTGTACCAGAGCGACGATTCCCCGCAAGCCACAGC	II-C	II-C:42380	91.7	100	6.8e-06	48.1	36	3	0
IMG/VR3	IMGVR_UViG_3300031669_000037|3300031669|Ga0307375_10000413_48913_48944	IMGVR_UViG_3300031669_000037|3300031669|Ga0307375_10000413	48913	48944	GTCGCACCCTTCACGGGTGCGTGGATTGAAAC	I-C	I-C:73317	100	100	9.8e-11	63.9	32	0	0
IMG/VR3	UGV-GENOME-0224291_10525_10554	UGV-GENOME-0224291	10525	10554	CGCACCTCTCGCAGGTGCGCGGATTAAAAC	I-C	I-C:52986	93.3	93.8	9.1e-05	44.1	30	2	0
IMG/VR3	UGV-GENOME-0326439_34800_34844	UGV-GENOME-0326439	34800	34844	TGTTTCCAACGACTCAAAGTTACTAAAATGAAAACAAATCACAAC	II-C	II-C:43784	93.3	95.7	4.5e-11	65.9	45	3	0
IMG/VR3	IMGVR_UViG_3300015250_000001|3300015250|Ga0180072_1000001_37516_37541	IMGVR_UViG_3300015250_000001|3300015250|Ga0180072_1000001	37516	37541	TTTCCCCGCCTTCGCGGGGGTGATCC	I-E	I-E:10446	96.2	92.9	7e-05	44.1	26	1	0
IMG/VR3	IMGVR_UViG_3300025018_000594|3300025018|Ga0210043_1001329_15727_15758	IMGVR_UViG_3300025018_000594|3300025018|Ga0210043_1001329	15727	15758	TCGCCCCCCTCGCGGGGGGCGCGGATTGAAAC	I-C	I-C:42837	96.9	97	2.4e-08	56	32	1	0
IMG/VR3	IMGVR_UViG_3300032046_000217|3300032046|Ga0315289_10003444|1009-23966_14481_14512	IMGVR_UViG_3300032046_000217|3300032046|Ga0315289_10003444|1009-23966	14481	14512	GTCGCTCCCTGTACGGGAGCGTGGATTGAAAC	I-C	I-C:24164	96.9	100	2.4e-08	56	32	1	0
IMG/VR3	IMGVR_UViG_3300018057_000026|3300018057|Ga0187858_10000782|1-32923_3366_3387	IMGVR_UViG_3300018057_000026|3300018057|Ga0187858_10000782|1-32923	3366	3387	CGCGCCCCGCAAGGGGCGCGTG	I-C	I-C:48722	100	91.7	5e-05	44.1	22	0	0
IMG/VR3	IMGVR_UViG_3300018057_000026|3300018057|Ga0187858_10000782|1-32923_4176_4197	IMGVR_UViG_3300018057_000026|3300018057|Ga0187858_10000782|1-32923	4176	4197	CGCGCCCCGCAAGGGGCGCGTG	I-C	I-C:48722	100	91.7	5e-05	44.1	22	0	0
IMG/VR3	IMGVR_UViG_3300029594_000011|3300029594|Ga0245142_100656_14945_14976	IMGVR_UViG_3300029594_000011|3300029594|Ga0245142_100656	14945	14976	GTCACGCCCCTCGCGGGCGTGTGGATAGAAAC	I-C	I-C:28090	96.9	100	2.5e-08	56	32	1	0
IMG/VR3	UGV-GENOME-0333820_52588_52623	UGV-GENOME-0333820	52588	52623	GTTTAAGAGTATTCCAAAATAACAAGGCTCTCAAAC	II-A	II-A:45380	100	100	4.9e-13	71.9	36	0	0
IMG/VR3	UGV-GENOME-0371587_34347_34382	UGV-GENOME-0371587	34347	34382	ATCTACAACAGTAGAAATTATTAGGGATTATCAATC	V-A	V-A:10401	97.2	100	1.2e-10	63.9	36	1	0
IMG/VR3	UGV-GENOME-0289434_44077_44109	UGV-GENOME-0289434	44077	44109	GTCCCGCCCCGCAAGGGGCGGGTGGATTGAAAT	I-C	I-C:10606	100	100	2.5e-11	65.9	33	0	0
IMG/VR3	UGV-GENOME-0325843_5196_5225	UGV-GENOME-0325843	5196	5225	GATAAACCGTAACATGTGATGTATTGAAAT	I-B	I-B:2224	96.7	100	3.4e-07	52	30	1	0
IMG/VR3	UGV-GENOME-4435475_62133_62166	UGV-GENOME-4435475	62133	62166	GTTGCAACCCATGCGGGTTGCGTTTGATTGAAAT	I-C	I-C:56999	91.2	100	9.8e-05	44.1	34	3	0
IMG/VR3	UGV-GENOME-4435475_62323_62356	UGV-GENOME-4435475	62323	62356	GTTGCAACCCTCATGGGTTGCGTTAGATTGAAAT	I-C	I-C:56999	94.1	100	4e-07	52	34	2	0
IMG/VR3	IMGVR_UViG_3300028574_000004|3300028574|Ga0302153_10000010_33948_33976	IMGVR_UViG_3300028574_000004|3300028574|Ga0302153_10000010	33948	33976	GGGCCTATCCCCGCGAGCGCGGGGGAACC	I-E	I-E:12782	100	100	4.9e-09	58	29	0	0
IMG/VR3	IMGVR_UViG_3300029891_000017|3300029891|Ga0246100_102811_1467_1503	IMGVR_UViG_3300029891_000017|3300029891|Ga0246100_102811	1467	1503	GTCGCCGGCTCTCATGGGAGCCGGCGCGGATCGAAAC	I-C	I-C:57142	97.3	100	3e-11	65.9	37	1	0
IMG/VR3	UGV-GENOME-0357838_35524_35552	UGV-GENOME-0357838	35524	35552	TTTCAATCGTACCTTTATGGAATAGAAAG	I-B	I-B:5703	93.1	96.7	0.00031	42.1	29	2	0
IMG/VR3	UGV-GENOME-0372135_12242_12273	UGV-GENOME-0372135	12242	12273	ATTTCAATCCACGCCCCTGCGCGGGGGCGACC	I-C	I-C:50900	97	97	1.5e-06	50.1	33	0	1
IMG/VR3	IMGVR_UViG_3300007736_000069|3300007736|Ga0105757_1001070_13297_13327	IMGVR_UViG_3300007736_000069|3300007736|Ga0105757_1001070	13297	13327	ATTTATGTATTTCTATATTAGAATTTAAATA	I-B	I-B:24018	100	100	3.6e-10	61.9	31	0	0
IMG/VR3	IMGVR_UViG_3300013671_000001|3300013671|Ga0121229_100011|1-111899_72244_72268	IMGVR_UViG_3300013671_000001|3300013671|Ga0121229_100011|1-111899	72244	72268	GTGTTCCCCGCGTGCGCGGGGATGA	I-E	I-E:16568	100	92.6	1e-06	50.1	25	0	0
IMG/VR3	UGV-GENOME-0307012_1_6816_6844	UGV-GENOME-0307012_1	6816	6844	ATTTCAAAACATCTCATGTTGCGGTTTAA	I-B	I-B:26280	93.1	96.7	0.00032	42.1	29	2	0
IMG/VR3	UGV-GENOME-0310015_1_30746_30779	UGV-GENOME-0310015_1	30746	30779	GTCGCTCCCCGTGCGGGGAGCGTGGATTGAAATG	I-C	I-C:70460	100	100	6.7e-12	67.9	34	0	0
IMG/VR3	IMGVR_UViG_3300008339_000067|3300008339|Ga0114878_1000078_38815_38849	IMGVR_UViG_3300008339_000067|3300008339|Ga0114878_1000078	38815	38849	GTTTCAATCCCTAAAAGGGTTTTAGAGGCTTTGAA	I-D	I-D:34353	100	94.6	2e-12	69.9	35	0	0
IMG/VR3	IMGVR_UViG_3300008339_000067|3300008339|Ga0114878_1000078_42066_42100	IMGVR_UViG_3300008339_000067|3300008339|Ga0114878_1000078	42066	42100	GTTTCAATCCCTAAAAGGGTTTTAGAGGCTTTGAA	I-D	I-D:34353	100	94.6	2e-12	69.9	35	0	0
IMG/VR3	UGV-GENOME-0265892_31221_31251	UGV-GENOME-0265892	31221	31251	GTTTCAATTCACACGCCTGTGTGAGGCGCGA	I-C	I-C:21927	93.5	96.9	2.3e-05	46.1	31	2	0
IMG/VR3	UGV-GENOME-0290510_30825_30860	UGV-GENOME-0290510	30825	30860	GCTGTAGTTCCCGGTTATTACTTGGTATGTTATAAT	I-C	I-C:29941	100	100	4.7e-13	71.9	36	0	0
IMG/VR3	UGV-GENOME-0378541_1_87831_87865	UGV-GENOME-0378541_1	87831	87865	TTTACACTAACTCAAGTTTCCCAGTTACTAAAATA	II-C	II-C:11086	91.4	94.6	2.8e-05	46.1	35	3	0
IMG/VR3	DTR_668144_24466_24494	DTR_668144	24466	24494	CGGTTCATCCCCACGCATGTGGGGTTTAC	I-E	I-E:73358	100	100	5e-09	58	29	0	0
IMG/VR3	DTR_804071_21974_22005	DTR_804071	21974	22005	ATTTCAGCTCACTACCTCACACAGAGGTAGAC	I-C	I-C:19156	96.9	100	2.4e-08	56	32	1	0
IMG/VR3	IMGVR_UViG_2140918009_000008|2140918009|NODE_604_length_26637_cov_10.168938_8631_8660	IMGVR_UViG_2140918009_000008|2140918009|NODE_604_length_26637_cov_10.168938	8631	8660	TTTCAATCCACACACCTAATGAGGTGTGAC	I-C	I-C:11535	96.8	93.8	2.3e-05	46.1	31	0	1
IMG/VR3	UGV-GENOME-0195780_4675_4710	UGV-GENOME-0195780	4675	4710	ATTATAACATACCAAGTAATAACCGGGAACTACAGC	I-C	I-C:29941	100	100	4.8e-13	71.9	36	0	0
IMG/VR3	IMGVR_UViG_3300005430_000067|3300005430|Ga0066849_10000577_7958_7990	IMGVR_UViG_3300005430_000067|3300005430|Ga0066849_10000577	7958	7990	GTTTTAAACCAATTTAAAATTTCTACTAATGTA	V-A	V-A:44715	90.9	91.7	0.00043	42.1	33	3	0
IMG/VR3	IMGVR_UViG_3300029251_000019|3300029251|Ga0167475_100419_5150_5177	IMGVR_UViG_3300029251_000019|3300029251|Ga0167475_100419	5150	5177	ATTTCAATACATCCAATGTTGTTGTTTA	I-B	I-B:70402	96.4	93.3	5.2e-06	48.1	28	1	0
IMG/VR3	IMGVR_UViG_7000000523_000041|7000000523|SRS019126_WUGC_scaffold_40031_4526_4555	IMGVR_UViG_7000000523_000041|7000000523|SRS019126_WUGC_scaffold_40031	4526	4555	CTTAAAGTATTATCATATTGGAATTTAAAT	I-B	I-B:14163	100	100	1.4e-09	60	30	0	0
IMG/VR3	UGV-GENOME-0273214_24591_24623	UGV-GENOME-0273214	24591	24623	ATTTCAACTCACACGCCTCATGCGAGGCGTGAC	I-C	I-C:11664	100	100	2.5e-11	65.9	33	0	0
IMG/VR3	UGV-GENOME-0275862_33090_33122	UGV-GENOME-0275862	33090	33122	ATTTCAATCCACGCTCCCGCGAGGGGGAGCGAC	I-C	I-C:5390	97.1	97.1	4e-07	52	34	0	1
IMG/VR3	UGV-GENOME-4403400_17369_17402	UGV-GENOME-4403400	17369	17402	ATTTTAATCTAACGCAACCCATGTGGGTTGCAAC	I-C	I-C:56999	94.1	100	4e-07	52	34	2	0
IMG/VR3	UGV-GENOME-4412917_17358_17391	UGV-GENOME-4412917	17358	17391	GTTGCAACCCACATGGGTTGCGTTAGATTGAAAT	I-C	I-C:56999	97.1	100	1.6e-09	60	34	1	0
IMG/VR3	UGV-GENOME-4412917_17534_17567	UGV-GENOME-4412917	17534	17567	GTTGCAACCCGCACGGGTTGCGTTAGATTAAAAT	I-C	I-C:56999	94.1	100	4e-07	52	34	2	0
IMG/VR3	IMGVR_UViG_3300018034_000003|3300018034|Ga0187863_10000604|2502-30395_133_155	IMGVR_UViG_3300018034_000003|3300018034|Ga0187863_10000604|2502-30395	133	155	AAGCCGCCTATTCGGCGGTGAAC	I-F	I-F:30596	100	92	1.3e-05	46.1	23	0	0
IMG/VR3	IMGVR_UViG_3300032053_000068|3300032053|Ga0315284_10000326_39537_39568	IMGVR_UViG_3300032053_000068|3300032053|Ga0315284_10000326	39537	39568	GTTTCAATCCACGCACCCGTGTGGGGTGCGAC	I-C	I-C:75374	100	100	9.7e-11	63.9	32	0	0
IMG/VR3	IMGVR_UViG_3300032173_000019|3300032173|Ga0315268_10000813_14489_14522	IMGVR_UViG_3300032173_000019|3300032173|Ga0315268_10000813	14489	14522	GAAGAGCGGGTTCCAGAAAAACAAGGATTGAAAC	I-B	I-B:15796	94.1	91.9	4.6e-07	52	34	2	0
IMG/VR3	IMGVR_UViG_3300014200_000024|3300014200|Ga0181526_10013556_5437_5472	IMGVR_UViG_3300014200_000024|3300014200|Ga0181526_10013556	5437	5472	GTTTCAGTCCCCTTCACGAGGGGGACGCCTCTGTGG	I-B	I-B:72669	91.7	97.3	7.2e-06	48.1	36	3	0
IMG/VR3	IMGVR_UViG_3300014205_000450|3300014205|Ga0172380_10001771_34424_34455	IMGVR_UViG_3300014205_000450|3300014205|Ga0172380_10001771	34424	34455	GTCGCCCTCCATGCGAGGGCGTGGATTGAAAC	I-C	I-C:22425	96.9	100	2.4e-08	56	32	1	0
IMG/VR3	IMGVR_UViG_3300029372_000059|3300029372|Ga0243963_102687_7606_7638	IMGVR_UViG_3300029372_000059|3300029372|Ga0243963_102687	7606	7638	ATTTCAATCCACACCCTCCGCATGGAGGGTGAC	I-C	I-C:12761	100	100	2.5e-11	65.9	33	0	0
IMG/VR3	UGV-GENOME-0262663_10986_11018	UGV-GENOME-0262663	10986	11018	ATTTCAACTCACACGCCCCTTACGGAGCGTGAC	I-C	I-C:25296	93.9	100	1.5e-06	50.1	33	2	0
IMG/VR3	UGV-GENOME-0372138_12245_12276	UGV-GENOME-0372138	12245	12276	ATTTCAATCCACGCCCCTGCGCGGGGGCGACC	I-C	I-C:50900	97	97	1.5e-06	50.1	33	0	1
IMG/VR3	IMGVR_UViG_3300021431_000380|3300021431|Ga0224423_10002574_1291_1326	IMGVR_UViG_3300021431_000380|3300021431|Ga0224423_10002574	1291	1326	GTTTTAATACCATTTAAGATGTCATAGAACTAAAAC	II-A	II-A:13073	97.2	100	1.2e-10	63.9	36	1	0
IMG/VR3	IMGVR_UViG_3300029694_000020|3300029694|Ga0245247_100944_28895_28926	IMGVR_UViG_3300029694_000020|3300029694|Ga0245247_100944	28895	28926	GTCAGTCTCCTTGTGAGGCTGTGAATTGAAAT	I-C	I-C:10909	93.8	100	5.8e-06	48.1	32	2	0
IMG/VR3	IMGVR_UViG_3300016738_000024|3300016738|Ga0183096_1001345_17765_17791	IMGVR_UViG_3300016738_000024|3300016738|Ga0183096_1001345	17765	17791	ATTTCAATTCTACAATAGTTCGATTAA	I-B	I-B:22186	96.3	90	2.1e-05	46.1	27	1	0
IMG/VR3	IMGVR_UViG_3300029871_000020|3300029871|Ga0245314_100758_36292_36323	IMGVR_UViG_3300029871_000020|3300029871|Ga0245314_100758	36292	36323	GTCGACCTCTTCGTGAGGTCGTGAGTTGAAAT	I-C	I-C:23432	100	100	9.9e-11	63.9	32	0	0
IMG/VR3	UGV-GENOME-0223375_19521_19552	UGV-GENOME-0223375	19521	19552	GTCGTCCCCCGCACGGGGGACGTGGATTGAAA	I-C	I-C:9056	100	100	9.9e-11	63.9	32	0	0
IMG/VR3	UGV-GENOME-0292306_3087_3120	UGV-GENOME-0292306	3087	3120	CATTTCAATCCACGCTCCCCGCACGGGGAGCGAC	I-C	I-C:70460	100	100	6.7e-12	67.9	34	0	0
IMG/VR3	UGV-GENOME-0363661_18762_18790	UGV-GENOME-0363661	18762	18790	CTTTCTATTCCATAAAGGTACGATTGAAA	I-B	I-B:5703	93.1	96.7	0.00032	42.1	29	2	0
IMG/VR3	IMGVR_UViG_3300006744_000001|3300006744|Ga0101797_1000042_19150_19170	IMGVR_UViG_3300006744_000001|3300006744|Ga0101797_1000042	19150	19170	GTTTTAGAGCTGTGTTGTTTT	II-A	II-A:6804	100	91.3	0.00017	42.1	21	0	0
IMG/VR3	IMGVR_UViG_3300014824_000023|3300014824|Ga0134492_1000805|2274-41033_4348_4380	IMGVR_UViG_3300014824_000023|3300014824|Ga0134492_1000805|2274-41033	4348	4380	ATTTAAATCCACTCACCCCACATGGGGTGCGAC	I-C	I-C:17197	90.9	100	0.00036	42.1	33	3	0
IMG/VR3	IMGVR_UViG_3300014824_000023|3300014824|Ga0134492_1000805|2274-41033_37555_37586	IMGVR_UViG_3300014824_000023|3300014824|Ga0134492_1000805|2274-41033	37555	37586	GTCGCACCCTATACGGGTGTGTGGATTGAAAC	I-C	I-C:55550	96.9	97	2.4e-08	56	32	1	0
IMG/VR3	IMGVR_UViG_3300029478_000041|3300029478|Ga0244154_103053_6461_6488	IMGVR_UViG_3300029478_000041|3300029478|Ga0244154_103053	6461	6488	GAAACACCTCTGCGTAGGCAGAGAAAAG	I-E	I-E:13191	100	100	1.8e-08	56	28	0	0
IMG/VR3	UGV-GENOME-0336179_1_40202_40230	UGV-GENOME-0336179_1	40202	40230	TTTTCTAAGCTGCCTATGCGGCAGTTAAC	I-F	I-F:21695	100	100	5e-09	58	29	0	0
IMG/VR3	UGV-GENOME-0369150_81590_81622	UGV-GENOME-0369150	81590	81622	AGTCGCTCCCCTCGCGGGAGCGTGGATTGAAAT	I-C	I-C:59492	100	100	2.5e-11	65.9	33	0	0
IMG/VR3	IMGVR_UViG_3300000290_000078|3300000290|EM291_1020352_1531_1567	IMGVR_UViG_3300000290_000078|3300000290|EM291_1020352	1531	1567	GTTTTAGAGCTGTGTTGTTACGAATAGTTCCAAAACA	II-A	II-A:25576	94.6	100	7.7e-09	58	37	2	0
IMG/VR3	IMGVR_UViG_3300008328_000023|3300008328|Ga0115314_1000554_8024_8054	IMGVR_UViG_3300008328_000023|3300008328|Ga0115314_1000554	8024	8054	GTTTCAATCCGCGCACCTGTATAAGGTGCGA	I-C	I-C:13410	93.5	96.9	2.4e-05	46.1	31	2	0
IMG/VR3	IMGVR_UViG_3300008328_000023|3300008328|Ga0115314_1000554_12244_12272	IMGVR_UViG_3300008328_000023|3300008328|Ga0115314_1000554	12244	12272	TTCAATCCGCACACCCACGCGGGGTGTGA	I-C	I-C:6177	93.1	93.5	0.00035	42.1	29	2	0
IMG/VR3	UGV-GENOME-0275649_1_7440_7474	UGV-GENOME-0275649_1	7440	7474	GTTTGAGAAATATGTAATTTTGTATGAATCTAAAA	II-A	II-A:37642	100	97.2	1.9e-12	69.9	35	0	0
IMG/VR3	UGV-GENOME-4406160_31867_31904	UGV-GENOME-4406160	31867	31904	AGTTTCTGTGCTATAGCTCGTAGCGTTATGATCTCTGC	II-B	II-B:74044	97.4	100	8.3e-12	67.9	38	1	0
IMG/VR3	DTR_875245_53868_53895	DTR_875245	53868	53895	TTTTAATCGTACCTTTATGGAATAGAAA	I-B	I-B:14176	96.4	93.3	5.2e-06	48.1	28	1	0
IMG/VR3	IMGVR_UViG_3300009653_000071|3300009653|Ga0116169_1009109_4836_4872	IMGVR_UViG_3300009653_000071|3300009653|Ga0116169_1009109	4836	4872	GTTTCAATCCTCACCGGCCTCGAAAGGCCGGTGCAAC	I-C	I-C:39486	94.6	100	7.5e-09	58	37	2	0
IMG/VR3	IMGVR_UViG_3300010232_000009|3300010232|Ga0136447_1000654|3024-34584_16472_16500	IMGVR_UViG_3300010232_000009|3300010232|Ga0136447_1000654|3024-34584	16472	16500	GTTTCAGATGGACCCTCGTGGGGTTGAAG	I-B	I-B:14117	96.6	96.7	1.3e-06	50.1	29	1	0
IMG/VR3	IMGVR_UViG_3300010232_000009|3300010232|Ga0136447_1000654|3024-34584_17150_17179	IMGVR_UViG_3300010232_000009|3300010232|Ga0136447_1000654|3024-34584	17150	17179	GCTTCAACCCAACGAGGGGCCTGCTGAAAC	I-B	I-B:54776	93.3	100	8.1e-05	44.1	30	2	0
IMG/VR3	UGV-GENOME-0267208_33259_33288	UGV-GENOME-0267208	33259	33288	CAGCCGCCTTCTGCGGCTGTGTGTTGAAAC	I-C	I-C:65636	96.8	93.8	2.3e-05	46.1	31	0	1
IMG/VR3	UGV-GENOME-0366479_5494_5526	UGV-GENOME-0366479	5494	5526	TGTTTCAATCCACACACCCACGCAGGGTGTGAC	I-C	I-C:31582	100	100	2.5e-11	65.9	33	0	0
IMG/VR3	IMGVR_UViG_2140918024_000003|2140918024|NODE_1470_length_32368_cov_11.325909_5745_5777	IMGVR_UViG_2140918024_000003|2140918024|NODE_1470_length_32368_cov_11.325909	5745	5777	GTTTCAATCCACGCGCCCGCACGGGGCGCGACC	I-C	I-C:54593	100	94.3	2.8e-11	65.9	33	0	0
IMG/VR3	IMGVR_UViG_3300029892_000018|3300029892|Ga0246235_100573_2906_2935	IMGVR_UViG_3300029892_000018|3300029892|Ga0246235_100573	2906	2935	GTTTTAATCGAACCATAGTGGAATTGAGAC	III-A	III-A:12719	100	100	1.4e-09	60	30	0	0
IMG/VR3	UGV-GENOME-0293929_30600_30634	UGV-GENOME-0293929	30600	30634	TGTTTGAGTACCATCAGAAATTGCATCACTCTCAA	II-A	II-A:49432	97.1	94.6	4.8e-10	61.9	35	1	0
IMG/VR3	IMGVR_UViG_7000000564_000059|7000000564|SRS016225_WUGC_scaffold_20826_37040_37073	IMGVR_UViG_7000000564_000059|7000000564|SRS016225_WUGC_scaffold_20826	37040	37073	GTCGCACCCTTCCCAGGGTGTGTGAATTGAAACA	I-C	I-C:47796	97.1	100	1.6e-09	60	34	1	0
IMG/VR3	UGV-GENOME-0305604_1_5257_5293	UGV-GENOME-0305604_1	5257	5293	GTTTCAGTTGTTGTTGAAAGGATGTACGATTGAAGCT	II-B	II-B:46894	100	100	1.2e-13	73.8	37	0	0
IMG/VR3	IMGVR_UViG_3300023444_000004|3300023444|Ga0256747_1000254_27971_28000	IMGVR_UViG_3300023444_000004|3300023444|Ga0256747_1000254	27971	28000	TCGGTTCGTCCCCGCGTGTGCGGGGAACAC	I-E	I-E:79364	96.7	96.8	3.6e-07	52	30	1	0
IMG/VR3	UGV-GENOME-0294659_1_13578_13611	UGV-GENOME-0294659_1	13578	13611	AGTTTCAATCCACACACCCACGAAGGGTGTGACT	I-C	I-C:19402	100	97.1	7.2e-12	67.9	34	0	0
IMG/VR3	IMGVR_UViG_3300011977_000034|3300011977|Ga0120375_1000680_4049_4081	IMGVR_UViG_3300011977_000034|3300011977|Ga0120375_1000680	4049	4081	TGTCTCCCTCTTTACGAGGGAGTGGATTGAAAT	I-C	I-C:64779	100	100	2.5e-11	65.9	33	0	0
IMG/VR3	DTR_685872_35744_35776	DTR_685872	35744	35776	ATTTCAATCCACGCTCCCCGTGTGGGGAGCGAC	I-C	I-C:18549	100	100	2.5e-11	65.9	33	0	0
IMG/VR3	IMGVR_UViG_3300005573_000256|3300005573|Ga0078972_1006937_25721_25752	IMGVR_UViG_3300005573_000256|3300005573|Ga0078972_1006937	25721	25752	GTCGCGCCCCGTGCGAGCTCGTGGATTGAAAC	I-C	I-C:10822	93.8	100	5.9e-06	48.1	32	2	0
IMG/VR3	UGV-GENOME-0137987_3601_3627	UGV-GENOME-0137987	3601	3627	TCGACCCTGCGCGAGCGGGGATGATCC	I-E	I-E:42955	96.3	96.4	1.8e-05	46.1	27	1	0
IMG/VR3	IMGVR_UViG_3300028923_000005|3300028923|Ga0310375_1000619_10218_10252	IMGVR_UViG_3300028923_000005|3300028923|Ga0310375_1000619	10218	10252	GTTTCAATGGGGCCACGACTTTTCAGCCATGGATA	III-B	III-B:24633	100	97.2	1.9e-12	69.9	35	0	0
IMG/VR3	IMGVR_UViG_7000000604_000014|7000000604|C3932559_2985_3016	IMGVR_UViG_7000000604_000014|7000000604|C3932559	2985	3016	TCAGCCGCCTTTATGGCGGCTGTGTGTTGAAA	I-C	I-C:13356	96.9	96.9	6e-06	48.1	32	0	1
IMG/VR3	UGV-GENOME-0266916_15883_15918	UGV-GENOME-0266916	15883	15918	ATTATAACATACCAAGTAATAACCGGGAACTACAGC	I-C	I-C:29941	100	100	4.9e-13	71.9	36	0	0
IMG/VR3	UGV-GENOME-0361699_92686_92717	UGV-GENOME-0361699	92686	92717	GTCGCGCCCCACATGGGGCGCGTGGATTGAAA	I-C	I-C:65243	96.9	100	2.5e-08	56	32	1	0
IMG/VR3	Actinobacteria_gi_484032675-42320-77942|1-34028_32702_32738	Actinobacteria_gi_484032675-42320-77942|1-34028	32702	32738	GCTGCGCCCGGCCCTCGCGCCGGGCGAGGATCGCAAC	I-C	I-C:49649	100	100	1.3e-13	73.8	37	0	0
IMG/VR3	DTR_879461_51553_51582	DTR_879461	51553	51582	ATTTCAATACATCACATGTTACGGTTTATC	I-B	I-B:2224	96.7	100	3.3e-07	52	30	1	0
IMG/VR3	IMGVR_UViG_3300002460_000068|3300002460|C687J35021_10000237_31614_31644	IMGVR_UViG_3300002460_000068|3300002460|C687J35021_10000237	31614	31644	TCGCCCCTCGTTCAAGGGCGTGGATTGAAAC	I-C	I-C:3813	93.5	96.9	2.3e-05	46.1	31	2	0
IMG/VR3	IMGVR_UViG_3300002460_000068|3300002460|C687J35021_10000237_36434_36465	IMGVR_UViG_3300002460_000068|3300002460|C687J35021_10000237	36434	36465	GTCGCCCCTCGTGCAGGGGCGTGGATTGAAAC	I-C	I-C:3813	100	100	9.8e-11	63.9	32	0	0
IMG/VR3	IMGVR_UViG_7000000239_000023|7000000239|SRS013951_WUGC_scaffold_10644_34225_34260	IMGVR_UViG_7000000239_000023|7000000239|SRS013951_WUGC_scaffold_10644	34225	34260	ATCTACAACGATAGAAATTATTCTATATTGCTTAAC	V-A	V-A:10071	91.7	100	6.8e-06	48.1	36	3	0
IMG/VR3	UGV-GENOME-0269503_16714_16746	UGV-GENOME-0269503	16714	16746	ATTTCAATCCACGCACCCCGCGAGGGGTGCGAC	I-C	I-C:10322	100	100	2.5e-11	65.9	33	0	0
IMG/VR3	IMGVR_UViG_3300007312_000003|3300007312|Ga0104941_100122_59583_59612	IMGVR_UViG_3300007312_000003|3300007312|Ga0104941_100122	59583	59612	GTTTCAATCCACGCACTCATGAGAGTGCGa	I-C	I-C:10954	100	100	1.4e-09	60	30	0	0
IMG/VR3	IMGVR_UViG_3300008116_000528|3300008116|Ga0114350_1001073_764_798	IMGVR_UViG_3300008116_000528|3300008116|Ga0114350_1001073	764	798	TTCAAAGCCTCTAAAACCCTTTTAGGGATTGAAAC	I-D	I-D:34353	100	94.6	2e-12	69.9	35	0	0
IMG/VR3	IMGVR_UViG_3300028603_000131|3300028603|Ga0265293_10002117_8912_8946	IMGVR_UViG_3300028603_000131|3300028603|Ga0265293_10002117	8912	8946	AGCGCCCGGTCACCAGCTCGGGTGAGGATTGAAAC	I-C	I-C:57467	91.4	94.6	2.9e-05	46.1	35	3	0
IMG/VR3	IMGVR_UViG_3300029195_000013|3300029195|Ga0167502_100436_647_677	IMGVR_UViG_3300029195_000013|3300029195|Ga0167502_100436	647	677	TTGCGCCCCGCATGGGGTGCGTTAGATTGAA	I-C	I-C:74870	96.8	100	9.1e-08	54	31	1	0
IMG/VR3	UGV-GENOME-0364996_12255_12282	UGV-GENOME-0364996	12255	12282	TTTCAATTCCATAAAGGTACGATTAAAA	I-B	I-B:14176	100	93.3	2.2e-08	56	28	0	0
IMG/VR3	IMGVR_UViG_3300029559_000040|3300029559|Ga0244915_101183_15492_15518	IMGVR_UViG_3300029559_000040|3300029559|Ga0244915_101183	15492	15518	TTAATAGACACATATTGGAATGTAAAG	I-B	I-B:10815	96.3	90	2.1e-05	46.1	27	1	0
IMG/VR3	IMGVR_UViG_3300029823_000022|3300029823|Ga0134844_100992_13394_13426	IMGVR_UViG_3300029823_000022|3300029823|Ga0134844_100992	13394	13426	GTCGCTCCCCTCGCGGGGAGTGTGGATTGAAAT	I-C	I-C:19379	97	100	6.1e-09	58	33	1	0
IMG/VR3	UGV-GENOME-0246133_34713_34746	UGV-GENOME-0246133	34713	34746	GTCACTCCCCTGTAAGGGGAGTGTGGATTGAAAT	I-C	I-C:46610	94.1	100	9.2e-05	44.1	34	1	1
IMG/VR3	UGV-GENOME-0295448_32526_32561	UGV-GENOME-0295448	32526	32561	GTTTGAGAACAATGTAGAAACGTATAGTATTCAAAC	II-A	II-A:35327	91.7	100	6.9e-06	48.1	36	3	0
IMG/VR3	UGV-GENOME-4431062_1_48695_48727	UGV-GENOME-4431062_1	48695	48727	GTCGCACCCCATGTGGGGTGTGTGAGTTGAAAT	I-C	I-C:18735	90.9	100	0.00036	42.1	33	3	0
IMG/VR3	IMGVR_UViG_3300025333_000002|3300025333|Ga0208137_10018_4212_4241	IMGVR_UViG_3300025333_000002|3300025333|Ga0208137_10018	4212	4241	GTTTCAGACGTACCCTCGTGGGGTTGAAGC	I-B	I-B:12588	100	100	1.4e-09	60	30	0	0
IMG/VR3	IMGVR_UViG_7000000593_000112|7000000593|SRS011140_Baylor_scaffold_54998_63237_63270	IMGVR_UViG_7000000593_000112|7000000593|SRS011140_Baylor_scaffold_54998	63237	63270	TGTTTCAATTCACACACCCTGGGAAGCGTGCGAC	I-C	I-C:47796	94.1	100	3.9e-07	52	34	2	0
IMG/VR3	UGV-GENOME-0179707_18907_18941	UGV-GENOME-0179707	18907	18941	TTTTAGATTCATACAAAATTACATATTTCTCAAAC	II-A	II-A:37642	100	97.2	1.9e-12	69.9	35	0	0
IMG/VR3	UGV-GENOME-0301294_1_15869_15902	UGV-GENOME-0301294_1	15869	15902	AGTTTCAATCCACACACCCACGAAGGGTGTGACT	I-C	I-C:19402	100	97.1	7e-12	67.9	34	0	0
IMG/VR3	UGV-GENOME-0328060_3445_3478	UGV-GENOME-0328060	3445	3478	CATTTCAATCCACGCTCCCCGCACGGGGAGCGAC	I-C	I-C:70460	100	100	6.6e-12	67.9	34	0	0
IMG/VR3	UGV-GENOME-0351476_54032_54059	UGV-GENOME-0351476	54032	54059	TTTTAATCGTACCTTTATGGAATTGAAA	I-B	I-B:14176	100	93.3	2.1e-08	56	28	0	0
IMG/VR3	IMGVR_UViG_3300002220_000462|3300002220|MLSBCLC_10023927_4302_4327	IMGVR_UViG_3300002220_000462|3300002220|MLSBCLC_10023927	4302	4327	TGGACCCCCGCGTGCGCGGGGGTGAC	I-G	I-G:2648	96.2	92.9	6.9e-05	44.1	26	1	0
IMG/VR3	IMGVR_UViG_3300010163_000138|3300010163|Ga0136175_10005920_18223_18254	IMGVR_UViG_3300010163_000138|3300010163|Ga0136175_10005920	18223	18254	GTTTCAATCCACGCCCCCACGAAGGGGGCGAC	I-C	I-C:34631	100	100	9.7e-11	63.9	32	0	0
IMG/VR3	UGV-GENOME-0192173_16362_16397	UGV-GENOME-0192173	16362	16397	GTTTGAATACTATACGTTTTTACATTGTTCTCAAAC	II-A	II-A:35327	94.4	100	2.8e-08	56	36	2	0
IMG/VR3	UGV-GENOME-0324893_1_3403_3436	UGV-GENOME-0324893_1	3403	3436	ATTTCAACCCACGCTCCCCGCACGGGGAGCGACA	I-C	I-C:55087	100	100	6.6e-12	67.9	34	0	0
IMG/VR3	UGV-GENOME-0362923_4664_4691	UGV-GENOME-0362923	4664	4691	TTTCAATTCCATAAAGGTACGATTAAAA	I-B	I-B:14176	100	93.3	2.1e-08	56	28	0	0
IMG/VR3	UGV-GENOME-4429019_45796_45831	UGV-GENOME-4429019	45796	45831	GTTTAAGAGTATTCCAAAATAACAAGGCTCTCAAAC	II-A	II-A:45380	100	100	4.7e-13	71.9	36	0	0
IMG/VR3	UGV-GENOME-0281056_4855_4890	UGV-GENOME-0281056	4855	4890	ATTATAACATACCAAGTAATAACCGGGAACTACAGC	I-C	I-C:29941	100	100	4.7e-13	71.9	36	0	0
IMG/VR3	UGV-GENOME-0340524_151_178	UGV-GENOME-0340524	151	178	TTTTAATCGTACCTTTATGGAATTGAAA	I-B	I-B:14176	100	93.3	2.1e-08	56	28	0	0
IMG/VR3	IMGVR_UViG_3300025058_000010|3300025058|Ga0209821_100086_84_107	IMGVR_UViG_3300025058_000010|3300025058|Ga0209821_100086	84	107	GAAACAATAGAGAAAAATTGAAAG	I-A	I-A:80108	100	100	3.1e-06	48.1	24	0	0
IMG/VR3	IMGVR_UViG_3300025058_000010|3300025058|Ga0209821_100086_16334_16357	IMGVR_UViG_3300025058_000010|3300025058|Ga0209821_100086	16334	16357	GAAACAATAGAGAAAAATTGAAAG	I-A	I-A:80108	100	100	3.1e-06	48.1	24	0	0
IMG/VR3	IMGVR_UViG_3300025839_000032|3300025839|Ga0210034_1000600_15726_15757	IMGVR_UViG_3300025839_000032|3300025839|Ga0210034_1000600	15726	15757	TCGCCCCCCTCGCGGGGGGCGCGGATTGAAAC	I-C	I-C:42837	96.9	97	2.4e-08	56	32	1	0
IMG/VR3	IMGVR_UViG_3300026223_000001|3300026223|Ga0209840_1000020_41756_41781	IMGVR_UViG_3300026223_000001|3300026223|Ga0209840_1000020	41756	41781	GCCTCGGTGAAGGGCCGCCCGCTCAG	I-G	I-G:11689	96.2	92.9	6.9e-05	44.1	26	1	0
IMG/VR3	DTR_382882_8270_8297	DTR_382882	8270	8297	TTTCAATTCCATAAAGGTACGATTAAAA	I-B	I-B:14176	100	93.3	2.1e-08	56	28	0	0
IMG/VR3	IMGVR_UViG_3300028886_000134|3300028886|Ga0256407_10001453_13262_13290	IMGVR_UViG_3300028886_000134|3300028886|Ga0256407_10001453	13262	13290	CGCTCTCTCACGAGAGCGTGAATTGAAAC	I-C	I-C:26364	96.6	90.6	1.5e-06	50.1	29	1	0
IMG/VR3	UGV-GENOME-0359283_8342_8369	UGV-GENOME-0359283	8342	8369	TTTCAATTCCATAAAGGTACGATTAAAA	I-B	I-B:14176	100	93.3	2.1e-08	56	28	0	0
IMG/VR3	GCA_004779645.1_5029_5065	GCA_004779645.1	5029	5065	GTTTTAGAGCTGTGTTGTTACGAATAGTTCCAAAACA	II-A	II-A:25576	94.6	100	7.8e-09	58	37	2	0
IMG/VR3	IMGVR_UViG_3300007516_000348|3300007516|Ga0105050_10006205_49_78	IMGVR_UViG_3300007516_000348|3300007516|Ga0105050_10006205	49	78	AGTTCACTGCCGCACAGGCAGCTTAGAAAT	I-F	I-F:12737	100	100	1.4e-09	60	30	0	0
IMG/VR3	UGV-GENOME-0366084_84931_84958	UGV-GENOME-0366084	84931	84958	TTTTAATCGTACCTTTATGGAATAGAAA	I-B	I-B:14176	96.4	93.3	5.4e-06	48.1	28	1	0
IMG/VR3	IMGVR_UViG_3300010379_000013|3300010379|Ga0136449_100004042_31673_31698	IMGVR_UViG_3300010379_000013|3300010379|Ga0136449_100004042	31673	31698	TATCCCCACACGCGTGGGGATGAACC	I-E	I-E:43308	100	92.9	2.9e-07	52	26	0	0
IMG/VR3	IMGVR_UViG_3300010379_000013|3300010379|Ga0136449_100004042_41971_42006	IMGVR_UViG_3300010379_000013|3300010379|Ga0136449_100004042	41971	42006	GTTTCAATCCTCACCCGGTCCGAAAACCGGGTGCAA	I-C	I-C:11565	94.4	97.3	3e-08	56	36	2	0
IMG/VR3	UGV-GENOME-0141855_8394_8425	UGV-GENOME-0141855	8394	8425	GTCGCACCCCTCGCGGGTGCGTGGATTGAAAT	I-C	I-C:21639	100	100	1e-10	63.9	32	0	0
IMG/VR3	UGV-GENOME-0282244_1_29125_29158	UGV-GENOME-0282244_1	29125	29158	GTCGCTCCCCGTGCGGGGAGCGTGGATTGAAATG	I-C	I-C:70460	100	100	6.8e-12	67.9	34	0	0
IMG/VR3	UGV-GENOME-0315833_30681_30712	UGV-GENOME-0315833	30681	30712	GTTTCAATCCGCGCACCCGCGAGAGGTGCGAT	I-C	I-C:52986	93.8	100	6e-06	48.1	32	2	0
IMG/VR3	IMGVR_UViG_3300017989_000631|3300017989|Ga0180432_10005679_10225_10256	IMGVR_UViG_3300017989_000631|3300017989|Ga0180432_10005679	10225	10256	GTCGCGCCCCGCGTGGGCGCGTGGATTGAAAC	I-C	I-C:10365	100	100	1e-10	63.9	32	0	0
IMG/VR3	IMGVR_UViG_GVMAG-S-3300005613-42_000001|3300005613|Ga0074649_1000736_23724_23753	IMGVR_UViG_GVMAG-S-3300005613-42_000001|3300005613|Ga0074649_1000736	23724	23753	atttaataataacaattgatttatataaat	I-B	I-B:39781	93.3	100	8.4e-05	44.1	30	2	0
IMG/VR3	UGV-GENOME-0267969_32110_32145	UGV-GENOME-0267969	32110	32145	GTTTGAGAACAATGTAAAAACGTATAGTATTCAAAC	II-A	II-A:35327	94.4	100	3e-08	56	36	2	0
IMG/VR3	IMGVR_UViG_3300005938_000001|3300005938|Ga0066795_10000001_13353_13378	IMGVR_UViG_3300005938_000001|3300005938|Ga0066795_10000001	13353	13378	GCCTCGGTGAAGGGCCGCCCGCTCAG	I-G	I-G:11689	96.2	92.9	6.9e-05	44.1	26	1	0
IMG/VR3	IMGVR_UViG_3300008551_000003|3300008551|Ga0111058_100126_68815_68844	IMGVR_UViG_3300008551_000003|3300008551|Ga0111058_100126	68815	68844	GTTTCAATCCACGCACTCATGAGAGTGCGa	I-C	I-C:10954	100	100	1.3e-09	60	30	0	0
IMG/VR3	IMGVR_UViG_3300009761_000022|3300009761|Ga0116168_1001817_6292_6328	IMGVR_UViG_3300009761_000022|3300009761|Ga0116168_1001817	6292	6328	GTTGCACCGGCCTTTCGAGGCCGGTGAGGATTGAAAC	I-C	I-C:39486	94.6	100	7.4e-09	58	37	2	0
IMG/VR3	IMGVR_UViG_3300027958_000005|3300027958|Ga0209749_1000606_14498_14527	IMGVR_UViG_3300027958_000005|3300027958|Ga0209749_1000606	14498	14527	ATTTAAAAACATCACATGTTAAGGTTCGGC	I-B	I-B:65205	93.3	100	8e-05	44.1	30	2	0
IMG/VR3	UGV-GENOME-0349374_7485_7512	UGV-GENOME-0349374	7485	7512	TTTCAATTCCATAAAGGTACGATTAAAA	I-B	I-B:14176	100	93.3	2.1e-08	56	28	0	0
IMG/VR3	UGV-GENOME-4385746_19810_19843	UGV-GENOME-4385746	19810	19843	AGTCACACCCTTCGTGGGTGTGTGGATTGAAACT	I-C	I-C:19402	100	97.1	7e-12	67.9	34	0	0
IMG/VR3	IMGVR_UViG_3300025669_000026|3300025669|Ga0208904_1000107|1-60539_6167_6195	IMGVR_UViG_3300025669_000026|3300025669|Ga0208904_1000107|1-60539	6167	6195	GTGTTCCCCACGGGCGTGGGGATGAGCCG	I-E	I-E:11088	100	100	5.1e-09	58	29	0	0
IMG/VR3	UGV-GENOME-4410176_1_15922_15955	UGV-GENOME-4410176_1	15922	15955	AGTTTCAATCCACACACCCACGAAGGGTGTGACT	I-C	I-C:19402	100	97.1	7.2e-12	67.9	34	0	0
IMG/VR3	Rampelli_10010_NODE_42_length_102591_cov_28.465690_19322_19348	Rampelli_10010_NODE_42_length_102591_cov_28.465690	19322	19348	TTAATCGAACCTTTATGGAATTGAAAA	I-B	I-B:36230	100	90	8.1e-08	54	27	0	0
IMG/VR3	UGV-GENOME-0185638_23091_23126	UGV-GENOME-0185638	23091	23126	GTTGTAATTCCCTATTATCTCTCGCTAAGGTATAAT	II-C	II-C:38604	94.4	100	2.7e-08	56	36	2	0
IMG/VR3	IMGVR_UViG_3300021418_000004|3300021418|Ga0193695_1000073_6105_6141	IMGVR_UViG_3300021418_000004|3300021418|Ga0193695_1000073	6105	6141	GTTTCAATCCGCGCCCGCTTAAATGAGCGGGCGATAC	I-C	I-C:45740	91.9	100	1.8e-06	50.1	37	3	0
IMG/VR3	IMGVR_UViG_3300027816_000012|3300027816|Ga0209990_10000204_45634_45668	IMGVR_UViG_3300027816_000012|3300027816|Ga0209990_10000204	45634	45668	GTTTCAATCCCTAAAAGGGTTTTAGAGGCTTTGAA	I-D	I-D:34353	100	94.6	2e-12	69.9	35	0	0
IMG/VR3	IMGVR_UViG_3300027816_000012|3300027816|Ga0209990_10000204_48885_48919	IMGVR_UViG_3300027816_000012|3300027816|Ga0209990_10000204	48885	48919	GTTTCAATCCCTAAAAGGGTTTTAGAGGCTTTGAA	I-D	I-D:34353	100	94.6	2e-12	69.9	35	0	0
IMG/VR3	IMGVR_UViG_3300008111_000239|3300008111|Ga0114344_1001029_11152_11186	IMGVR_UViG_3300008111_000239|3300008111|Ga0114344_1001029	11152	11186	TTCAAAGCCTCTAAAACCCTTTTAGGGATTGAAAC	I-D	I-D:34353	100	94.6	1.9e-12	69.9	35	0	0
IMG/VR3	IMGVR_UViG_3300008111_000239|3300008111|Ga0114344_1001029_14402_14436	IMGVR_UViG_3300008111_000239|3300008111|Ga0114344_1001029	14402	14436	TTCAAAGCCTCTAAAACCCTTTTAGGGATTGAAAC	I-D	I-D:34353	100	94.6	1.9e-12	69.9	35	0	0
IMG/VR3	IMGVR_UViG_3300023207_000287|3300023207|Ga0255811_11445948|1099-29622_22688_22717	IMGVR_UViG_3300023207_000287|3300023207|Ga0255811_11445948|1099-29622	22688	22717	GTTTCAATCCCTTATAGGTAGGCTAAAAAC	I-B	I-B:34472	100	100	1.4e-09	60	30	0	0
IMG/VR3	UGV-GENOME-0333815_25214_25249	UGV-GENOME-0333815	25214	25249	GTTTGAGAGCCTTGTTATTTTGGAATACTCTTAAAC	II-A	II-A:45380	100	100	4.9e-13	71.9	36	0	0
IMG/VR3	IMGVR_UViG_3300005096_000018|3300005096|Ga0072503_105504_22604_22635	IMGVR_UViG_3300005096_000018|3300005096|Ga0072503_105504	22604	22635	GTCGCCCATCGTGCAGGAGCGTGGATTGAAAC	I-C	I-C:3813	93.8	100	6e-06	48.1	32	2	0
IMG/VR3	IMGVR_UViG_3300031901_000009|3300031901|Ga0307406_10000112_10828_10857	IMGVR_UViG_3300031901_000009|3300031901|Ga0307406_10000112	10828	10857	TTTCAATCCACGCCCCCTTGCGAGGGCGAC	I-C	I-C:12378	96.7	96.8	3.6e-07	52	30	1	0
IMG/VR3	IMGVR_UViG_3300031901_000009|3300031901|Ga0307406_10000112_26358_26389	IMGVR_UViG_3300031901_000009|3300031901|Ga0307406_10000112	26358	26389	GTTTCAATCCACGCTCCCGCGCGGGGAGCGAC	I-C	I-C:10237	100	100	1e-10	63.9	32	0	0
IMG/VR3	UGV-GENOME-0357751_4712_4739	UGV-GENOME-0357751	4712	4739	TTTCAATTCCATAAAGGTACGATTAAAA	I-B	I-B:14176	100	93.3	2.2e-08	56	28	0	0
IMG/VR3	DTR_385689_38226_38251	DTR_385689	38226	38251	GTTTACTGCCGCATAGGCAGCTTAGA	I-F	I-F:31820	100	92.9	2.9e-07	52	26	0	0
IMG/VR3	UGV-GENOME-0137419_15336_15362	UGV-GENOME-0137419	15336	15362	GGATCATCCCCGCTCGCGCAGGGTCGA	I-E	I-E:42955	96.3	96.4	1.8e-05	46.1	27	1	0
IMG/VR3	UGV-GENOME-0363321_78702_78730	UGV-GENOME-0363321	78702	78730	TTTCAATCGTACCTTTATGGAATAGAAAG	I-B	I-B:5703	93.1	96.7	0.00032	42.1	29	2	0
IMG/VR3	UGV-GENOME-0232760_20555_20586	UGV-GENOME-0232760	20555	20586	GTCGTCCCCCGCACGGGGGACGTGGATTGAAA	I-C	I-C:9056	100	100	1e-10	63.9	32	0	0
IMG/VR3	UGV-GENOME-0270141_9938_9967	UGV-GENOME-0270141	9938	9967	GTTTTAATTCTACCCTAGTTCAATTAAAAG	I-B	I-B:61267	96.7	100	3.4e-07	52	30	1	0
IMG/VR3	DTR_568159_28867_28899	DTR_568159	28867	28899	GTCGCACCCCTCGCGGGGTGCGTGGATTGAAAT	I-C	I-C:10322	100	100	2.5e-11	65.9	33	0	0
IMG/VR3	IMGVR_UViG_3300009788_000061|3300009788|Ga0114923_10000283_8589_8616	IMGVR_UViG_3300009788_000061|3300009788|Ga0114923_10000283	8589	8616	CGGTTCATCCCCGCTGGTGCGGGGAACT	I-E	I-E:27200	96.4	96.6	4.9e-06	48.1	28	1	0
IMG/VR3	IMGVR_UViG_3300015214_000127|3300015214|Ga0172382_10002755_22646_22677	IMGVR_UViG_3300015214_000127|3300015214|Ga0172382_10002755	22646	22677	GTCACACCCTTCACGGGTGTGTGGATTGAAAT	I-C	I-C:3933	100	100	1e-10	63.9	32	0	0
IMG/VR3	IMGVR_UViG_3300015214_000127|3300015214|Ga0172382_10002755_25467_25498	IMGVR_UViG_3300015214_000127|3300015214|Ga0172382_10002755	25467	25498	GTCACACCCTTCACGGGTGTGTGGATTGAAAT	I-C	I-C:3933	100	100	1e-10	63.9	32	0	0
IMG/VR3	IMGVR_UViG_3300015214_000127|3300015214|Ga0172382_10002755_28427_28458	IMGVR_UViG_3300015214_000127|3300015214|Ga0172382_10002755	28427	28458	GTCACACCCTTCACGGGTGTGTGGATTGAAAT	I-C	I-C:3933	100	100	1e-10	63.9	32	0	0
IMG/VR3	IMGVR_UViG_3300029522_000004|3300029522|Ga0244835_1000134_1686_1713	IMGVR_UViG_3300029522_000004|3300029522|Ga0244835_1000134	1686	1713	TTTTAATCGTACCTTTATGGAATAGAAA	I-B	I-B:14176	96.4	93.3	5.3e-06	48.1	28	1	0
IMG/VR3	UGV-GENOME-0292116_1_2186_2215	UGV-GENOME-0292116_1	2186	2215	ATTTTAATCCACGTTCCCGCGTGGGGAACG	I-C	I-C:10476	96.7	93.8	3.8e-07	52	30	1	0
IMG/VR3	UGV-GENOME-4428890_42846_42881	UGV-GENOME-4428890	42846	42881	GTTTAAGAGTATTCCAAAATAACAAGGCTCTCAAAC	II-A	II-A:45380	100	100	4.8e-13	71.9	36	0	0
IMG/VR3	IMGVR_UViG_3300001919_000022|3300001919|EFB_1001004_22096_22127	IMGVR_UViG_3300001919_000022|3300001919|EFB_1001004	22096	22127	GTTTCAACCCACGCGCCCGCGCGGGGCGCGAC	I-C	I-C:1197	96.9	100	2.3e-08	56	32	1	0
IMG/VR3	IMGVR_UViG_3300007523_000243|3300007523|Ga0105052_10005577_2730_2757	IMGVR_UViG_3300007523_000243|3300007523|Ga0105052_10005577	2730	2757	GTCTTCTCCACGCACGTGGAGGTGTTTC	I-E	I-E:33932	100	100	1.7e-08	56	28	0	0
IMG/VR3	IMGVR_UViG_3300007722_000541|3300007722|Ga0105051_10014385_2736_2763	IMGVR_UViG_3300007722_000541|3300007722|Ga0105051_10014385	2736	2763	GTCTTCTCCACGCACGTGGAGGTGTTTC	I-E	I-E:33932	100	100	1.7e-08	56	28	0	0
IMG/VR3	IMGVR_UViG_3300029919_000007|3300029919|Ga0302141_1000055_24595_24623	IMGVR_UViG_3300029919_000007|3300029919|Ga0302141_1000055	24595	24623	GGTTCCCCCGCGCTCGCGGGGATAGGCCC	I-E	I-E:12782	100	100	4.7e-09	58	29	0	0
IMG/VR3	UGV-GENOME-0292688_33387_33422	UGV-GENOME-0292688	33387	33422	GTTTGAGTACCATTGAAGATTACATTACTCTCAAAC	II-A	II-A:13050	97.2	100	1.1e-10	63.9	36	1	0
IMG/VR3	UGV-GENOME-0323537_1_5257_5293	UGV-GENOME-0323537_1	5257	5293	GTTTCAGTTGTTGTTGAAAGGATGTACGATTGAAGCT	II-B	II-B:46894	100	100	1.2e-13	73.8	37	0	0
IMG/VR3	DTR_871500_15779_15807	DTR_871500	15779	15807	TTTTCTAAGCTGCCTATGCGGCAGTTAAC	I-F	I-F:21695	100	100	4.9e-09	58	29	0	0
IMG/VR3	IMGVR_UViG_3300014205_000340|3300014205|Ga0172380_10001288_2178_2210	IMGVR_UViG_3300014205_000340|3300014205|Ga0172380_10001288	2178	2210	GTCGTACCCTATATGGGTACGTGGATTGAAACA	I-C	I-C:57159	93.9	100	1.5e-06	50.1	33	2	0
IMG/VR3	IMGVR_UViG_3300007657_000025|3300007657|Ga0105536_100587_30318_30353	IMGVR_UViG_3300007657_000025|3300007657|Ga0105536_100587	30318	30353	GTTTGAGTACCATTGAAGATTACACTACTCTCAAAC	II-A	II-A:13050	100	100	4.8e-13	71.9	36	0	0
IMG/VR3	IMGVR_UViG_3300029877_000005|3300029877|Ga0245326_100278_33558_33586	IMGVR_UViG_3300029877_000005|3300029877|Ga0245326_100278	33558	33586	TTAAACCGTAACATGAGATGTTTTGAAAT	I-B	I-B:26280	96.6	96.7	1.3e-06	50.1	29	1	0
IMG/VR3	UGV-GENOME-0277267_421_443	UGV-GENOME-0277267	421	443	CAATAATTTCTACTATTGTAGAT	V-A	V-A:80883	100	95.8	1.2e-05	46.1	23	0	0
IMG/VR3	IMGVR_UViG_3300008120_000201|3300008120|Ga0114355_1000415_20666_20700	IMGVR_UViG_3300008120_000201|3300008120|Ga0114355_1000415	20666	20700	GTTTCAATCCCTAAAAGGGTTTTAGAGGCTTTGAA	I-D	I-D:34353	100	94.6	2e-12	69.9	35	0	0
IMG/VR3	IMGVR_UViG_3300008120_000201|3300008120|Ga0114355_1000415_23917_23951	IMGVR_UViG_3300008120_000201|3300008120|Ga0114355_1000415	23917	23951	GTTTCAATCCCTAAAAGGGTTTTAGAGGCTTTGAA	I-D	I-D:34353	100	94.6	2e-12	69.9	35	0	0
IMG/VR3	IMGVR_UViG_3300020010_000001|3300020010|Ga0193749_1000001_1042_1067	IMGVR_UViG_3300020010_000001|3300020010|Ga0193749_1000001	1042	1067	TTTCCTCACGCATGTGGGGGTGTTTC	I-E	I-E:87766	96.2	92.9	7e-05	44.1	26	1	0
IMG/VR3	IMGVR_UViG_3300029953_000057|3300029953|Ga0311343_10001151_37108_37139	IMGVR_UViG_3300029953_000057|3300029953|Ga0311343_10001151	37108	37139	GTCGCGCCTCTCGTAGGAGCGTTGATTGAAAT	I-C	I-C:14841	93.8	100	5.9e-06	48.1	32	2	0
IMG/VR3	UGV-GENOME-0159136_22_55	UGV-GENOME-0159136	22	55	AATTTCAATCCACGCACCCCGCGAGGGGTGCGAC	I-C	I-C:20016	100	100	6.7e-12	67.9	34	0	0
IMG/VR3	UGV-GENOME-0252510_21954_21983	UGV-GENOME-0252510	21954	21983	ATTTCAATCCACGCTCCCACGAAGGGAGCG	I-C	I-C:11458	100	93.8	1.6e-09	60	30	0	0
IMG/VR3	IMGVR_UViG_3300009029_000001|3300009029|Ga0066793_10000020_33969_33994	IMGVR_UViG_3300009029_000001|3300009029|Ga0066793_10000020	33969	33994	CTGAGCGGGCGGCCCTTCACCGAGGC	I-G	I-G:11689	96.2	92.9	6.9e-05	44.1	26	1	0
IMG/VR3	IMGVR_UViG_3300021400_001747|3300021400|Ga0224422_12895260_12701_12733	IMGVR_UViG_3300021400_001747|3300021400|Ga0224422_12895260	12701	12733	GTCCCTCCCCGCACGGGGAGGGTGGATTGAAAT	I-C	I-C:12076	100	100	2.5e-11	65.9	33	0	0
IMG/VR3	IMGVR_UViG_3300029341_000013|3300029341|Ga0243736_1000694_36892_36927	IMGVR_UViG_3300029341_000013|3300029341|Ga0243736_1000694	36892	36927	GTTTGAGTACCATTGAAGATTACACTACTCTCAAAC	II-A	II-A:13050	100	100	4.7e-13	71.9	36	0	0
IMG/VR3	IMGVR_UViG_3300032092_000531|3300032092|Ga0315905_10004544_12243_12274	IMGVR_UViG_3300032092_000531|3300032092|Ga0315905_10004544	12243	12274	GTTTCAACCCACGCGCCCGTGATGGGCACGAC	I-C	I-C:82474	96.9	100	2.4e-08	56	32	1	0
IMG/VR3	IMGVR_UViG_3300035659_000163|3300035659|Ga0373628_0006153_13292_13323	IMGVR_UViG_3300035659_000163|3300035659|Ga0373628_0006153	13292	13323	GTTTCAATCCACGCTCCCGCGCGAGGAGCGAC	I-C	I-C:10237	96.9	100	2.4e-08	56	32	1	0
IMG/VR3	UGV-GENOME-0322631_15820_15849	UGV-GENOME-0322631	15820	15849	GATAAACCTTAACATGTGATGTATTGAAAT	I-B	I-B:2224	93.3	100	8e-05	44.1	30	2	0
IMG/VR3	UGV-GENOME-0380203_135057_135087	UGV-GENOME-0380203	135057	135087	TCAATCTAACGCAACCCATGCGGGTTGCAAC	I-C	I-C:56999	93.5	91.2	2.4e-05	46.1	31	2	0
IMG/VR3	UGV-GENOME-0380203_228067_228100	UGV-GENOME-0380203	228067	228100	GTTGCAACCCACATGGGTTGCGTTAGATTGAAAT	I-C	I-C:56999	97.1	100	1.6e-09	60	34	1	0
IMG/VR3	UGV-GENOME-4433413_24444_24473	UGV-GENOME-4433413	24444	24473	AGTTTCAATTCTACCTTAGTTCAATTAAAA	I-B	I-B:44467	100	96.8	1.4e-09	60	30	0	0
IMG/VR3	IMGVR_UViG_3300007521_000004|3300007521|Ga0105044_10000380_12059_12093	IMGVR_UViG_3300007521_000004|3300007521|Ga0105044_10000380	12059	12093	CGCAATAAACTCCACTCCCTACTAGGAATTAAAAC	I-D	I-D:53634	91.4	94.6	2.9e-05	46.1	35	3	0
IMG/VR3	IMGVR_UViG_3300028806_000002|3300028806|Ga0302221_10000295_37074_37104	IMGVR_UViG_3300028806_000002|3300028806|Ga0302221_10000295	37074	37104	TTTCAATCCACGCGCTCGTGAAGAGCGCGAC	I-C	I-C:271	100	96.9	3.9e-10	61.9	31	0	0
IMG/VR3	IMGVR_UViG_3300017963_000125|3300017963|Ga0180437_10001368_25012_25046	IMGVR_UViG_3300017963_000125|3300017963|Ga0180437_10001368	25012	25046	ATCTACAACAGTAGAAATTTAATATGTCTATTAGA	V-A	V-A:80603	94.3	100	1.1e-07	54	35	2	0
IMG/VR3	IMGVR_UViG_3300022594_000011|3300022594|Ga0236340_1000096_35687_35720	IMGVR_UViG_3300022594_000011|3300022594|Ga0236340_1000096	35687	35720	GTCTTAATCCCCTTTAGATCGGGTCTCTGATTCG	III-B	III-B:50580	100	91.9	8e-12	67.9	34	0	0
IMG/VR3	UGV-GENOME-0314848_7253_7281	UGV-GENOME-0314848	7253	7281	ATTTCAAAACATCTCATGTTACGGTTTAA	I-B	I-B:26280	96.6	96.7	1.3e-06	50.1	29	1	0
IMG/VR3	IMGVR_UViG_3300002163_000023|3300002163|JGI24707J26582_10002040_11220_11248	IMGVR_UViG_3300002163_000023|3300002163|JGI24707J26582_10002040	11220	11248	ATTTCAATTCAACTATTGTACGATTAAAA	I-B	I-B:19906	93.1	96.7	0.00032	42.1	29	2	0
IMG/VR3	DTR_568518_34269_34301	DTR_568518	34269	34301	GTCGCACCCCTCGCGGGGTGCGTGGATTGAAAT	I-C	I-C:10322	100	100	2.6e-11	65.9	33	0	0
IMG/VR3	IMGVR_UViG_3300029129_000013|3300029129|Ga0168797_100526|1-38359_35789_35821	IMGVR_UViG_3300029129_000013|3300029129|Ga0168797_100526|1-38359	35789	35821	TGTCTCCCTCTTTACGAGGGAGTGGATTGAAAT	I-C	I-C:64779	100	100	2.6e-11	65.9	33	0	0
IMG/VR3	IMGVR_UViG_3300031566_000104|3300031566|Ga0307378_10001153_9826_9857	IMGVR_UViG_3300031566_000104|3300031566|Ga0307378_10001153	9826	9857	GTTTCAATCCACGCACCCGTGAAGGGTGCGAC	I-C	I-C:73317	100	100	1e-10	63.9	32	0	0
IMG/VR3	UGV-GENOME-0344657_62047_62074	UGV-GENOME-0344657	62047	62074	TTTTAATCGTACCTTTATGGAATTGAAA	I-B	I-B:14176	100	93.3	2.2e-08	56	28	0	0
IMG/VR3	UGV-GENOME-0376141_1_68894_68920	UGV-GENOME-0376141_1	68894	68920	TTAATAGACACATATTGGAATGTAAAG	I-B	I-B:10815	96.3	90	2.1e-05	46.1	27	1	0
IMG/VR3	IMGVR_UViG_3300000558_000223|3300000558|Draft_10016086_14939_14968	IMGVR_UViG_3300000558_000223|3300000558|Draft_10016086	14939	14968	CGGTTCATCCCCACGTGTGTGGGGAACATA	I-E	I-E:73947	100	100	1.3e-09	60	30	0	0
IMG/VR3	UGV-GENOME-0205652_1_1_33	UGV-GENOME-0205652_1	1	33	ATTTCAATCCACGCTCTCCATGAGGAGAGCGAC	I-C	I-C:10158	100	100	2.6e-11	65.9	33	0	0
IMG/VR3	IMGVR_UViG_3300025030_000037|3300025030|Ga0209518_1000004_228091_228117	IMGVR_UViG_3300025030_000037|3300025030|Ga0209518_1000004	228091	228117	GTTTCAATTCCTCATAGGTAGGCTAAA	I-B	I-B:33784	100	90	8.6e-08	54	27	0	0
IMG/VR3	IMGVR_UViG_3300025030_000037|3300025030|Ga0209518_1000004_500087_500113	IMGVR_UViG_3300025030_000037|3300025030|Ga0209518_1000004	500087	500113	GTTTCAATTCCTCATAGGTAGGCTAAA	I-B	I-B:33784	100	90	8.6e-08	54	27	0	0
IMG/VR3	IMGVR_UViG_3300031259_000052|3300031259|Ga0302187_10001317_10994_11027	IMGVR_UViG_3300031259_000052|3300031259|Ga0302187_10001317	10994	11027	GTCGCCCCCCCCCACGTGGGGCGTGGATTGAAAC	I-C	I-C:47468	91.2	100	9.9e-05	44.1	34	3	0
IMG/VR3	UGV-GENOME-0243650_2507_2537	UGV-GENOME-0243650	2507	2537	TTTCAATCCACACGCCCGCGAGAGGCGTGAC	I-C	I-C:28090	96.8	96.9	9.7e-08	54	31	1	0
IMG/VR3	IMGVR_UViG_3300002220_000387|3300002220|MLSBCLC_10018764_9272_9301	IMGVR_UViG_3300002220_000387|3300002220|MLSBCLC_10018764	9272	9301	TATGTTCCCCACACACGTGGGGATGAACCG	I-E	I-E:73947	100	100	1.3e-09	60	30	0	0
IMG/VR3	UGV-GENOME-0288331_30186_30221	UGV-GENOME-0288331	30186	30221	GTTTGAGTACCATTGAAGATTACACTACTCTCAAAC	II-A	II-A:13050	100	100	4.6e-13	71.9	36	0	0
IMG/VR3	UGV-GENOME-0316917_16793_16825	UGV-GENOME-0316917	16793	16825	ATTTCAATTCATGCACTCCGCAAGGAGTGCAAC	I-C	I-C:40086	90.9	100	0.00037	42.1	33	3	0
IMG/VR3	UGV-GENOME-0249830_1_9519_9546	UGV-GENOME-0249830_1	9519	9546	GAAACACCTCTGCGTAGGCAGAAAAAAG	I-E	I-E:13191	96.4	100	4.3e-06	48.1	28	1	0
IMG/VR3	IMGVR_UViG_3300006153_000036|3300006153|Ga0081174_1000223_21772_21805	IMGVR_UViG_3300006153_000036|3300006153|Ga0081174_1000223	21772	21805	GGTTTCAATCCACGCACACCTTGCGGAGTGCGAC	I-C	I-C:64640	97.1	100	1.6e-09	60	34	1	0
IMG/VR3	IMGVR_UViG_3300014790_000003|3300014790|Ga0134419_1000079_88692_88721	IMGVR_UViG_3300014790_000003|3300014790|Ga0134419_1000079	88692	88721	tCGCACTCTCATGAGTGCGTGGATTGAAAC	I-C	I-C:10954	100	100	1.4e-09	60	30	0	0
IMG/VR3	UGV-GENOME-0232299_18191_18224	UGV-GENOME-0232299	18191	18224	AGTCACACCCTTCGTGGGTGTGTGGATTGAAACT	I-C	I-C:19402	100	97.1	7e-12	67.9	34	0	0
IMG/VR3	UGV-GENOME-0300037_25460_25491	UGV-GENOME-0300037	25460	25491	GTCGTTCCCCACGCGGGAACGTGGATTGAAAT	I-C	I-C:10476	100	100	9.8e-11	63.9	32	0	0
IMG/VR3	DTR_504113_3007_3042	DTR_504113	3007	3042	ATTATAACATACCAAGTAATAACCGGGAACTACAGC	I-C	I-C:29941	100	100	4.8e-13	71.9	36	0	0
IMG/VR3	UGV-GENOME-0197331_607_641	UGV-GENOME-0197331	607	641	TTGAGAGTGATGCAATTTCTGATGGTACTCGAACA	II-A	II-A:49432	94.3	94.6	1.2e-07	54	35	2	0
IMG/VR3	UGV-GENOME-0200730_15408_15442	UGV-GENOME-0200730	15408	15442	TGTTCGAGTACCATCAGAAATTGCATCACTCTCAA	II-A	II-A:49432	94.3	94.6	1.2e-07	54	35	2	0
IMG/VR3	DTR_875070_69119_69146	DTR_875070	69119	69146	TTTCTATTCCATAAAGGTACGATTAAAA	I-B	I-B:14176	96.4	93.3	5.3e-06	48.1	28	1	0
IMG/VR3	IMGVR_UViG_3300018080_000613|3300018080|Ga0180433_10003487_4736_4758	IMGVR_UViG_3300018080_000613|3300018080|Ga0180433_10003487	4736	4758	ATCTACAACAGTAGAAATTATTT	V-A	V-A:28087	100	92	1.4e-05	46.1	23	0	0
IMG/VR3	UGV-GENOME-0248753_1_19855_19888	UGV-GENOME-0248753_1	19855	19888	AGTCACACCCTTCGTGGGTGTGTGGATTGAAACT	I-C	I-C:19402	100	97.1	7.3e-12	67.9	34	0	0
IMG/VR3	UGV-GENOME-0229757_18191_18224	UGV-GENOME-0229757	18191	18224	AGTCACACCCTTCGTGGGTGTGTGGATTGAAACT	I-C	I-C:19402	100	97.1	6.9e-12	67.9	34	0	0
IMG/VR3	UGV-GENOME-4412647_10499_10529	UGV-GENOME-4412647	10499	10529	GTTTCAATCCACGCACCCGTGAGGGTGCGAC	I-C	I-C:1144	100	100	3.6e-10	61.9	31	0	0
IMG/VR3	IMGVR_UViG_3300006137_000002|3300006137|Ga0080699_1000218_52297_52330	IMGVR_UViG_3300006137_000002|3300006137|Ga0080699_1000218	52297	52330	GGTTTCAATCCACGCACACCTTGCGGAGTGCGAC	I-C	I-C:64640	97.1	100	1.6e-09	60	34	1	0
IMG/VR3	UGV-GENOME-0365247_8342_8369	UGV-GENOME-0365247	8342	8369	TTTCAATTCCATAAAGGTACGATTAAAA	I-B	I-B:14176	100	93.3	2.1e-08	56	28	0	0
IMG/VR3	IMGVR_UViG_3300014204_000226|3300014204|Ga0172381_10000374_27406_27435	IMGVR_UViG_3300014204_000226|3300014204|Ga0172381_10000374	27406	27435	GTTTCAATTCCACTTTGGTGCGATTGAAAG	I-B	I-B:25499	93.3	100	8.1e-05	44.1	30	2	0
IMG/VR3	IMGVR_UViG_3300029692_000028|3300029692|Ga0245170_101045_1927_1960	IMGVR_UViG_3300029692_000028|3300029692|Ga0245170_101045	1927	1960	AGTTTCAATCCACACACCCACGAAGGGTGTGACT	I-C	I-C:19402	100	97.1	7.1e-12	67.9	34	0	0
IMG/VR3	DTR_387481_2390_2415	DTR_387481	2390	2415	TCTAAGCTGCCTATGCGGCAGTAAAC	I-F	I-F:31820	100	92.9	2.8e-07	52	26	0	0
IMG/VR3	DTR_566393_15113_15142	DTR_566393	15113	15142	ATTTTAATCCACGTTCCCGCGTGGTGAACG	I-C	I-C:10476	93.3	93.8	9e-05	44.1	30	2	0
IMG/VR3	IMGVR_UViG_3300007961_000046|3300007961|Ga0079305_1003407_6689_6721	IMGVR_UViG_3300007961_000046|3300007961|Ga0079305_1003407	6689	6721	ATTTCTATCCACGCGCTCCACATGGAGGGCGAC	I-C	I-C:33006	93.9	100	1.5e-06	50.1	33	2	0
IMG/VR3	UGV-GENOME-0186898_23789_23823	UGV-GENOME-0186898	23789	23823	TTTTATTACTATCTAAAATAACATAATTCTAAAAC	II-A	II-A:23883	97.1	97.2	4.5e-10	61.9	35	1	0
IMG/VR3	UGV-GENOME-0228117_28337_28363	UGV-GENOME-0228117	28337	28363	GGATCACCCCCGCACACGCGGGGAATA	I-E	I-E:68806	100	96.4	7.1e-08	54	27	0	0
IMG/VR3	UGV-GENOME-0286271_18164_18184	UGV-GENOME-0286271	18164	18184	CCCCGCCCGTGTGGGCGGGGT	I-C	I-C:47387	100	91.3	0.00017	42.1	21	0	0
IMG/VR3	DTR_730800_2933_2969	DTR_730800	2933	2969	GTTTCAGTTGAAGGATGTGTGTTTGTTCAATTGAAAC	II-B	II-B:60290	91.9	100	1.9e-06	50.1	37	3	0
IMG/VR3	IMGVR_UViG_3300005573_000019|3300005573|Ga0078972_1003750_27952_27981	IMGVR_UViG_3300005573_000019|3300005573|Ga0078972_1003750	27952	27981	GTTTTGAGCCTACCTATGAGGGATTGAAAC	III-B	III-B:60614	100	100	1.4e-09	60	30	0	0
IMG/VR3	IMGVR_UViG_3300017544_000004|3300017544|Ga0182735_1000337_41053_41088	IMGVR_UViG_3300017544_000004|3300017544|Ga0182735_1000337	41053	41088	ATCATAGCCGCTCAGAGATCGCGGTCCATCGGCAAC	II-C	II-C:48145	97.2	100	1.2e-10	63.9	36	1	0
IMG/VR3	IMGVR_UViG_3300031867_000107|3300031867|Ga0326511_10000202_31586_31617	IMGVR_UViG_3300031867_000107|3300031867|Ga0326511_10000202	31586	31617	ATTTCAATCCACGCTCCTGCACGAGGAGCGAC	I-C	I-C:16560	100	100	9.9e-11	63.9	32	0	0
IMG/VR3	UGV-GENOME-0277711_29698_29731	UGV-GENOME-0277711	29698	29731	AGTCACACCCTTCGTGGGTGTGTGGATTGAAACT	I-C	I-C:19402	100	97.1	7.1e-12	67.9	34	0	0
IMG/VR3	DTR_787148_79329_79358	DTR_787148	79329	79358	GTTTCAATCCACGCACTCATGAGAGTGCGA	I-C	I-C:10954	100	100	1.4e-09	60	30	0	0
IMG/VR3	IMGVR_UViG_3300026549_000093|3300026549|Ga0256404_1001549_42599_42629	IMGVR_UViG_3300026549_000093|3300026549|Ga0256404_1001549	42599	42629	GTCGCTCCTTCACAGGAGCGTGAATTGAAAC	I-C	I-C:21263	93.5	100	2.2e-05	46.1	31	2	0
IMG/VR3	IMGVR_UViG_3300029742_000014|3300029742|Ga0245239_100981_37751_37783	IMGVR_UViG_3300029742_000014|3300029742|Ga0245239_100981	37751	37783	GTCGCTCCCTTCACAGGGAGCGTGGATTGAAAT	I-C	I-C:32298	100	100	2.6e-11	65.9	33	0	0
IMG/VR3	IMGVR_UViG_3300033163_000016|3300033163|Ga0334899_1002072_4675_4709	IMGVR_UViG_3300033163_000016|3300033163|Ga0334899_1002072	4675	4709	ATCGAAACAGACCTGACATACGAATGGATTGCGAC	III-B	III-B:33440	97.1	100	4.4e-10	61.9	35	1	0
IMG/VR3	UGV-GENOME-0320642_14593_14621	UGV-GENOME-0320642	14593	14621	ATTTCAATACATCCGATGTTATTGTTTAT	I-B	I-B:31118	93.1	96.7	0.00033	42.1	29	2	0
IMG/VR3	UGV-GENOME-0344928_1_62022_62048	UGV-GENOME-0344928_1	62022	62048	ATTTCAATTCCACAATGGTTCGATTAA	I-B	I-B:17028	96.3	90	2.1e-05	46.1	27	1	0
IMG/VR3	UGV-GENOME-0360292_11997_12024	UGV-GENOME-0360292	11997	12024	TTTCAATTCCATAAAGGTACGATTAAAA	I-B	I-B:14176	100	93.3	2.2e-08	56	28	0	0
IMG/VR3	IMGVR_UViG_3300029799_000055|3300029799|Ga0311022_10706521_4037_4066	IMGVR_UViG_3300029799_000055|3300029799|Ga0311022_10706521	4037	4066	GTTTCAATCCCTTATAGGTAGGCTAAAAAC	I-B	I-B:34472	100	100	1.3e-09	60	30	0	0
IMG/VR3	IMGVR_UViG_3300031566_000337|3300031566|Ga0307378_10002985_23603_23638	IMGVR_UViG_3300031566_000337|3300031566|Ga0307378_10002985	23603	23638	AGTGTACCAGAGCGACGATTCCCCGCAAGCCACAGC	II-C	II-C:42380	91.7	100	6.7e-06	48.1	36	3	0
IMG/VR3	UGV-GENOME-0251199_1_17119_17152	UGV-GENOME-0251199_1	17119	17152	AGTCACACCCTTCGTGGGTGTGTGGATTGAAACT	I-C	I-C:19402	100	97.1	6.9e-12	67.9	34	0	0
IMG/VR3	IMGVR_UViG_3300029047_000030|3300029047|Ga0169599_101296_5484_5521	IMGVR_UViG_3300029047_000030|3300029047|Ga0169599_101296	5484	5521	AGGTTTGAGAATGATGTAAAAATGTATGGTACTCAAAC	II-A	II-A:87002	100	100	3.3e-14	75.8	38	0	0
IMG/VR3	UGV-GENOME-0213281_1_13197_13228	UGV-GENOME-0213281_1	13197	13228	TTTCAATCCACGCCCCCCGCACGGGGAGCGAC	I-C	I-C:85966	100	94.1	1e-10	63.9	32	0	0
IMG/VR3	UGV-GENOME-0375264_22_52	UGV-GENOME-0375264	22	52	GTCACACCCTCACGGGTGTGTGAGTTGAAAT	I-C	I-C:10818	100	100	3.6e-10	61.9	31	0	0
IMG/VR3	DTR_405470_19816_19845	DTR_405470	19816	19845	TTTCGATCCACGCGCTCCGCATGAAGCGCG	I-C	I-C:14286	93.3	90.9	9.4e-05	44.1	30	2	0
IMG/VR3	IMGVR_UViG_3300007079_000074|3300007079|Ga0104033_100808|318-8400_4_39	IMGVR_UViG_3300007079_000074|3300007079|Ga0104033_100808|318-8400	4	39	GTTGTAGCTCCCTTTCTCATTTCGCAGTGCTACAAT	II-C	II-C:10620	100	100	4.6e-13	71.9	36	0	0
IMG/VR3	IMGVR_UViG_3300008732_000034|3300008732|Ga0113984_101087_2060_2088	IMGVR_UViG_3300008732_000034|3300008732|Ga0113984_101087	2060	2088	TCACACCCCGCGTGGGTGTGCGGATTGAA	I-C	I-C:6177	93.1	93.5	0.00033	42.1	29	2	0
IMG/VR3	IMGVR_UViG_3300008732_000034|3300008732|Ga0113984_101087_6278_6308	IMGVR_UViG_3300008732_000034|3300008732|Ga0113984_101087	6278	6308	TCGCACCTTATACAGGTGCGCGGATTGAAAC	I-C	I-C:13410	93.5	96.9	2.2e-05	46.1	31	2	0
IMG/VR3	IMGVR_UViG_3300025033_000038|3300025033|Ga0210026_1000672_21936_21967	IMGVR_UViG_3300025033_000038|3300025033|Ga0210026_1000672	21936	21967	GTTTCAATCCGCGCCCCCCGCGAGGGGGGCGA	I-C	I-C:42837	96.9	97	2.5e-08	56	32	1	0
IMG/VR3	IMGVR_UViG_7000000178_000018|7000000178|SRS017247_LANL_scaffold_1338_867_898	IMGVR_UViG_7000000178_000018|7000000178|SRS017247_LANL_scaffold_1338	867	898	GTCGTACCTTATATAGGTACGTGGATTGAAAC	I-C	I-C:10208	100	100	9.5e-11	63.9	32	0	0
IMG/VR3	UGV-GENOME-0323825_6568_6601	UGV-GENOME-0323825	6568	6601	GTTGCAACCCGCATGGGTTGCGTTAGATTGAAAT	I-C	I-C:56999	94.1	100	3.8e-07	52	34	2	0
IMG/VR3	UGV-GENOME-0323825_18784_18817	UGV-GENOME-0323825	18784	18817	GTTGCAACCCACATGGGTTGCGTTAGATTGAAAT	I-C	I-C:56999	97.1	100	1.6e-09	60	34	1	0
IMG/VR3	UGV-GENOME-0323825_18960_18993	UGV-GENOME-0323825	18960	18993	GTTGCAACCCGCACGGGTTGCGTTAGATTAAAAT	I-C	I-C:56999	94.1	100	3.8e-07	52	34	2	0
IMG/VR3	UGV-GENOME-0359865_8386_8413	UGV-GENOME-0359865	8386	8413	TTTCAATTCCATAAAGGTACGATTAAAA	I-B	I-B:14176	100	93.3	2e-08	56	28	0	0
IMG/VR3	UGV-GENOME-0260774_1_13900_13925	UGV-GENOME-0260774_1	13900	13925	TCACTGCCGCATAGGCAGTTTAGAAA	I-F	I-F:17577	100	92.9	2.8e-07	52	26	0	0
IMG/VR3	UGV-GENOME-0302378_1_17242_17269	UGV-GENOME-0302378_1	17242	17269	GAAACACCTCTGCGTAGGCAGAAAAAAG	I-E	I-E:13191	96.4	100	4.4e-06	48.1	28	1	0
IMG/VR3	UGV-GENOME-0341664_53334_53364	UGV-GENOME-0341664	53334	53364	TCGCACCTTATACAGGTGCGCGGATTGAAAC	I-C	I-C:13410	93.5	96.9	2.3e-05	46.1	31	2	0
IMG/VR3	GCA_004015445.1_95490_95521	GCA_004015445.1	95490	95521	CAATCCCCTTGCGAGGCTCAATCCCTTGCAAC	III-A	III-A:11365	93.8	100	5.9e-06	48.1	32	2	0
IMG/VR3	IMGVR_UViG_3300009716_000077|3300009716|Ga0116191_1001510_12677_12714	IMGVR_UViG_3300009716_000077|3300009716|Ga0116191_1001510	12677	12714	ATTCGCGAGCAAGATCCATTAAAACAAGGATTGAAACA	I-B	I-B:69652	100	97.4	3.5e-14	75.8	38	0	0
IMG/VR3	IMGVR_UViG_3300023203_000114|3300023203|Ga0255812_10597806_1110_1142	IMGVR_UViG_3300023203_000114|3300023203|Ga0255812_10597806	1110	1142	GTCGCCCCACGCGCGGGGGCGTGGATTGAAACA	I-C	I-C:42346	97	100	6.1e-09	58	33	1	0
IMG/VR3	IMGVR_UViG_3300025844_000023|3300025844|Ga0210036_1000759_19355_19386	IMGVR_UViG_3300025844_000023|3300025844|Ga0210036_1000759	19355	19386	GTTTCAATCCGCGCCCCCCGCGAGGGGGGCGA	I-C	I-C:42837	96.9	97	2.4e-08	56	32	1	0
IMG/VR3	UGV-GENOME-0229686_5626_5656	UGV-GENOME-0229686	5626	5656	GTTTCAATCCGCGCACCCGCGTGGGGTGCGA	I-C	I-C:13881	96.8	96.9	9.5e-08	54	31	1	0
IMG/VR3	UGV-GENOME-0360645_21629_21659	UGV-GENOME-0360645	21629	21659	ATTTCAACTCACACACCCGTGAGGGTGTGAC	I-C	I-C:10818	100	100	3.7e-10	61.9	31	0	0
IMG/VR3	UGV-GENOME-0360645_47830_47862	UGV-GENOME-0360645	47830	47862	ATTTCAACTCACACACCCCACACGAGGTGCGAC	I-C	I-C:18735	90.9	100	0.00036	42.1	33	3	0
IMG/VR3	DTR_449316_4754_4789	DTR_449316	4754	4789	GTTTGAGAGTAATGTAATCTTCAATGGTACTCAAAC	II-A	II-A:13050	97.2	100	1.1e-10	63.9	36	1	0
IMG/VR3	DTR_872446_7036_7068	DTR_872446	7036	7068	ATTTCAATCCACCCTCCCCGTGTGGGGAGGGAC	I-C	I-C:28545	100	100	2.6e-11	65.9	33	0	0
IMG/VR3	IMGVR_UViG_3300029611_000062|3300029611|Ga0245149_102557|1042-12135_9764_9791	IMGVR_UViG_3300029611_000062|3300029611|Ga0245149_102557|1042-12135	9764	9791	GAAACACCTCTGCGTAGGCAGAGAAAAG	I-E	I-E:13191	100	100	1.8e-08	56	28	0	0
IMG/VR3	IMGVR_UViG_3300031351_000043|3300031351|Ga0307427_1001271_9640_9676	IMGVR_UViG_3300031351_000043|3300031351|Ga0307427_1001271	9640	9676	GTTGAAGAAAGACATCCACTAAAACAAGGATTGAAAC	III-C	III-C:45718	94.6	100	7.4e-09	58	37	2	0
IMG/VR3	UGV-GENOME-0210689_1_15790_15825	UGV-GENOME-0210689_1	15790	15825	ATTATAACATACCAAGTAATAACCGGGAACTACAGC	I-C	I-C:29941	100	100	4.7e-13	71.9	36	0	0
IMG/VR3	IMGVR_UViG_3300015200_000009|3300015200|Ga0173480_10000045_12203_12236	IMGVR_UViG_3300015200_000009|3300015200|Ga0173480_10000045	12203	12236	GTTTCAATCCTCACCCGTCGCTGAGGACGGGTGC	I-C	I-C:6802	91.2	91.9	0.00011	44.1	34	3	0
IMG/VR3	Norman_106_NODE_20_length_4807_cov_20224.933923_3199_3235	Norman_106_NODE_20_length_4807_cov_20224.933923	3199	3235	GTTTCAATTGAACAAACACACATCCTTCAACTGAAAC	II-B	II-B:60290	91.9	100	1.8e-06	50.1	37	3	0
IMG/VR3	UGV-GENOME-0304488_1_16375_16402	UGV-GENOME-0304488_1	16375	16402	GAAACACCTCTGCGTAGGCAGAAAAAAG	I-E	I-E:13191	96.4	100	4.3e-06	48.1	28	1	0
IMG/VR3	IMGVR_UViG_7000000252_000001|7000000252|C2204818_2501_2536	IMGVR_UViG_7000000252_000001|7000000252|C2204818	2501	2536	GTTTGAGAGTAGTGTAATCTTCAATGGTACTCAAAC	II-A	II-A:13050	100	100	4.8e-13	71.9	36	0	0
IMG/VR3	UGV-GENOME-0327239_21830_21859	UGV-GENOME-0327239	21830	21859	ATTTCAATACATCACATGTTAAGGTTTATC	I-B	I-B:2224	93.3	100	8.2e-05	44.1	30	2	0
IMG/VR3	UGV-GENOME-0362911_85545_85573	UGV-GENOME-0362911	85545	85573	TTTCAATCGTACCTTTATGGAATAGAAAG	I-B	I-B:5703	93.1	96.7	0.00032	42.1	29	2	0
IMG/VR3	IMGVR_UViG_3300006148_000001|3300006148|Ga0080711_1000147|17604-77522_52828_52861	IMGVR_UViG_3300006148_000001|3300006148|Ga0080711_1000147|17604-77522	52828	52861	GGTTTCAATCCACGCACACCTTGCGGAGTGCGAC	I-C	I-C:64640	97.1	100	1.7e-09	60	34	1	0
IMG/VR3	IMGVR_UViG_3300006864_000002|3300006864|Ga0066797_1000028_32949_32974	IMGVR_UViG_3300006864_000002|3300006864|Ga0066797_1000028	32949	32974	CTGAGCGGGCGGCCCTTCACCGAGGC	I-G	I-G:11689	96.2	92.9	7.1e-05	44.1	26	1	0
IMG/VR3	UGV-GENOME-0281030_1_23016_23048	UGV-GENOME-0281030_1	23016	23048	GTCGTACCTCTCATGAGGTACGTGAGTTGAAAT	I-C	I-C:20819	93.9	100	1.5e-06	50.1	33	2	0
IMG/VR3	UGV-GENOME-0319013_6426_6454	UGV-GENOME-0319013	6426	6454	TTTTAATCGAACCATCATGGAATTGAAAG	I-B	I-B:12858	96.6	96.7	1.3e-06	50.1	29	1	0
IMG/VR3	IMGVR_UViG_3300028399_000024|3300028399|Ga0256830_1000462_24293_24321	IMGVR_UViG_3300028399_000024|3300028399|Ga0256830_1000462	24293	24321	TTTTAGATATACCTATGAGGAATTGAAAT	I-B	I-B:14566	96.6	93.3	0.00032	42.1	29	0	1
IMG/VR3	IMGVR_UViG_3300029514_000014|3300029514|Ga0244787_100481_9647_9682	IMGVR_UViG_3300029514_000014|3300029514|Ga0244787_100481	9647	9682	GTTTGAGTACCATTGAAGATTACACTACTCTCAAAC	II-A	II-A:13050	100	100	4.8e-13	71.9	36	0	0
IMG/VR3	IMGVR_UViG_3300007782_000010|3300007782|Ga0105808_100257|1-12076_11024_11062	IMGVR_UViG_3300007782_000010|3300007782|Ga0105808_100257|1-12076	11024	11062	GTCTCAATCCCTTTGGAACAGGGCAATGTCTTTCGACTA	III-A	III-A:77769	100	100	9e-15	77.8	39	0	0
IMG/VR3	IMGVR_UViG_3300027515_000005|3300027515|Ga0209162_1000657_36625_36661	IMGVR_UViG_3300027515_000005|3300027515|Ga0209162_1000657	36625	36661	GTTTCAATCCCCACCGGCCTTGAAGGGCCGGTGCAAC	I-C	I-C:39486	91.9	100	1.9e-06	50.1	37	3	0
IMG/VR3	UGV-GENOME-0367770_93413_93441	UGV-GENOME-0367770	93413	93441	TTTCAATCGTACCTTTATGGAATGGAAAG	I-B	I-B:5703	93.1	96.7	0.00032	42.1	29	2	0
IMG/VR3	IMGVR_UViG_3300005916_000081|3300005916|Ga0075120_10010517_5205_5234	IMGVR_UViG_3300005916_000081|3300005916|Ga0075120_10010517	5205	5234	CTTTTAATCGAACCATTGCGGAATTGAAAC	I-B	I-B:47392	93.3	100	8.1e-05	44.1	30	2	0
IMG/VR3	IMGVR_UViG_3300028601_000080|3300028601|Ga0265295_1001888_2405_2440	IMGVR_UViG_3300028601_000080|3300028601|Ga0265295_1001888	2405	2440	GCTTCAATGGAGCCATGCCCTTTCAGGCATGGTAAG	I-G	I-G:38838	91.7	100	7e-06	48.1	36	3	0
IMG/VR3	IMGVR_UViG_7000000665_000014|7000000665|SRS016037_WUGC_scaffold_1347_10378_10409	IMGVR_UViG_7000000665_000014|7000000665|SRS016037_WUGC_scaffold_1347	10378	10409	TTTCAACACACAGCCGCCATAAAGGCGGCTGA	I-C	I-C:13356	96.9	96.9	5.9e-06	48.1	32	0	1
IMG/VR3	UGV-GENOME-0323789_6727_6760	UGV-GENOME-0323789	6727	6760	CATTTCAATCCACGCTCCCCGCACGGGGAGCGAC	I-C	I-C:70460	100	100	6.8e-12	67.9	34	0	0
IMG/VR3	IMGVR_UViG_3300000977_000005|3300000977|BBAY70_10000787_1188_1216	IMGVR_UViG_3300000977_000005|3300000977|BBAY70_10000787	1188	1216	GTTTTAATTGAACCAAATTGGAATTGAAA	I-B	I-B:36184	93.1	96.7	0.00032	42.1	29	2	0
IMG/VR3	IMGVR_UViG_3300010035_000002|3300010035|Ga0126343_10000017_48839_48865	IMGVR_UViG_3300010035_000002|3300010035|Ga0126343_10000017	48839	48865	ATTTCAATTCCACCATAGTTCGATTAA	I-B	I-B:57589	96.3	90	2e-05	46.1	27	1	0
IMG/VR3	IMGVR_UViG_7000000401_000026|7000000401|SRS011271_WUGC_scaffold_10749_29781_29810	IMGVR_UViG_7000000401_000026|7000000401|SRS011271_WUGC_scaffold_10749	29781	29810	TCGCACTCTCATGAGTGCGTGGATTGAAAC	I-C	I-C:10954	100	100	1.4e-09	60	30	0	0
IMG/VR3	UGV-GENOME-0361637_1_27296_27331	UGV-GENOME-0361637_1	27296	27331	GTTTAAGAGTATTCCAAAATAACAAGGCTCTCAAAC	II-A	II-A:45380	100	100	4.7e-13	71.9	36	0	0
IMG/VR3	UGV-GENOME-4432616_1_40292_40325	UGV-GENOME-4432616_1	40292	40325	GTTGCAACCCGCATGGGTTGCGTTAGATTGAAAT	I-C	I-C:56999	94.1	100	4e-07	52	34	2	0
IMG/VR3	IMGVR_UViG_3300001919_000046|3300001919|EFB_1002364_9611_9645	IMGVR_UViG_3300001919_000046|3300001919|EFB_1002364	9611	9645	ATTTCAATCCACGCCCCCCTTCGCGAGGGGGCGAC	I-C	I-C:7657	94.3	100	2.5e-05	46.1	35	1	1
IMG/VR3	UGV-GENOME-0249608_1_19855_19888	UGV-GENOME-0249608_1	19855	19888	AGTCACACCCTTCGTGGGTGTGTGGATTGAAACT	I-C	I-C:19402	100	97.1	7.3e-12	67.9	34	0	0
IMG/VR3	UGV-GENOME-0277775_35144_35175	UGV-GENOME-0277775	35144	35175	GTCGCTCCACCTGCGGGGAGCGTGGATTGAAA	I-C	I-C:19012	96.9	97	2.5e-08	56	32	1	0
IMG/VR3	UGV-GENOME-0334194_1_36168_36204	UGV-GENOME-0334194_1	36168	36204	TGTTTTGGAACTATTCGAAACAACACAGCTCTAAAAC	II-A	II-A:25576	97.3	100	3.2e-11	65.9	37	1	0
IMG/VR3	IMGVR_UViG_7000000661_000037|7000000661|SRS052027_LANL_scaffold_19017_181_218	IMGVR_UViG_7000000661_000037|7000000661|SRS052027_LANL_scaffold_19017	181	218	GCAGAGATCATAACGCTACGAGCTATAGCACAGAAACT	II-B	II-B:74044	97.4	100	8.2e-12	67.9	38	1	0
IMG/VR3	UGV-GENOME-0277542_1_15922_15955	UGV-GENOME-0277542_1	15922	15955	AGTTTCAATCCACACACCCACGAAGGGTGTGACT	I-C	I-C:19402	100	97.1	7.1e-12	67.9	34	0	0
IMG/VR3	UGV-GENOME-0374758_63314_63345	UGV-GENOME-0374758	63314	63345	GTTTCAATCCGCGCACCCGCGTAAGGTGCGAT	I-C	I-C:5807	93.8	100	5.9e-06	48.1	32	2	0
IMG/VR3	UGV-GENOME-0374758_123621_123650	UGV-GENOME-0374758	123621	123650	GTTTTAATCCGCGCACCTGCGAGAGGTGCG	I-C	I-C:52986	93.3	93.8	9.2e-05	44.1	30	2	0
IMG/VR3	IMGVR_UViG_3300006483_000007|3300006483|Ga0100240_112171_7036_7064	IMGVR_UViG_3300006483_000007|3300006483|Ga0100240_112171	7036	7064	GTGTTCCCCACGCGTGTGGGGATGAACCG	I-E	I-E:31544	100	100	5e-09	58	29	0	0
IMG/VR3	UGV-GENOME-0352247_1_19500_19535	UGV-GENOME-0352247_1	19500	19535	ATCTACAACAGTAGAAATTATTAGGGATTATCAATC	V-A	V-A:10401	97.2	100	1.2e-10	63.9	36	1	0
IMG/VR3	IMGVR_UViG_3300017938_000014|3300017938|Ga0187854_10000525_42976_42997	IMGVR_UViG_3300017938_000014|3300017938|Ga0187854_10000525	42976	42997	CACGCGCCCCTTGCGGGGCGCG	I-C	I-C:48722	100	91.7	4.8e-05	44.1	22	0	0
IMG/VR3	IMGVR_UViG_3300028532_000002|3300028532|Ga0233363_1000022_32502_32530	IMGVR_UViG_3300028532_000002|3300028532|Ga0233363_1000022	32502	32530	GTGCTCCCCGCCTCTGCGGGGATGGTCCC	I-E	I-E:33462	93.1	100	3e-04	42.1	29	2	0
IMG/VR3	IMGVR_UViG_3300029590_000014|3300029590|Ga0245099_1000938|12803-47216_34150_34181	IMGVR_UViG_3300029590_000014|3300029590|Ga0245099_1000938|12803-47216	34150	34181	GTCGCACCCTGCGTGGGTGCGTGAGTTGAAAT	I-C	I-C:89044	100	100	9.8e-11	63.9	32	0	0
IMG/VR3	UGV-GENOME-0311648_1_35095_35123	UGV-GENOME-0311648_1	35095	35123	TTAAACAATAACATTGGATGTATTGAAAT	I-B	I-B:17768	93.1	96.7	0.00032	42.1	29	2	0
IMG/VR3	UGV-GENOME-0353916_7393_7420	UGV-GENOME-0353916	7393	7420	TTTCAATTCCATAAAGGTACGATTAAAA	I-B	I-B:14176	100	93.3	2.1e-08	56	28	0	0
IMG/VR3	IMGVR_UViG_3300008107_000140|3300008107|Ga0114340_1000239_1537_1564	IMGVR_UViG_3300008107_000140|3300008107|Ga0114340_1000239	1537	1564	TTTCTAAGCCGCCTGTGCGGCGGATAAC	I-F	I-F:20379	96.4	100	4.5e-06	48.1	28	1	0
IMG/VR3	IMGVR_UViG_3300029117_000004|3300029117|Ga0168818_100474_32116_32148	IMGVR_UViG_3300029117_000004|3300029117|Ga0168818_100474	32116	32148	ATTTCAATCCACACTCCCCGCAAGGGGAGTGAC	I-C	I-C:19800	97	100	6.1e-09	58	33	1	0
IMG/VR3	UGV-GENOME-0274592_41105_41137	UGV-GENOME-0274592	41105	41137	GTCGCACCCCGCAAGGGGTGCGTGGATTGAAAT	I-C	I-C:13085	100	100	2.5e-11	65.9	33	0	0
IMG/VR3	UGV-GENOME-0366506_74029_74057	UGV-GENOME-0366506	74029	74057	TTTTAATCGAACCATCATGGAATTGAAAG	I-B	I-B:12858	96.6	96.7	1.3e-06	50.1	29	1	0
IMG/VR3	UGV-GENOME-0376351_1_64297_64331	UGV-GENOME-0376351_1	64297	64331	TATTTTAGTAACTGGGAAACTTGAGTTAGTGTAAA	II-C	II-C:11086	91.4	94.6	2.9e-05	46.1	35	3	0
IMG/VR3	UGV-GENOME-0205370_6724_6760	UGV-GENOME-0205370	6724	6760	GTTTCAGTTGTTGTTGAAAGGATGTACGATTGAAGCA	II-B	II-B:39153	100	100	1.2e-13	73.8	37	0	0
IMG/VR3	IMGVR_UViG_3300025597_000043|3300025597|Ga0208825_1000893_25554_25589	IMGVR_UViG_3300025597_000043|3300025597|Ga0208825_1000893	25554	25589	GTTGCCATACCCTTCTATTTTCGGGTCACTTGCAAC	III-D	III-D:25444	100	100	4.8e-13	71.9	36	0	0
IMG/VR3	UGV-GENOME-0305154_1_15922_15955	UGV-GENOME-0305154_1	15922	15955	AGTTTCAATCCACACACCCACGAAGGGTGTGACT	I-C	I-C:19402	100	97.1	7.2e-12	67.9	34	0	0
IMG/VR3	IMGVR_UViG_3300029369_000042|3300029369|Ga0243960_102135_2196_2228	IMGVR_UViG_3300029369_000042|3300029369|Ga0243960_102135	2196	2228	GTCACCCTCCATGCGGAGGGTGTGGATTGAAAT	I-C	I-C:12761	100	100	2.5e-11	65.9	33	0	0
IMG/VR3	IMGVR_UViG_3300031281_000009|3300031281|Ga0307420_1000604_10543_10574	IMGVR_UViG_3300031281_000009|3300031281|Ga0307420_1000604	10543	10574	GTTTCAATCCACGCCCCCACGCGGGGGGCGAC	I-C	I-C:11138	100	100	9.9e-11	63.9	32	0	0
IMG/VR3	IMGVR_UViG_7000000492_000080|7000000492|SRS048164_WUGC_scaffold_41429|3613-39743_2433_2465	IMGVR_UViG_7000000492_000080|7000000492|SRS048164_WUGC_scaffold_41429|3613-39743	2433	2465	ATTTCAATCCACGCTCCCGCGAGGGGGAGCGAC	I-C	I-C:5390	97.1	97.1	4e-07	52	34	0	1
IMG/VR3	IMGVR_UViG_3300029424_000028|3300029424|Ga0243789_1000723_20355_20391	IMGVR_UViG_3300029424_000028|3300029424|Ga0243789_1000723	20355	20391	GGTCTCAATAGTACATTCTTCTAACAACTACTGAAAC	II-B	II-B:10147	97.3	100	3.1e-11	65.9	37	1	0
IMG/VR3	IMGVR_UViG_7000000009_000086|7000000009|SRS018300_Baylor_scaffold_53109_20438_20473	IMGVR_UViG_7000000009_000086|7000000009|SRS018300_Baylor_scaffold_53109	20438	20473	GTTTGACTACCATATAAAATTACACTACTCTCAAAC	II-A	II-A:11594	97.2	100	1.2e-10	63.9	36	1	0
IMG/VR3	UGV-GENOME-0241478_34802_34830	UGV-GENOME-0241478	34802	34830	AGGATCACCCCCGCGTGGGCGGGGAAAAG	I-E	I-E:37692	100	100	5e-09	58	29	0	0
IMG/VR3	IMGVR_UViG_3300011980_000037|3300011980|Ga0119777_1001737_277_305	IMGVR_UViG_3300011980_000037|3300011980|Ga0119777_1001737	277	305	ATTTACAATATAAAATGTTTCTATTAAAT	I-B	I-B:4041	96.6	100	1.2e-06	50.1	29	1	0
IMG/VR3	UGV-GENOME-0268066_1_13639_13674	UGV-GENOME-0268066_1	13639	13674	ATTATAACATACCAAGTAATAACCGGGAACTACAGC	I-C	I-C:29941	100	100	4.7e-13	71.9	36	0	0
IMG/VR3	UGV-GENOME-0361424_84654_84681	UGV-GENOME-0361424	84654	84681	TTTTAATCGTACCTTTATGGAATAGAAA	I-B	I-B:14176	96.4	93.3	5.1e-06	48.1	28	1	0
IMG/VR3	IMGVR_UViG_3300032034_000004|3300032034|Ga0308407_1000539_21620_21649	IMGVR_UViG_3300032034_000004|3300032034|Ga0308407_1000539	21620	21649	ATTGCGAGCCTACCTATGAGGAATTGAAAC	I-A	I-A:17705	100	100	1.4e-09	60	30	0	0
IMG/VR3	IMGVR_UViG_3300032034_000004|3300032034|Ga0308407_1000539_22324_22352	IMGVR_UViG_3300032034_000004|3300032034|Ga0308407_1000539	22324	22352	GTTTTAATTCCTCATAGGTAGGCTCGCAA	I-A	I-A:17705	96.6	96.7	1.3e-06	50.1	29	1	0
IMG/VR3	UGV-GENOME-0360331_11997_12024	UGV-GENOME-0360331	11997	12024	TTTCAATTCCATAAAGGTACGATTAAAA	I-B	I-B:14176	100	93.3	2.1e-08	56	28	0	0
IMG/VR3	IMGVR_UViG_3300005452_000009|3300005452|Ga0068706_1000582_17354_17390	IMGVR_UViG_3300005452_000009|3300005452|Ga0068706_1000582	17354	17390	GTTTCAATCCTTGTTTTGGTGGATTTTGCTCTTAAAC	I-B	I-B:39121	94.6	100	7.4e-09	58	37	2	0
IMG/VR3	IMGVR_UViG_3300029520_000016|3300029520|Ga0244801_100833_33273_33302	IMGVR_UViG_3300029520_000016|3300029520|Ga0244801_100833	33273	33302	GTTTAACTATAACATGAGATGTATTAAAAT	I-B	I-B:11032	93.3	100	8e-05	44.1	30	2	0
IMG/VR3	IMGVR_UViG_3300029885_000088|3300029885|Ga0245329_104105_5238_5265	IMGVR_UViG_3300029885_000088|3300029885|Ga0245329_104105	5238	5265	GAAACACCTCTGCGTAGGCAGAGAAAAG	I-E	I-E:13191	100	100	1.8e-08	56	28	0	0
IMG/VR3	IMGVR_UViG_3300029794_000046|3300029794|Ga0243854_1002382_10377_10410	IMGVR_UViG_3300029794_000046|3300029794|Ga0243854_1002382	10377	10410	GTCGCTCCCCGTGCGGGGAGCGTGGATTGAAATG	I-C	I-C:70460	100	100	6.6e-12	67.9	34	0	0
IMG/VR3	UGV-GENOME-0008238_4846_4878	UGV-GENOME-0008238	4846	4878	GTCGCGCCCCGCAAGGGGCGCGTGGATTGAAAT	I-C	I-C:11609	100	100	2.5e-11	65.9	33	0	0
IMG/VR3	UGV-GENOME-0325563_54234_54263	UGV-GENOME-0325563	54234	54263	GATAAACCTTAACATGTGATGTATTGAAAT	I-B	I-B:2224	93.3	100	8e-05	44.1	30	2	0
IMG/VR3	IMGVR_UViG_3300029819_000053|3300029819|Ga0245024_102560_8357_8390	IMGVR_UViG_3300029819_000053|3300029819|Ga0245024_102560	8357	8390	TTTACACTTTTACAAACTTACAAGGTTCTCAAAC	II-A	II-A:47549	97.1	94.4	1.8e-09	60	34	1	0
IMG/VR3	UGV-GENOME-0123266_10085_10116	UGV-GENOME-0123266	10085	10116	GTCGCTCCTATTATAGGGGCGTGGATTGAAAT	I-C	I-C:71727	93.8	100	5.8e-06	48.1	32	2	0
IMG/VR3	UGV-GENOME-0184781_13394_13429	UGV-GENOME-0184781	13394	13429	GTTTGAGAGCCTTGTTATTTTGAAACACTCTTAAAC	II-A	II-A:45380	94.4	100	2.8e-08	56	36	2	0
IMG/VR3	UGV-GENOME-0243807_1_16912_16945	UGV-GENOME-0243807_1	16912	16945	AGTCACACCCTTCGTGGGTGTGTGGATTGAAACT	I-C	I-C:19402	100	97.1	7e-12	67.9	34	0	0
IMG/VR3	IMGVR_UViG_3300000289_000054|3300000289|EM283_1070705_11781_11812	IMGVR_UViG_3300000289_000054|3300000289|EM283_1070705	11781	11812	GTCGACCTCCATGTGAGGTCGTGAGTTGAAAG	I-C	I-C:7389	96.9	100	2.4e-08	56	32	1	0
IMG/VR3	IMGVR_UViG_3300008153_000013|3300008153|Ga0114320_1000044_17168_17201	IMGVR_UViG_3300008153_000013|3300008153|Ga0114320_1000044	17168	17201	GTCGCACGCTTCCCAGGGTGTGTGAATTGAAACA	I-C	I-C:47796	94.1	100	3.9e-07	52	34	2	0
IMG/VR3	IMGVR_UViG_3300029880_000035|3300029880|Ga0245255_101104_12719_12752	IMGVR_UViG_3300029880_000035|3300029880|Ga0245255_101104	12719	12752	ATTTTAATCTAACGCAACCCGTGCGGGTTGCAAC	I-C	I-C:56999	94.1	100	3.9e-07	52	34	2	0
IMG/VR3	IMGVR_UViG_3300029880_000035|3300029880|Ga0245255_101104_12895_12928	IMGVR_UViG_3300029880_000035|3300029880|Ga0245255_101104	12895	12928	ATTTCAATCTAACGCAACCCATGTGGGTTGCAAC	I-C	I-C:56999	97.1	100	1.6e-09	60	34	1	0
IMG/VR3	UGV-GENOME-0243663_11623_11658	UGV-GENOME-0243663	11623	11658	ATCTACAACAGTAGAAATTATTAGGGATTATTAATC	V-A	V-A:10401	100	100	4.7e-13	71.9	36	0	0
IMG/VR3	UGV-GENOME-0256178_1738_1771	UGV-GENOME-0256178	1738	1771	GTCGCCCTCCTCGCGGAGGGCGTGGATAGAAATT	I-C	I-C:59928	100	100	6.7e-12	67.9	34	0	0
IMG/VR3	UGV-GENOME-0345053_7370_7398	UGV-GENOME-0345053	7370	7398	TTTAATCGAACCATTTATGGAATTGAAAT	I-B	I-B:19065	93.1	93.5	0.00034	42.1	29	2	0
IMG/VR3	UGV-GENOME-0380172_69372_69405	UGV-GENOME-0380172	69372	69405	GTTGCAACCCACATGGGTTGCGTTAGATTGAAAT	I-C	I-C:56999	97.1	100	1.6e-09	60	34	1	0
IMG/VR3	UGV-GENOME-0380172_69548_69581	UGV-GENOME-0380172	69548	69581	GTTGCAACCCGCACGGGTTGCGTTAGATTAAAAT	I-C	I-C:56999	94.1	100	3.9e-07	52	34	2	0
IMG/VR3	UGV-GENOME-4418498_28279_28311	UGV-GENOME-4418498	28279	28311	ATTTCAATCCACCCTCCCCGTGTGGGGAGGGAC	I-C	I-C:28545	100	100	2.5e-11	65.9	33	0	0
IMG/VR3	DTR_459218_68345_68371	DTR_459218	68345	68371	TTTAATCGTACCTTTATGGAATTGAAA	I-B	I-B:14176	100	90	8.5e-08	54	27	0	0
IMG/VR3	IMGVR_UViG_3300008018_000002|3300008018|Ga0100382_1000332_21330_21361	IMGVR_UViG_3300008018_000002|3300008018|Ga0100382_1000332	21330	21361	TCGCCCCCCTCGCGGGGGGCGCGGATTGAAAC	I-C	I-C:42837	96.9	97	2.4e-08	56	32	1	0
IMG/VR3	UGV-GENOME-0230627_2698_2733	UGV-GENOME-0230627	2698	2733	GTTTGAGAGCCTTGTTATTTTGTAAAACTCTCAAAC	II-A	II-A:50224	94.4	100	2.9e-08	56	36	2	0
IMG/VR3	IMGVR_UViG_3300029056_000047|3300029056|Ga0169699_101377_16768_16799	IMGVR_UViG_3300029056_000047|3300029056|Ga0169699_101377	16768	16799	GTCGCACCCTGCGTGGGTGCGTGAGTTGAAAT	I-C	I-C:89044	100	100	1e-10	63.9	32	0	0
IMG/VR3	IMGVR_UViG_7000000516_000102|7000000516|SRS019161_WUGC_scaffold_6455_2863_2898	IMGVR_UViG_7000000516_000102|7000000516|SRS019161_WUGC_scaffold_6455	2863	2898	GTTAAGCAATATAGAATAATTTCTATCGTTGTAGAT	V-A	V-A:10071	91.7	100	7e-06	48.1	36	3	0
IMG/VR3	IMGVR_UViG_3300011974_000024|3300011974|Ga0119787_1000562_2756_2786	IMGVR_UViG_3300011974_000024|3300011974|Ga0119787_1000562	2756	2786	GTTTCAATCCGCGCACCCGCGTGGGGTGCGA	I-C	I-C:13881	96.8	96.9	9.3e-08	54	31	1	0
IMG/VR3	IMGVR_UViG_3300024054_000062|3300024054|Ga0233425_10004775_13808_13839	IMGVR_UViG_3300024054_000062|3300024054|Ga0233425_10004775	13808	13839	TTTCAATCCACGCCCCCCATACGGGGAGCGAC	I-C	I-C:39485	96.9	97	2.5e-08	56	32	1	0
IMG/VR3	IMGVR_UViG_3300029783_000021|3300029783|Ga0243236_1000756|1-35313_20254_20281	IMGVR_UViG_3300029783_000021|3300029783|Ga0243236_1000756|1-35313	20254	20281	CTTTTCTCTGCCTACGCAGAGGTGTTTC	I-E	I-E:13191	100	100	1.8e-08	56	28	0	0
IMG/VR3	IMGVR_UViG_7000000736_000024|7000000736|SRS014235_WUGC_scaffold_14669_1473_1507	IMGVR_UViG_7000000736_000024|7000000736|SRS014235_WUGC_scaffold_14669	1473	1507	TGTTCGAGTACCATCAGAAATTGCATCACTCTCAA	II-A	II-A:49432	94.3	94.6	1.1e-07	54	35	2	0
IMG/VR3	Rampelli_Norman_16_NODE_792_length_24618_cov_15.003908_18906_18940	Rampelli_Norman_16_NODE_792_length_24618_cov_15.003908	18906	18940	TTTTAGATTCATACAAAATTACATATTTCTCAAAC	II-A	II-A:37642	100	97.2	1.8e-12	69.9	35	0	0
IMG/VR3	UGV-GENOME-0233622_1_17281_17314	UGV-GENOME-0233622_1	17281	17314	AGTCACACCCTTCGTGGGTGTGTGGATTGAAACT	I-C	I-C:19402	100	97.1	6.9e-12	67.9	34	0	0
IMG/VR3	UGV-GENOME-0284482_13625_13657	UGV-GENOME-0284482	13625	13657	TGTCGTACCCCACACGGGTGCGTGGATTGAAAT	I-C	I-C:63408	100	100	2.6e-11	65.9	33	0	0
IMG/VR3	UGV-GENOME-0284482_20163_20193	UGV-GENOME-0284482	20163	20193	TTTCAATCCACGCACCCGTGTGGGGTGCGAC	I-C	I-C:75374	100	96.9	3.8e-10	61.9	31	0	0
IMG/VR3	UGV-GENOME-0348844_194_226	UGV-GENOME-0348844	194	226	CGTCAGCCTCTTCGTGAGGCTGTGAGTTGAAAT	I-C	I-C:60185	100	97.1	2.6e-11	65.9	33	0	0
IMG/VR3	UGV-GENOME-0352020_67457_67490	UGV-GENOME-0352020	67457	67490	ATTTTAATCTAACGCAACCCGTGCGGGTTGCAAC	I-C	I-C:56999	94.1	100	3.9e-07	52	34	2	0
IMG/VR3	UGV-GENOME-0352020_67633_67666	UGV-GENOME-0352020	67633	67666	ATTTCAATCTAACGCAACCCATGTGGGTTGCAAC	I-C	I-C:56999	97.1	100	1.6e-09	60	34	1	0
IMG/VR3	IMGVR_UViG_3300017989_000161|3300017989|Ga0180432_10000840_35731_35762	IMGVR_UViG_3300017989_000161|3300017989|Ga0180432_10000840	35731	35762	GTTTCAATCCACGCCCCTATACGAGGGGCGAC	I-C	I-C:35558	96.9	100	1.5e-08	56	32	1	0
IMG/VR3	IMGVR_UViG_3300017989_000161|3300017989|Ga0180432_10000840_48351_48383	IMGVR_UViG_3300017989_000161|3300017989|Ga0180432_10000840	48351	48383	GTCGCCCCCCTATGCGGGGGCGTGGATTGAAAC	I-C	I-C:12713	97	100	9.2e-07	50.1	33	0	1
IMG/VR3	UGV-GENOME-0223859_582_609	UGV-GENOME-0223859	582	609	GGTTCATCCCCACTCGCGCGGGGAAAAT	I-E	I-E:10976	100	100	1.1e-08	56	28	0	0
IMG/VR3	UGV-GENOME-0335557_12404_12437	UGV-GENOME-0335557	12404	12437	GTTGCAACCCACATGGGTTGCGTTAGATTAAAAT	I-C	I-C:56999	94.1	100	2.6e-07	52	34	2	0
IMG/VR3	IMGVR_UViG_3300009664_000083|3300009664|Ga0116146_1002735_14411_14440	IMGVR_UViG_3300009664_000083|3300009664|Ga0116146_1002735	14411	14440	GTTCTAATCGCACTATATTAGTATTGAAAT	I-B	I-B:14226	100	100	1.4e-09	60	30	0	0
IMG/VR3	IMGVR_UViG_3300018475_000418|3300018475|Ga0187907_10010614_13773_13803	IMGVR_UViG_3300018475_000418|3300018475|Ga0187907_10010614	13773	13803	GTCGCTCTCTATATAGGGGCGTGGATTGAAA	I-C	I-C:22992	93.5	96.9	2.4e-05	46.1	31	2	0
IMG/VR3	UGV-GENOME-0360950_1_30787_30817	UGV-GENOME-0360950_1	30787	30817	ATTTCAACTCACACACCCGTGAGGGTGTGAC	I-C	I-C:10818	100	100	3.8e-10	61.9	31	0	0
IMG/VR3	IMGVR_UViG_3300007803_000069|3300007803|Ga0105780_101714_10099_10134	IMGVR_UViG_3300007803_000069|3300007803|Ga0105780_101714	10099	10134	GTTTGAGAGTAATGTTATTTTAGATAGATATAAAAC	II-A	II-A:13896	100	100	4.8e-13	71.9	36	0	0
IMG/VR3	IMGVR_UViG_3300009948_000020|3300009948|Ga0131847_100364_7913_7948	IMGVR_UViG_3300009948_000020|3300009948|Ga0131847_100364	7913	7948	GTGATCCACGGCTTAATGCTGTGGCCTCATTGAAGC	I-G	I-G:35087	97.2	100	1.2e-10	63.9	36	1	0
IMG/VR3	IMGVR_UViG_3300028566_000004|3300028566|Ga0302147_10000031_53972_54000	IMGVR_UViG_3300028566_000004|3300028566|Ga0302147_10000031	53972	54000	GGTTCCCCCGCGCTCGCGGGGATAGGCCC	I-E	I-E:12782	100	100	5.1e-09	58	29	0	0
IMG/VR3	UGV-GENOME-0191882_17621_17643	UGV-GENOME-0191882	17621	17643	ATCTACAATAGTAGAAATTATTG	V-A	V-A:80883	100	95.8	1.2e-05	46.1	23	0	0
IMG/VR3	UGV-GENOME-0274206_2868_2896	UGV-GENOME-0274206	2868	2896	GCAGAGATCGTAACGCTACGGGCTATAGC	II-B	II-B:63587	93.1	100	3e-04	42.1	29	2	0
IMG/VR3	UGV-GENOME-0306092_1_12522_12555	UGV-GENOME-0306092_1	12522	12555	CATTTCAATCCACGCTCCCCGCACGGGGAGCGAC	I-C	I-C:70460	100	100	6.8e-12	67.9	34	0	0
IMG/VR3	UGV-GENOME-4411833_35721_35753	UGV-GENOME-4411833	35721	35753	GTCTGAACTACCCCCTCACCGCGAGGTGATTGA	III-D	III-D:64134	100	91.7	3e-11	65.9	33	0	0
IMG/VR3	IMGVR_UViG_3300005977_000017|3300005977|Ga0081474_130876_48_72	IMGVR_UViG_3300005977_000017|3300005977|Ga0081474_130876	48	72	GTTTCATCCTCAAAGGAATTGAAAG	III-D	III-D:28847	100	100	8.7e-07	50.1	25	0	0
IMG/VR3	IMGVR_UViG_3300023545_000005|3300023545|Ga0257041_100343|10762-59196_35945_35980	IMGVR_UViG_3300023545_000005|3300023545|Ga0257041_100343|10762-59196	35945	35980	GTTTGAGGCTGATGTAAAAGCGTATGGTACTCAAAC	II-A	II-A:12037	91.7	100	6.9e-06	48.1	36	3	0
IMG/VR3	UGV-GENOME-0311134_19611_19640	UGV-GENOME-0311134	19611	19640	TCGCACTCTTCGTGCGTGCATGGATTGAAA	I-C	I-C:4350	93.3	93.8	9.1e-05	44.1	30	2	0
IMG/VR3	UGV-GENOME-4373958_2015_2048	UGV-GENOME-4373958	2015	2048	AGTTTCAATCCACACACCCACGAAGGGTGTGACT	I-C	I-C:19402	100	97.1	7e-12	67.9	34	0	0
IMG/VR3	DTR_427650_476_504	DTR_427650	476	504	ATTTCAAAACATCTCATGTTACGGTTTAA	I-B	I-B:26280	96.6	96.7	1.3e-06	50.1	29	1	0
IMG/VR3	IMGVR_UViG_3300001130_000003|3300001130|JGI1221J13441_10000197_23009_23034	IMGVR_UViG_3300001130_000003|3300001130|JGI1221J13441_10000197	23009	23034	TTCTAAGCCGCCTGTTCGGCGGTGAA	I-F	I-F:29320	100	92.9	2.9e-07	52	26	0	0
IMG/VR3	UGV-GENOME-0336302_254_282	UGV-GENOME-0336302	254	282	TTTTCTAAGCTGCCTATGCGGCAGTTAAC	I-F	I-F:21695	100	100	5e-09	58	29	0	0
IMG/VR3	UGV-GENOME-0343140_32988_33019	UGV-GENOME-0343140	32988	33019	TTTCAATCCACGCACCCCGTGAAGGGTACGAC	I-C	I-C:10660	93.8	97	5.9e-06	48.1	32	2	0
IMG/VR3	IMGVR_UViG_3300006132_000002|3300006132|Ga0080693_1000142|17604-77522_52828_52861	IMGVR_UViG_3300006132_000002|3300006132|Ga0080693_1000142|17604-77522	52828	52861	GGTTTCAATCCACGCACACCTTGCGGAGTGCGAC	I-C	I-C:64640	97.1	100	1.6e-09	60	34	1	0
IMG/VR3	IMGVR_UViG_7000000240_000070|7000000240|C3674731_71824_71857	IMGVR_UViG_7000000240_000070|7000000240|C3674731	71824	71857	TGTTTCAATTCACACACCCTGGGAAGGGTGCGAC	I-C	I-C:47796	97.1	100	1.6e-09	60	34	1	0
IMG/VR3	UGV-GENOME-0212263_4463_4498	UGV-GENOME-0212263	4463	4498	GTTTGAGAGTAGTATAATCTTCAATGGTACTCAAAC	II-A	II-A:13050	97.2	100	1.2e-10	63.9	36	1	0
IMG/VR3	IMGVR_UViG_3300028565_000004|3300028565|Ga0302145_10000024_32129_32157	IMGVR_UViG_3300028565_000004|3300028565|Ga0302145_10000024	32129	32157	GGTTCCCCCGCGCTCGCGGGGATAGGCCC	I-E	I-E:12782	100	100	4.9e-09	58	29	0	0
IMG/VR3	IMGVR_UViG_7000000479_000049|7000000479|SRS015803_WUGC_scaffold_41401_2159_2191	IMGVR_UViG_7000000479_000049|7000000479|SRS015803_WUGC_scaffold_41401	2159	2191	CCAGCCGCCTTCAGGCGGCTGTGTGTTGAAACA	I-C	I-C:65056	100	100	2.6e-11	65.9	33	0	0
IMG/VR3	DTR_386154_41203_41235	DTR_386154	41203	41235	GTCACCATCCTCGCGGATGGTGTGGATTGAAAT	I-C	I-C:58237	90.9	100	0.00037	42.1	33	3	0
IMG/VR3	IMGVR_UViG_3300011005_000127|3300011005|Ga0139361_1000140_36836_36857	IMGVR_UViG_3300011005_000127|3300011005|Ga0139361_1000140	36836	36857	ATCCCCGCAAGGGGACGGAAAC	III-A	III-A:52720	100	95.7	4.4e-05	44.1	22	0	0
IMG/VR3	IMGVR_UViG_3300018023_000019|3300018023|Ga0187889_10000626_40979_41000	IMGVR_UViG_3300018023_000019|3300018023|Ga0187889_10000626	40979	41000	CACGCGCCCCTTGCGGGGCGCG	I-C	I-C:48722	100	91.7	4.9e-05	44.1	22	0	0
IMG/VR3	IMGVR_UViG_3300029786_000010|3300029786|Ga0243817_1000795_35072_35094	IMGVR_UViG_3300029786_000010|3300029786|Ga0243817_1000795	35072	35094	GGTTTGAGAGTAGTGTAATTTCA	II-A	II-A:41667	100	100	1.1e-05	46.1	23	0	0
IMG/VR3	IMGVR_UViG_3300023718_000020|3300023718|Ga0257036_10823_16636_16669	IMGVR_UViG_3300023718_000020|3300023718|Ga0257036_10823	16636	16669	GTCGCTCCCCGTGCGGGGAGCGTGGATTGAAATG	I-C	I-C:70460	100	100	7.1e-12	67.9	34	0	0
IMG/VR3	IMGVR_UViG_3300031673_000147|3300031673|Ga0307377_10000769_28505_28536	IMGVR_UViG_3300031673_000147|3300031673|Ga0307377_10000769	28505	28536	GTCGCTCCCCGTGCGGGAGCGTGGATTGAAAC	I-C	I-C:14001	100	100	9.8e-11	63.9	32	0	0
IMG/VR3	UGV-GENOME-0264405_1_19793_19826	UGV-GENOME-0264405_1	19793	19826	AGTCACACCCTTCGTGGGTGTGTGGATTGAAACT	I-C	I-C:19402	100	97.1	7.5e-12	67.9	34	0	0
IMG/VR3	IMGVR_UViG_3300007711_000101|3300007711|Ga0105642_1000121|10051-18592_8506_8541	IMGVR_UViG_3300007711_000101|3300007711|Ga0105642_1000121|10051-18592	8506	8541	ATTGTAGCACTGCGAAATGAGAAAGGGAGCTACAAC	II-C	II-C:10620	100	100	4.7e-13	71.9	36	0	0
IMG/VR3	UGV-GENOME-0314000_8575_8610	UGV-GENOME-0314000	8575	8610	GTTTGAGAGCCTTGTTATTTTGGAATACTCTTAAAC	II-A	II-A:45380	100	100	4.7e-13	71.9	36	0	0
IMG/VR3	DTR_689791_23171_23201	DTR_689791	23171	23201	TTTCAATCCGCGCGCTCCTTGCTGGGCGCGA	I-C	I-C:29631	93.5	93.9	2.4e-05	46.1	31	2	0
IMG/VR3	IMGVR_UViG_2049941000_000010|2049941000|900MB_Assembly_NODE_1043421_len_336608_cov_10_344701_217831_217863	IMGVR_UViG_2049941000_000010|2049941000|900MB_Assembly_NODE_1043421_len_336608_cov_10_344701	217831	217863	GTCGCGCCCCATGTGGGGCGCGTGAGTTGAAAC	I-C	I-C:84390	90.9	100	0.00037	42.1	33	3	0
IMG/VR3	IMGVR_UViG_3300028562_000001|3300028562|Ga0302151_10000063_28958_28986	IMGVR_UViG_3300028562_000001|3300028562|Ga0302151_10000063	28958	28986	GGTTCCCCCGCGCTCGCGGGGATAGGCCC	I-E	I-E:12782	100	100	5.1e-09	58	29	0	0
IMG/VR3	UGV-GENOME-0213260_3620_3650	UGV-GENOME-0213260	3620	3650	AGTTTCAATTCTACCTTAGTTCAATTAAAAG	I-B	I-B:44467	100	100	3.7e-10	61.9	31	0	0
IMG/VR3	UGV-GENOME-0368408_94736_94763	UGV-GENOME-0368408	94736	94763	TTTTAATCGTACCTTTATGGAATAGAAA	I-B	I-B:14176	96.4	93.3	5.3e-06	48.1	28	1	0
IMG/VR3	IMGVR_UViG_3300006317_000032|3300006317|Ga0099674_101694_11_41	IMGVR_UViG_3300006317_000032|3300006317|Ga0099674_101694	11	41	TATTTAAATTCTAATATAGAAATACATAAAT	I-B	I-B:24018	100	100	3.6e-10	61.9	31	0	0
IMG/VR3	UGV-GENOME-0204129_13507_13542	UGV-GENOME-0204129	13507	13542	GTTTGAGTACCATTGAAGATTACACTACTCTCAAAC	II-A	II-A:13050	100	100	4.7e-13	71.9	36	0	0
IMG/VR3	UGV-GENOME-0266000_29376_29405	UGV-GENOME-0266000	29376	29405	GTTTTAATTCTACCCTAGTTCAATTAAAAG	I-B	I-B:61267	96.7	100	3.3e-07	52	30	1	0
IMG/VR3	IMGVR_UViG_3300008283_000027|3300008283|Ga0110914_100253_43812_43840	IMGVR_UViG_3300008283_000027|3300008283|Ga0110914_100253	43812	43840	TTTACATTACACTTTGCTACTATTAATAC	I-B	I-B:36569	100	100	5.2e-09	58	29	0	0
IMG/VR3	Kang_0065_ST001_N_NODE_58_length_21475_cov_21.895285_1_155_186	Kang_0065_ST001_N_NODE_58_length_21475_cov_21.895285_1	155	186	TCGCTCCCCTCACGGGGAGCGTGGATTGAAAT	I-C	I-C:2594	100	97	1e-10	63.9	32	0	0
IMG/VR3	Kang_0065_ST001_N_NODE_58_length_21475_cov_21.895285_1_344_376	Kang_0065_ST001_N_NODE_58_length_21475_cov_21.895285_1	344	376	GTCGCCCCCCTCACGGGGGGCGTGGGTTGAAAT	I-C	I-C:21079	97	100	6.3e-09	58	33	1	0
IMG/VR3	UGV-GENOME-0210937_5269_5304	UGV-GENOME-0210937	5269	5304	GTTTGAGAGTAGTGTAATCTTCAATGGTACTCAAAC	II-A	II-A:13050	100	100	4.9e-13	71.9	36	0	0
IMG/VR3	UGV-GENOME-0367970_94113_94140	UGV-GENOME-0367970	94113	94140	TTTTAATCGTACCTTTATGGAATAGAAA	I-B	I-B:14176	96.4	93.3	5.3e-06	48.1	28	1	0
IMG/VR3	UGV-GENOME-4430203_24396_24429	UGV-GENOME-4430203	24396	24429	GTTGCAACCCGCACGGGTTGCGTTAGATTGAAAT	I-C	I-C:56999	97.1	100	1.7e-09	60	34	1	0
IMG/VR3	UGV-GENOME-0278501_28024_28052	UGV-GENOME-0278501	28024	28052	GTAAACCCCACATGCGTGGGGATAAACCG	I-E	I-E:73358	96.6	100	1.2e-06	50.1	29	1	0
IMG/VR3	UGV-GENOME-0284939_2048_2075	UGV-GENOME-0284939	2048	2075	AACTCACACGCTCCTTGGGGAGCGTGAC	I-C	I-C:8527	96.4	100	4.4e-06	48.1	28	1	0
IMG/VR3	UGV-GENOME-0365893_84912_84939	UGV-GENOME-0365893	84912	84939	TTTTAATCGTACCTTTATGGAATAGAAA	I-B	I-B:14176	96.4	93.3	5.1e-06	48.1	28	1	0
IMG/VR3	UGV-GENOME-0166331_22304_22341	UGV-GENOME-0166331	22304	22341	AGTTTCTGTGCTATAGCTCGTAGCGTTATGATCTCTGC	II-B	II-B:74044	97.4	100	8.2e-12	67.9	38	1	0
IMG/VR3	UGV-GENOME-0194893_17421_17455	UGV-GENOME-0194893	17421	17455	GTTTGAGTATGGTGTAATCCTGAACGGTAGTCAAA	II-A	II-A:14263	100	97.2	1.9e-12	69.9	35	0	0
IMG/VR3	UGV-GENOME-0295416_32526_32561	UGV-GENOME-0295416	32526	32561	GTTTGAGAACAATGTAGAAACGTATAGTATTCAAAC	II-A	II-A:35327	91.7	100	6.9e-06	48.1	36	3	0
IMG/VR3	IMGVR_UViG_3300000233_000063|3300000233|TB_FS06_10DRAFT_1001293_10268_10294	IMGVR_UViG_3300000233_000063|3300000233|TB_FS06_10DRAFT_1001293	10268	10294	GAACCGACACAGAAGCTGTATTGAAAC	I-B	I-B:17282	96.3	90	2.1e-05	46.1	27	1	0
IMG/VR3	IMGVR_UViG_3300003146_000037|3300003146|Ga0051080_1008338_5633_5668	IMGVR_UViG_3300003146_000037|3300003146|Ga0051080_1008338	5633	5668	GCCTGCAACAGCAGGCATTTATTTGTTCCTTATAAC	V-A	V-A:30396	100	100	4.8e-13	71.9	36	0	0
IMG/VR3	IMGVR_UViG_3300027863_000330|3300027863|Ga0207433_10014889_2162_2191	IMGVR_UViG_3300027863_000330|3300027863|Ga0207433_10014889	2162	2191	GTTTTGAGCCTACCTATGAGGGATTGAAAC	III-B	III-B:60614	100	100	1.4e-09	60	30	0	0
IMG/VR3	IMGVR_UViG_3300032160_000015|3300032160|Ga0311301_10005555_7013_7038	IMGVR_UViG_3300032160_000015|3300032160|Ga0311301_10005555	7013	7038	TATCCCCACACGCGTGGGGATGAACC	I-E	I-E:43308	100	92.9	2.9e-07	52	26	0	0
IMG/VR3	IMGVR_UViG_3300032160_000015|3300032160|Ga0311301_10005555_17311_17346	IMGVR_UViG_3300032160_000015|3300032160|Ga0311301_10005555	17311	17346	GTTTCAATCCTCACCCGGTCCGAAAACCGGGTGCAA	I-C	I-C:11565	94.4	97.3	3e-08	56	36	2	0
IMG/VR3	UGV-GENOME-0241532_15546_15579	UGV-GENOME-0241532	15546	15579	AGTTTCAATCCACACACCCACGAAGGGTGTGACT	I-C	I-C:19402	100	97.1	7.2e-12	67.9	34	0	0
IMG/VR3	UGV-GENOME-0346980_7230_7258	UGV-GENOME-0346980	7230	7258	TTTAATCGAACCATTTATGGAATTGAAAT	I-B	I-B:19065	93.1	93.5	0.00035	42.1	29	2	0
IMG/VR3	IMGVR_UViG_3300009675_000016|3300009675|Ga0116149_1001409_20134_20165	IMGVR_UViG_3300009675_000016|3300009675|Ga0116149_1001409	20134	20165	GTCGCACCCCGCACGGGTGCGTGGATTGAAAC	I-C	I-C:61835	100	100	9.9e-11	63.9	32	0	0
IMG/VR3	IMGVR_UViG_3300029045_000010|3300029045|Ga0169661_100366_30852_30886	IMGVR_UViG_3300029045_000010|3300029045|Ga0169661_100366	30852	30886	TTTTAGATTCATACAAAATTACATATTTCTCAAAC	II-A	II-A:37642	100	97.2	1.9e-12	69.9	35	0	0
IMG/VR3	IMGVR_UViG_3300031784_000031|3300031784|Ga0315899_10000303_44859_44893	IMGVR_UViG_3300031784_000031|3300031784|Ga0315899_10000303	44859	44893	GTTTCAATCCCTAAAAGGGTTTTAGAGGCTTTGAA	I-D	I-D:34353	100	94.6	2e-12	69.9	35	0	0
IMG/VR3	IMGVR_UViG_3300031784_000031|3300031784|Ga0315899_10000303_48110_48144	IMGVR_UViG_3300031784_000031|3300031784|Ga0315899_10000303	48110	48144	GTTTCAATCCCTAAAAGGGTTTTAGAGGCTTTGAA	I-D	I-D:34353	100	94.6	2e-12	69.9	35	0	0
IMG/VR3	UGV-GENOME-0229943_9394_9426	UGV-GENOME-0229943	9394	9426	ATTTCAATCCACGCACCCCTGATAGGGTGCGAC	I-C	I-C:13177	93.9	100	1.5e-06	50.1	33	2	0
IMG/VR3	UGV-GENOME-0336211_25308_25336	UGV-GENOME-0336211	25308	25336	TTTCAATCGTACCTTTATGGAATTGAAAG	I-B	I-B:5703	96.6	96.7	1.3e-06	50.1	29	1	0
IMG/VR3	UGV-GENOME-0362053_4481_4508	UGV-GENOME-0362053	4481	4508	TTTCAATTCCATAAAGGTACGATTAAAA	I-B	I-B:14176	100	93.3	2.1e-08	56	28	0	0
IMG/VR3	IMGVR_UViG_3300002446_000043|3300002446|NAPDCCLC_10005918_13878_13908	IMGVR_UViG_3300002446_000043|3300002446|NAPDCCLC_10005918	13878	13908	TTTCAATCCACGTGCCTGCATGAGGCACGAC	I-C	I-C:49181	100	100	3.6e-10	61.9	31	0	0
IMG/VR3	IMGVR_UViG_3300005529_000025|3300005529|Ga0070741_10000875|1-89323_30599_30634	IMGVR_UViG_3300005529_000025|3300005529|Ga0070741_10000875|1-89323	30599	30634	GAAGGAATCATCGAACGCTCGTGAGGGCATTACGAC	III-A	III-A:25256	100	100	4.7e-13	71.9	36	0	0
IMG/VR3	IMGVR_UViG_3300030688_000081|3300030688|Ga0311345_10001770_32313_32346	IMGVR_UViG_3300030688_000081|3300030688|Ga0311345_10001770	32313	32346	GTTTCAATCCACGCCCCACGTGGGGGGGGGCGAC	I-C	I-C:47468	91.2	100	9.7e-05	44.1	34	3	0
IMG/VR3	IMGVR_UViG_3300035701_000120|3300035701|Ga0373625_0001730_9010_9041	IMGVR_UViG_3300035701_000120|3300035701|Ga0373625_0001730	9010	9041	GTCGCGCCCCGCGTGGGCGCGTGGATTGAAAT	I-C	I-C:862	100	100	1e-10	63.9	32	0	0
IMG/VR3	IMGVR_UViG_3300035701_000120|3300035701|Ga0373625_0001730_20371_20402	IMGVR_UViG_3300035701_000120|3300035701|Ga0373625_0001730	20371	20402	GTCGCGCCCCGCGTGGGCGCGTGGATTGAAAC	I-C	I-C:10365	100	100	1e-10	63.9	32	0	0
IMG/VR3	UGV-GENOME-0233779_31721_31756	UGV-GENOME-0233779	31721	31756	GTTTGAGTACCATTGAAGATTACACTACTCTCAAAC	II-A	II-A:13050	100	100	4.8e-13	71.9	36	0	0
IMG/VR3	UGV-GENOME-4405264_16912_16945	UGV-GENOME-4405264	16912	16945	AGTCACACCCTTCGTGGGTGTGTGGATTGAAACT	I-C	I-C:19402	100	97.1	7.1e-12	67.9	34	0	0
IMG/VR3	IMGVR_UViG_3300033171_000033|3300033171|Ga0334895_1002060_12439_12473	IMGVR_UViG_3300033171_000033|3300033171|Ga0334895_1002060	12439	12473	GTCGCAATCCATTCGTATGTCAGGTCTGTTTCGAT	III-B	III-B:33440	97.1	100	4.3e-10	61.9	35	1	0
IMG/VR3	UGV-GENOME-0313158_48_81	UGV-GENOME-0313158	48	81	GTCGCGTCCCGCAAGGGACGCGTGGGTTGAAATG	I-C	I-C:594	94.1	100	3.9e-07	52	34	2	0
IMG/VR3	IMGVR_UViG_3300025800_000001|3300025800|Ga0209513_1000439|2745-21350_18542_18573	IMGVR_UViG_3300025800_000001|3300025800|Ga0209513_1000439|2745-21350	18542	18573	GTCGCCCCCCGCGCGGGGGCGTGGATTGAAAC	I-C	I-C:1104	100	100	9.8e-11	63.9	32	0	0
IMG/VR3	UGV-GENOME-0202256_12599_12628	UGV-GENOME-0202256	12599	12628	AGCCTCTTCGTGAGGCTGTGAGTTGAAATA	I-C	I-C:14769	100	90.9	1.5e-09	60	30	0	0
IMG/VR3	UGV-GENOME-0333473_1_51654_51681	UGV-GENOME-0333473_1	51654	51681	TCTTAATCGTACCTTTATGGAATTGAAA	I-B	I-B:27937	100	93.3	2.1e-08	56	28	0	0
IMG/VR3	UGV-GENOME-4433411_76841_76874	UGV-GENOME-4433411	76841	76874	GTTGCAACCCATGCGGGTTGCGTTTGATTGAAAT	I-C	I-C:56999	91.2	100	9.6e-05	44.1	34	3	0
IMG/VR3	UGV-GENOME-4433411_77031_77064	UGV-GENOME-4433411	77031	77064	GTTGCAACCCTCATGGGTTGCGTTAGATTGAAAT	I-C	I-C:56999	94.1	100	4e-07	52	34	2	0
IMG/VR3	DTR_390817_30092_30127	DTR_390817	30092	30127	GTTTGAGTACCATTGAAGATTACACTACTCTCAAAC	II-A	II-A:13050	100	100	4.8e-13	71.9	36	0	0
IMG/VR3	IMGVR_UViG_3300006139_000012|3300006139|Ga0080702_1000053_43321_43354	IMGVR_UViG_3300006139_000012|3300006139|Ga0080702_1000053	43321	43354	GGTTTCAATCCACGCACACCTTGCGGAGTGCGAC	I-C	I-C:64640	97.1	100	1.7e-09	60	34	1	0
IMG/VR3	IMGVR_UViG_3300025380_000005|3300025380|Ga0208901_1000291_1490_1517	IMGVR_UViG_3300025380_000005|3300025380|Ga0208901_1000291	1490	1517	GGTTCATCCCCACACTCGTGGGGAACAT	I-E	I-E:4564	96.4	100	4.5e-06	48.1	28	1	0
IMG/VR3	UGV-GENOME-0211732_931_959	UGV-GENOME-0211732	931	959	GTTTTCCCCGCGTGAGCGGGGATGAGCCC	I-E	I-E:14938	100	100	5.1e-09	58	29	0	0
IMG/VR3	UGV-GENOME-0269250_3542_3570	UGV-GENOME-0269250	3542	3570	GCAGAGATCGTAACGCTACGAGCTATAGC	II-B	II-B:63587	96.6	100	1.2e-06	50.1	29	1	0
IMG/VR3	UGV-GENOME-0269250_3946_3983	UGV-GENOME-0269250	3946	3983	AGTTTCAGTGCTATAGCCCGTAGCGTTACGATCTCTGC	II-B	II-B:74044	94.7	100	2e-09	60	38	2	0
IMG/VR3	UGV-GENOME-0269250_39091_39128	UGV-GENOME-0269250	39091	39128	AGTTTCTGTGCTATAGCTCGTAGCGTTATGATCTCTGC	II-B	II-B:74044	97.4	100	8.3e-12	67.9	38	1	0
IMG/VR3	UGV-GENOME-0362676_48420_48449	UGV-GENOME-0362676	48420	48449	AGTTTCAATTCTACCTTAGTTCAATTAAAA	I-B	I-B:44467	100	96.8	1.5e-09	60	30	0	0
IMG/VR3	UGV-GENOME-0358682_8284_8311	UGV-GENOME-0358682	8284	8311	TTTCAATTCCATAAAGGTACGATTAAAA	I-B	I-B:14176	100	93.3	2.1e-08	56	28	0	0
IMG/VR3	UGV-GENOME-0249294_36027_36056	UGV-GENOME-0249294	36027	36056	CTTTTAATTGAACTAGGGTAGAATTAAAAC	I-B	I-B:61267	96.7	100	3.3e-07	52	30	1	0
IMG/VR3	UGV-GENOME-0294491_26350_26384	UGV-GENOME-0294491	26350	26384	TGTTCGAGTACCATCAAAAATTGCATCACTCTCAA	II-A	II-A:49432	91.4	94.6	2.8e-05	46.1	35	3	0
IMG/VR3	UGV-GENOME-0324929_17769_17797	UGV-GENOME-0324929	17769	17797	TTTTAATCGTACCTTCATGGAATAGAAAT	I-B	I-B:14176	93.1	96.7	0.00032	42.1	29	2	0
IMG/VR3	IMGVR_UViG_2061766007_000286|2061766007|rumenHiSeq_NODE_2772456_len_177358_cov_10_118523_21730_21762	IMGVR_UViG_2061766007_000286|2061766007|rumenHiSeq_NODE_2772456_len_177358_cov_10_118523	21730	21762	GTCGCGCCCCATGTGGGGCGCGTGAGTTGAAAC	I-C	I-C:84390	90.9	100	0.00036	42.1	33	3	0
IMG/VR3	IMGVR_UViG_3300031963_000341|3300031963|Ga0315901_10000983_27197_27231	IMGVR_UViG_3300031963_000341|3300031963|Ga0315901_10000983	27197	27231	TTCAAAGCCTCTAAAACCCTTTTAGGGATTGAAAC	I-D	I-D:34353	100	94.6	2e-12	69.9	35	0	0
IMG/VR3	IMGVR_UViG_3300031963_000341|3300031963|Ga0315901_10000983_30448_30482	IMGVR_UViG_3300031963_000341|3300031963|Ga0315901_10000983	30448	30482	TTCAAAGCCTCTAAAACCCTTTTAGGGATTGAAAC	I-D	I-D:34353	100	94.6	2e-12	69.9	35	0	0
IMG/VR3	UGV-GENOME-0212321_28166_28201	UGV-GENOME-0212321	28166	28201	GTTTGATAATGACGTAAAAACGTATAGTATTCAAAC	II-A	II-A:35327	94.4	100	2.8e-08	56	36	2	0
IMG/VR3	UGV-GENOME-0279368_3007_3042	UGV-GENOME-0279368	3007	3042	ATTATAACATACCAAGTAATAACCGGGAACTACAGC	I-C	I-C:29941	100	100	4.7e-13	71.9	36	0	0
IMG/VR3	UGV-GENOME-4385745_19810_19843	UGV-GENOME-4385745	19810	19843	AGTCACACCCTTCGTGGGTGTGTGGATTGAAACT	I-C	I-C:19402	100	97.1	7.1e-12	67.9	34	0	0
IMG/VR3	IMGVR_UViG_3300007516_000890|3300007516|Ga0105050_10023330_1168_1195	IMGVR_UViG_3300007516_000890|3300007516|Ga0105050_10023330	1168	1195	GTCTTCTCCACGCACGTGGAGGTGTTTC	I-E	I-E:33932	100	100	1.9e-08	56	28	0	0
IMG/VR3	IMGVR_UViG_3300025087_000213|3300025087|Ga0208957_1000417_20231_20265	IMGVR_UViG_3300025087_000213|3300025087|Ga0208957_1000417	20231	20265	TTTCCACGGCTGAAAGGTCGTGGCCCCATTGAAGC	I-G	I-G:14411	97.1	97.2	4.7e-10	61.9	35	1	0
IMG/VR3	IMGVR_UViG_3300025087_000213|3300025087|Ga0208957_1000417_23714_23748	IMGVR_UViG_3300025087_000213|3300025087|Ga0208957_1000417	23714	23748	TTTCCACGGCTGAAAGGTCGTGGCCCCATTGAAGC	I-G	I-G:14411	97.1	97.2	4.7e-10	61.9	35	1	0
IMG/VR3	IMGVR_UViG_3300029407_000002|3300029407|Ga0243764_100215_6208_6230	IMGVR_UViG_3300029407_000002|3300029407|Ga0243764_100215	6208	6230	TGAAATTACACTACTCTCAAACC	II-A	II-A:41667	100	100	1.1e-05	46.1	23	0	0
IMG/VR3	UGV-GENOME-0274372_14483_14510	UGV-GENOME-0274372	14483	14510	GATCACTGCCGCATAGGCAGCTTAGAAA	I-F	I-F:10706	100	100	1.9e-08	56	28	0	0
IMG/VR3	UGV-GENOME-0375535_147149_147181	UGV-GENOME-0375535	147149	147181	TTTCAATCCACGCTCCCCGCAAGTGGGGGCGAC	I-C	I-C:9086	93.9	97.1	1.6e-06	50.1	33	2	0
IMG/VR3	UGV-GENOME-4429816_5705_5738	UGV-GENOME-4429816	5705	5738	ATTTCAATCTAACGCAACCCATGAGGGTTGCAAC	I-C	I-C:56999	94.1	100	4e-07	52	34	2	0
IMG/VR3	UGV-GENOME-4429816_5895_5928	UGV-GENOME-4429816	5895	5928	ATTTCAATCAAACGCAACCCGCATGGGTTGCAAC	I-C	I-C:56999	91.2	100	9.9e-05	44.1	34	3	0
IMG/VR3	UGV-GENOME-4435647_157109_157142	UGV-GENOME-4435647	157109	157142	GTTGCAACCCATGCGGGTTGCGTTTGATTGAAAT	I-C	I-C:56999	91.2	100	9.9e-05	44.1	34	3	0
IMG/VR3	UGV-GENOME-4435647_157299_157332	UGV-GENOME-4435647	157299	157332	GTTGCAACCCTCATGGGTTGCGTTAGATTGAAAT	I-C	I-C:56999	94.1	100	4e-07	52	34	2	0
IMG/VR3	IMGVR_UViG_3300031992_000072|3300031992|Ga0310694_10000238_38157_38189	IMGVR_UViG_3300031992_000072|3300031992|Ga0310694_10000238	38157	38189	TATAAGGCTTTAGTAATTTATAGAATTGTAGAT	V-A	V-A:10596	90.9	91.7	0.00042	42.1	33	3	0
IMG/VR3	UGV-GENOME-4431061_1_25845_25878	UGV-GENOME-4431061_1	25845	25878	ATTTTAATCTAACGCAACCCGTGCGGGTTGCAAC	I-C	I-C:56999	94.1	100	3.9e-07	52	34	2	0
IMG/VR3	UGV-GENOME-4431061_1_26021_26054	UGV-GENOME-4431061_1	26021	26054	ATTTCAATCTAACGCAACCCATGTGGGTTGCAAC	I-C	I-C:56999	97.1	100	1.6e-09	60	34	1	0
IMG/VR3	IMGVR_UViG_3300008589_000028|3300008589|Ga0111083_101269_660_687	IMGVR_UViG_3300008589_000028|3300008589|Ga0111083_101269	660	687	GGCTCATCCCCGCTCACGCGGGGAAAAC	I-E	I-E:13341	100	100	1.9e-08	56	28	0	0
IMG/VR3	IMGVR_UViG_3300009529_000142|3300009529|Ga0114919_10003091_1267_1298	IMGVR_UViG_3300009529_000142|3300009529|Ga0114919_10003091	1267	1298	GTCGCTCCCTTCACGGGGAGCGTGGATTGAAA	III-A	III-A:10406	100	97	1e-10	63.9	32	0	0
IMG/VR3	IMGVR_UViG_3300013099_000026|3300013099|Ga0164315_10000085_35764_35792	IMGVR_UViG_3300013099_000026|3300013099|Ga0164315_10000085	35764	35792	TTTCTAAGCTGCCTGTACGGCAGTGAACT	I-F	I-F:14590	100	100	5.1e-09	58	29	0	0
IMG/VR3	IMGVR_UViG_3300029911_000249|3300029911|Ga0311361_10016744_13450_13477	IMGVR_UViG_3300029911_000249|3300029911|Ga0311361_10016744	13450	13477	GGCCTATCCCCGCAGGCGCGGGGGAAAC	I-E	I-E:24607	100	100	1.9e-08	56	28	0	0
IMG/VR3	IMGVR_UViG_3300017946_000003|3300017946|Ga0187879_10000371_8886_8908	IMGVR_UViG_3300017946_000003|3300017946|Ga0187879_10000371	8886	8908	AAGCCGCCTATTCGGCGGTGAAC	I-F	I-F:30596	100	92	1.4e-05	46.1	23	0	0
IMG/VR3	IMGVR_UViG_3300029907_000007|3300029907|Ga0311329_10000177_6993_7021	IMGVR_UViG_3300029907_000007|3300029907|Ga0311329_10000177	6993	7021	GGGCCTATCCCCGCGAGCGCGGGGGAACC	I-E	I-E:12782	100	100	5e-09	58	29	0	0
IMG/VR3	IMGVR_UViG_3300031257_000002|3300031257|Ga0315555_1000095_15481_15517	IMGVR_UViG_3300031257_000002|3300031257|Ga0315555_1000095	15481	15517	GTTGAAGAAAGACATCCACTAAAACAAGGATTGAAAC	III-C	III-C:45718	94.6	100	7.5e-09	58	37	2	0
IMG/VR3	IMGVR_UViG_3300031650_000024|3300031650|Ga0315539_1003782_8033_8069	IMGVR_UViG_3300031650_000024|3300031650|Ga0315539_1003782	8033	8069	GTTTCAATCCTTGTTTTAGTGGATGTCTTTCTTCAAC	III-C	III-C:45718	94.6	100	7.5e-09	58	37	2	0
IMG/VR3	IMGVR_UViG_3300031669_000744|3300031669|Ga0307375_10007535_3666_3692	IMGVR_UViG_3300031669_000744|3300031669|Ga0307375_10007535	3666	3692	GTTCCCCACAGGCATGGGGATGAACCG	I-E	I-E:12279	96.3	93.1	1.9e-05	46.1	27	1	0
IMG/VR3	UGV-GENOME-0242630_29650_29680	UGV-GENOME-0242630	29650	29680	GTCGCCCCCTATACGGGTGCGTGTATTGAAA	I-C	I-C:55550	93.5	93.9	2.3e-05	46.1	31	2	0
IMG/VR3	UGV-GENOME-0263491_1_2086_2113	UGV-GENOME-0263491_1	2086	2113	AACTCACACGCTCCTTGGGGAGCGTGAC	I-C	I-C:8527	96.4	100	4.5e-06	48.1	28	1	0
IMG/VR3	DTR_386503_7205_7240	DTR_386503	7205	7240	ATTATAACATACCAAGTAATAACCGGGAACTACAGC	I-C	I-C:29941	100	100	4.7e-13	71.9	36	0	0
IMG/VR3	IMGVR_UViG_3300029775_000009|3300029775|Ga0134843_1000721_14477_14508	IMGVR_UViG_3300029775_000009|3300029775|Ga0134843_1000721	14477	14508	GTCGCTCCCTACACGGGAGCGTGGATTGAAAT	I-C	I-C:54572	100	100	9.8e-11	63.9	32	0	0
IMG/VR3	IMGVR_UViG_3300031565_000107|3300031565|Ga0307379_10001162_30281_30316	IMGVR_UViG_3300031565_000107|3300031565|Ga0307379_10001162	30281	30316	AGTGTACCAGAGCGACGATTCCCCGCAAGCCACAGC	II-C	II-C:42380	91.7	100	6.8e-06	48.1	36	3	0
IMG/VR3	IMGVR_UViG_3300031949_000033|3300031949|Ga0214473_10000363_35256_35291	IMGVR_UViG_3300031949_000033|3300031949|Ga0214473_10000363	35256	35291	GTCTCAATCCCTTTGATTTCAGGGCTTCATAAAAAC	III-B	III-B:29999	94.4	100	2.8e-08	56	36	2	0
IMG/VR3	UGV-GENOME-0268237_1_5431_5463	UGV-GENOME-0268237_1	5431	5463	ATTTCAACTCACACACTCCGTGGGGAGCGTGAC	I-C	I-C:10153	97	100	6e-09	58	33	1	0
IMG/VR3	UGV-GENOME-0275856_24925_24954	UGV-GENOME-0275856	24925	24954	TGAACTGATTGATTCGACATCTACCTGAGA	II-A	II-A:80537	100	90.9	1.5e-09	60	30	0	0
IMG/VR3	UGV-GENOME-4435587_10146_10179	UGV-GENOME-4435587	10146	10179	GTTGCAACCCACATGGGTTGCGTTAGATTGAAAT	I-C	I-C:56999	97.1	100	1.6e-09	60	34	1	0
IMG/VR3	UGV-GENOME-4435587_10322_10355	UGV-GENOME-4435587	10322	10355	GTTGCAACCCGCACGGGTTGCGTTAGATTAAAAT	I-C	I-C:56999	94.1	100	3.9e-07	52	34	2	0
IMG/VR3	IMGVR_UViG_3300008147_000041|3300008147|Ga0114367_100474_8167_8197	IMGVR_UViG_3300008147_000041|3300008147|Ga0114367_100474	8167	8197	TTTCAATCCACGCACCCGTGTGGGGTGCGAC	I-C	I-C:75374	100	96.9	3.8e-10	61.9	31	0	0
IMG/VR3	IMGVR_UViG_3300025997_000023|3300025997|Ga0210013_1000357_15726_15757	IMGVR_UViG_3300025997_000023|3300025997|Ga0210013_1000357	15726	15757	TCGCCCCCCTCGCGGGGGGCGCGGATTGAAAC	I-C	I-C:42837	96.9	97	2.5e-08	56	32	1	0
IMG/VR3	UGV-GENOME-0344450_8282_8309	UGV-GENOME-0344450	8282	8309	TTTCAATTCCATAAAGGTACGATTAAAA	I-B	I-B:14176	100	93.3	2.1e-08	56	28	0	0
IMG/VR3	DTR_838340_4248_4282	DTR_838340	4248	4282	ATCTACAACAGTAGAAATTAAATAAGGTTTATAAA	V-A	V-A:82817	100	100	1.8e-12	69.9	35	0	0
IMG/VR3	IMGVR_UViG_3300028800_000011|3300028800|Ga0265338_10000573_18050_18076	IMGVR_UViG_3300028800_000011|3300028800|Ga0265338_10000573	18050	18076	GCCTATCCCCGCTCGCGCGGGGGAATC	I-E	I-E:63228	100	93.1	7.9e-08	54	27	0	0
IMG/VR3	IMGVR_UViG_3300029245_000009|3300029245|Ga0168762_100363|30702-70780_40016_40047	IMGVR_UViG_3300029245_000009|3300029245|Ga0168762_100363|30702-70780	40016	40047	GTCGCACTCTCACGAGTGCGTGGATTGAAACC	I-C	I-C:59542	100	100	1e-10	63.9	32	0	0
IMG/VR3	UGV-GENOME-0265403_39090_39122	UGV-GENOME-0265403	39090	39122	GTCTGAACTACCCCCTCACCGCGAGGTGATTGA	III-D	III-D:64134	100	91.7	3e-11	65.9	33	0	0
IMG/VR3	UGV-GENOME-0266478_8178_8211	UGV-GENOME-0266478	8178	8211	GTTGCAACCCGCACGGGTTGCGTTAGATTGAAAT	I-C	I-C:56999	97.1	100	1.7e-09	60	34	1	0
IMG/VR3	UGV-GENOME-0266478_20334_20367	UGV-GENOME-0266478	20334	20367	GTTGCAACCCACATGGGTTGCGTTAGATTAAAAT	I-C	I-C:56999	94.1	100	4e-07	52	34	2	0
IMG/VR3	UGV-GENOME-0295254_7925_7953	UGV-GENOME-0295254	7925	7953	ATTTCAAAACATCTCATGTTGCGGTTTAA	I-B	I-B:26280	93.1	96.7	0.00032	42.1	29	2	0
IMG/VR3	UGV-GENOME-4421675_1_2386_2419	UGV-GENOME-4421675_1	2386	2419	GTTGCAACCCATGCGGGTTGCGTTTGATTGAAAT	I-C	I-C:56999	91.2	100	9.8e-05	44.1	34	3	0
IMG/VR3	UGV-GENOME-4421675_1_2576_2609	UGV-GENOME-4421675_1	2576	2609	GTTGCAACCCTCATGGGTTGCGTTAGATTGAAAT	I-C	I-C:56999	94.1	100	4e-07	52	34	2	0
IMG/VR3	DTR_536479_21830_21859	DTR_536479	21830	21859	ATTTCAATACATCACATGTTAAGGTTTATC	I-B	I-B:2224	93.3	100	8e-05	44.1	30	2	0
IMG/VR3	IMGVR_UViG_3300008725_000026|3300008725|Ga0115670_1000637_17958_17992	IMGVR_UViG_3300008725_000026|3300008725|Ga0115670_1000637	17958	17992	TTGAGAGTGATGCAATTTCTGATGGTACTCGAACA	II-A	II-A:49432	94.3	94.6	1.2e-07	54	35	2	0
IMG/VR3	UGV-GENOME-0268844_1_26406_26438	UGV-GENOME-0268844_1	26406	26438	GTCACGCTCCCCACGGAGTGTGTGAGTTGAAAT	I-C	I-C:10153	97	100	6e-09	58	33	1	0
IMG/VR3	UGV-GENOME-0351351_20923_20950	UGV-GENOME-0351351	20923	20950	GGATCACCCCCGCAGGTGCGAGGAAAAC	I-E	I-E:12018	96.4	100	4.4e-06	48.1	28	1	0
IMG/VR3	IMGVR_UViG_3300006168_000006|3300006168|Ga0080700_1000128|17604-77522_52828_52861	IMGVR_UViG_3300006168_000006|3300006168|Ga0080700_1000128|17604-77522	52828	52861	GGTTTCAATCCACGCACACCTTGCGGAGTGCGAC	I-C	I-C:64640	97.1	100	1.6e-09	60	34	1	0
IMG/VR3	IMGVR_UViG_3300009610_000108|3300009610|Ga0105340_1000450_10822_10856	IMGVR_UViG_3300009610_000108|3300009610|Ga0105340_1000450	10822	10856	TGCACCCGTCCTTCGCGGCGGGTGAGGATTGAAAC	I-C	I-C:6802	94.3	94.6	1.2e-07	54	35	2	0
IMG/VR3	IMGVR_UViG_3300025124_000016|3300025124|Ga0210058_1000482_22306_22337	IMGVR_UViG_3300025124_000016|3300025124|Ga0210058_1000482	22306	22337	GTTTCAATCCGCGCCCCCCGCGAGGGGGGCGA	I-C	I-C:42837	96.9	97	2.4e-08	56	32	1	0
IMG/VR3	IMGVR_UViG_3300025129_000042|3300025129|Ga0210027_1000978_22207_22238	IMGVR_UViG_3300025129_000042|3300025129|Ga0210027_1000978	22207	22238	TCGCCCCCCTCGCGGGGGGCGCGGATTGAAAC	I-C	I-C:42837	96.9	97	2.4e-08	56	32	1	0
IMG/VR3	UGV-GENOME-0221833_31814_31845	UGV-GENOME-0221833	31814	31845	GTCGCCCTCTTCATGAGGGCGTGGATTGAAAT	I-C	I-C:21759	100	100	9.8e-11	63.9	32	0	0
IMG/VR3	UGV-GENOME-0279388_31178_31213	UGV-GENOME-0279388	31178	31213	GTTTGAGAGTGACGTAAAAACGTATAGTGTTCAAAC	II-A	II-A:35327	91.7	100	6.9e-06	48.1	36	3	0
IMG/VR3	IMGVR_UViG_3300031673_000774|3300031673|Ga0307377_10003633_6132_6158	IMGVR_UViG_3300031673_000774|3300031673|Ga0307377_10003633	6132	6158	GTTCCCCACAGGCATGGGGATGAACCG	I-E	I-E:12279	96.3	93.1	2e-05	46.1	27	1	0
IMG/VR3	IMGVR_UViG_3300033161_000035|3300033161|Ga0334893_1002380_12307_12341	IMGVR_UViG_3300033161_000035|3300033161|Ga0334893_1002380	12307	12341	GTCGCAATCCATTCGTATGTCAGGTCTGTTTCGAT	III-B	III-B:33440	97.1	100	4.5e-10	61.9	35	1	0
IMG/VR3	UGV-GENOME-0344726_42235_42261	UGV-GENOME-0344726	42235	42261	TTAATCGAACCATTATGGAATTGAAAT	I-B	I-B:17028	100	90	8.6e-08	54	27	0	0
IMG/VR3	IMGVR_UViG_3300014026_000004|3300014026|Ga0119807_1000479_2527_2558	IMGVR_UViG_3300014026_000004|3300014026|Ga0119807_1000479	2527	2558	TGTTTCAATCCGCACACCCACGCGGGGTGTGA	I-C	I-C:31582	93.8	97	5.9e-06	48.1	32	2	0
IMG/VR3	IMGVR_UViG_3300031669_000048|3300031669|Ga0307375_10000522_43672_43703	IMGVR_UViG_3300031669_000048|3300031669|Ga0307375_10000522	43672	43703	GTTTCAATCCACGCTCCCGCACGGGGAGCGAC	I-C	I-C:14001	100	100	9.9e-11	63.9	32	0	0
IMG/VR3	UGV-GENOME-0270346_17458_17494	UGV-GENOME-0270346	17458	17494	GTTTCAGTTGTTGTTGAAAGGATGTACGATTGAAGCA	II-B	II-B:39153	100	100	1.3e-13	73.8	37	0	0
IMG/VR3	UGV-GENOME-0359503_8363_8390	UGV-GENOME-0359503	8363	8390	TTTCAATTCCATAAAGGTACGATTAAAA	I-B	I-B:14176	100	93.3	2.1e-08	56	28	0	0
IMG/VR3	UGV-GENOME-0367268_85965_86009	UGV-GENOME-0367268	85965	86009	TGTTTCCAACGACTCAAAGTTACTAAAATGAAAACAAATCACAAC	II-C	II-C:43784	93.3	95.7	4.6e-11	65.9	45	3	0
IMG/VR3	UGV-GENOME-0373536_129490_129523	UGV-GENOME-0373536	129490	129523	GTTGCAACCCACATGGGTTGCGTTAGATTAAAAT	I-C	I-C:56999	94.1	100	4e-07	52	34	2	0
IMG/VR3	UGV-GENOME-0373536_130519_130549	UGV-GENOME-0373536	130519	130549	GTTGCAACCCGCACGGGTTGCGTTAGATTGA	I-C	I-C:56999	96.8	91.2	1e-07	54	31	1	0
IMG/VR3	IMGVR_UViG_3300008482_000024|3300008482|Ga0115187_100588_31867_31904	IMGVR_UViG_3300008482_000024|3300008482|Ga0115187_100588	31867	31904	AGTTTCTGTGCTATAGCTCGTAGCGTTATGATCTCTGC	II-B	II-B:74044	97.4	100	8e-12	67.9	38	1	0
IMG/VR3	UGV-GENOME-0369064_105237_105268	UGV-GENOME-0369064	105237	105268	GTTTCAATCCACGTACCTATATAAGGTACGAC	I-C	I-C:10208	100	100	9.6e-11	63.9	32	0	0
IMG/VR3	UGV-GENOME-0229251_33124_33159	UGV-GENOME-0229251	33124	33159	GTTTGAGAGCCTTGTTATTTTGTAAAACTCTCAAAC	II-A	II-A:50224	94.4	100	2.8e-08	56	36	2	0
IMG/VR3	IMGVR_UViG_3300001097_000044|3300001097|JGIcombinedJ13537_10000197_23009_23034	IMGVR_UViG_3300001097_000044|3300001097|JGIcombinedJ13537_10000197	23009	23034	TTCTAAGCCGCCTGTTCGGCGGTGAA	I-F	I-F:29320	100	92.9	2.9e-07	52	26	0	0
IMG/VR3	IMGVR_UViG_3300002498_000053|3300002498|TOLCLC_10018331_24438_24466	IMGVR_UViG_3300002498_000053|3300002498|TOLCLC_10018331	24438	24466	ATTTCAATCCGTACACCCGCGAAGGGTGC	I-C	I-C:1673	93.1	90.6	0.00036	42.1	29	2	0
IMG/VR3	IMGVR_UViG_3300007925_000052|3300007925|Ga0113553_101994_4281_4313	IMGVR_UViG_3300007925_000052|3300007925|Ga0113553_101994	4281	4313	CCAGCCGCCTTCAGGCGGCTGTGTGTTGAAACA	I-C	I-C:65056	100	100	2.5e-11	65.9	33	0	0
IMG/VR3	UGV-GENOME-0290064_38545_38577	UGV-GENOME-0290064	38545	38577	GTCAGCCTCTTCATGAGGCTGTGAGTTGAAATA	I-C	I-C:14769	97	100	6.1e-09	58	33	1	0
IMG/VR3	IMGVR_UViG_3300026271_000001|3300026271|Ga0209880_1000001_37517_37542	IMGVR_UViG_3300026271_000001|3300026271|Ga0209880_1000001	37517	37542	GCCTCGGTGAAGGGCCGCCCGCTCAG	I-G	I-G:11689	96.2	92.9	7.2e-05	44.1	26	1	0
IMG/VR3	IMGVR_UViG_7000000443_000025|7000000443|SRS058808_LANL_scaffold_33680|3467-18078_9411_9442	IMGVR_UViG_7000000443_000025|7000000443|SRS058808_LANL_scaffold_33680|3467-18078	9411	9442	GTTTCAATTCACGCACCCCTGAAAGGTGCGAC	I-C	I-C:29204	96.9	100	2.5e-08	56	32	1	0
IMG/VR3	UGV-GENOME-0186459_23737_23771	UGV-GENOME-0186459	23737	23771	TGTTCGAGTACCATCAGAAATTGCATCACTCTCAA	II-A	II-A:49432	94.3	94.6	1.2e-07	54	35	2	0
IMG/VR3	UGV-GENOME-0363180_5106_5134	UGV-GENOME-0363180	5106	5134	ATTGTAATAGTACTTTGTGTAATTGAAAT	I-B	I-B:25261	93.1	100	3e-04	42.1	29	2	0
IMG/VR3	DTR_642868_5597_5626	DTR_642868	5597	5626	ATTTCAATCCTAAAATAGTCTGATTTTAAC	I-B	I-B:22563	100	100	1.4e-09	60	30	0	0
IMG/VR3	IMGVR_UViG_3300018019_000025|3300018019|Ga0187874_10000848_11993_12024	IMGVR_UViG_3300018019_000025|3300018019|Ga0187874_10000848	11993	12024	GTTTCAATCCACGCCCGCACACGACGGGCGAC	I-C	I-C:66594	96.9	100	2.4e-08	56	32	1	0
IMG/VR3	IMGVR_UViG_3300018019_000025|3300018019|Ga0187874_10000848_15671_15702	IMGVR_UViG_3300018019_000025|3300018019|Ga0187874_10000848	15671	15702	GTTTCAATCCACGCCCGCACGCGGCGGGCGAC	I-C	I-C:19613	96.9	100	2.4e-08	56	32	1	0
IMG/VR3	UGV-GENOME-0273016_40278_40307	UGV-GENOME-0273016	40278	40307	GATAAACAATAATATGAGATGTTTTGAAAT	I-B	I-B:28495	96.7	100	3.3e-07	52	30	1	0
IMG/VR3	UGV-GENOME-4412346_36266_36298	UGV-GENOME-4412346	36266	36298	TGTCTCCCTCTTTACGAGGGAGTGGATTGAAAT	I-C	I-C:64779	100	100	2.5e-11	65.9	33	0	0
IMG/VR3	IMGVR_UViG_3300018026_000021|3300018026|Ga0187857_10000553_5042_5063	IMGVR_UViG_3300018026_000021|3300018026|Ga0187857_10000553	5042	5063	CGCGCCCCGCAAGGGGCGCGTG	I-C	I-C:48722	100	91.7	4.8e-05	44.1	22	0	0
IMG/VR3	IMGVR_UViG_3300018026_000021|3300018026|Ga0187857_10000553_5852_5873	IMGVR_UViG_3300018026_000021|3300018026|Ga0187857_10000553	5852	5873	CGCGCCCCGCAAGGGGCGCGTG	I-C	I-C:48722	100	91.7	4.8e-05	44.1	22	0	0
IMG/VR3	IMGVR_UViG_3300023301_000063|3300023301|Ga0209414_1000178_17257_17282	IMGVR_UViG_3300023301_000063|3300023301|Ga0209414_1000178	17257	17282	TTCTAAGCCGCCTGTTCGGCGGTGAA	I-F	I-F:29320	100	92.9	2.9e-07	52	26	0	0
IMG/VR3	UGV-GENOME-0224834_24394_24429	UGV-GENOME-0224834	24394	24429	GATTAATAATCCCTAATAATTTCTACTGTTGTAGAT	V-A	V-A:10401	100	100	4.7e-13	71.9	36	0	0
IMG/VR3	UGV-GENOME-0330706_1_234_267	UGV-GENOME-0330706_1	234	267	ATTTTAATCTAACGCAACCCGTGCGGGTTGCAAC	I-C	I-C:56999	94.1	100	4e-07	52	34	2	0
IMG/VR3	UGV-GENOME-0330706_1_410_443	UGV-GENOME-0330706_1	410	443	ATTTCAATCTAACGCAACCCATGTGGGTTGCAAC	I-C	I-C:56999	97.1	100	1.6e-09	60	34	1	0
IMG/VR3	UGV-GENOME-0330706_1_12222_12255	UGV-GENOME-0330706_1	12222	12255	ATTTCAATCTAACGCAACCCATGCGGGTTGCAAC	I-C	I-C:56999	94.1	100	4e-07	52	34	2	0
IMG/VR3	IMGVR_UViG_3300013287_000029|3300013287|Ga0119924_100067_108_143	IMGVR_UViG_3300013287_000029|3300013287|Ga0119924_100067	108	143	GTCTTAATCCCTTTTATTTCAGGGCTGGATTGTTAC	III-A	III-A:39205	100	100	4.7e-13	71.9	36	0	0
IMG/VR3	UGV-GENOME-0168540_11187_11222	UGV-GENOME-0168540	11187	11222	GATTAATAATCCCTAATAATTTCTACTGTTGTAGAT	V-A	V-A:10401	100	100	4.7e-13	71.9	36	0	0
IMG/VR3	UGV-GENOME-0201885_20261_20295	UGV-GENOME-0201885	20261	20295	GATTAATAATCCCTAATAATTTTACTGTTGTAGAT	V-A	V-A:10401	97.2	97.2	2.8e-08	56	36	0	1
IMG/VR3	UGV-GENOME-0296416_79_112	UGV-GENOME-0296416	79	112	GATTTCTATCCACGCCCTCCGCGAGGAGGGCGAC	I-C	I-C:12842	100	100	6.6e-12	67.9	34	0	0
IMG/VR3	UGV-GENOME-0368473_58360_58387	UGV-GENOME-0368473	58360	58387	TTTCTATTCCATAAAGGTACGATTAAAA	I-B	I-B:14176	96.4	93.3	5.1e-06	48.1	28	1	0
IMG/VR3	IMGVR_UViG_3300010280_000080|3300010280|Ga0129308_1003557_4671_4703	IMGVR_UViG_3300010280_000080|3300010280|Ga0129308_1003557	4671	4703	ATTTCAATCCACAAGGCCCTCGCAAGCCTCGAC	I-C	I-C:48196	90.9	100	0.00036	42.1	33	3	0
IMG/VR3	IMGVR_UViG_3300029363_000010|3300029363|Ga0243878_101310_17645_17677	IMGVR_UViG_3300029363_000010|3300029363|Ga0243878_101310	17645	17677	GTCGCACCCCATGTGGGGTGAGTGGATTTAAAT	I-C	I-C:17197	90.9	100	0.00036	42.1	33	3	0
IMG/VR3	IMGVR_UViG_3300031746_000180|3300031746|Ga0315293_10001425_22322_22350	IMGVR_UViG_3300031746_000180|3300031746|Ga0315293_10001425	22322	22350	GTTCCCCGCAAACGCGGGGATGAAGCGAT	I-E	I-E:79365	93.1	93.5	0.00034	42.1	29	2	0
IMG/VR3	DTR_572210_94472_94500	DTR_572210	94472	94500	CTTTCTATTCCATAAAGGTACGATTGAAA	I-B	I-B:5703	93.1	96.7	0.00032	42.1	29	2	0
IMG/VR3	IMGVR_UViG_3300006463_000048|3300006463|Ga0100176_1001536_19834_19867	IMGVR_UViG_3300006463_000048|3300006463|Ga0100176_1001536	19834	19867	AGTCACACCCTTCGTGGGTGTGTGGATTGAAACT	I-C	I-C:19402	100	97.1	7.1e-12	67.9	34	0	0
IMG/VR3	IMGVR_UViG_3300007111_000023|3300007111|Ga0102634_100490|2237-37952_20545_20578	IMGVR_UViG_3300007111_000023|3300007111|Ga0102634_100490|2237-37952	20545	20578	GTCGCTCTCCGCAAGGAGAGCGTGGATAGAAATT	I-C	I-C:80887	100	100	6.6e-12	67.9	34	0	0
IMG/VR3	IMGVR_UViG_3300027976_000673|3300027976|Ga0209702_10010686_5504_5531	IMGVR_UViG_3300027976_000673|3300027976|Ga0209702_10010686	5504	5531	GTCTTCTCCACGCACGTGGAGGTGTTTC	I-E	I-E:33932	100	100	1.8e-08	56	28	0	0
IMG/VR3	UGV-GENOME-0290487_1_5470_5500	UGV-GENOME-0290487_1	5470	5500	TTTCAATCCACACGCCCGCGAGAGGCGTGAC	I-C	I-C:28090	96.8	96.9	9.3e-08	54	31	1	0
IMG/VR3	UGV-GENOME-4411904_1_15338_15371	UGV-GENOME-4411904_1	15338	15371	AGTTTCAATCCACACACCCACGAAGGGTGTGACT	I-C	I-C:19402	100	97.1	6.9e-12	67.9	34	0	0
IMG/VR3	IMGVR_UViG_3300031853_000169|3300031853|Ga0326514_10000294_23465_23497	IMGVR_UViG_3300031853_000169|3300031853|Ga0326514_10000294	23465	23497	ATTTCAATCCACTCCCTCCGGGTGGAGGGAGAC	I-C	I-C:57392	100	94.3	2.8e-11	65.9	33	0	0
IMG/VR3	UGV-GENOME-0366487_94746_94774	UGV-GENOME-0366487	94746	94774	TTTTAATCGAACCATCATGGAATTGAAAG	I-B	I-B:12858	96.6	96.7	1.3e-06	50.1	29	1	0
IMG/VR3	IMGVR_UViG_3300001580_000003|3300001580|Draft_10000276_43577_43603	IMGVR_UViG_3300001580_000003|3300001580|Draft_10000276	43577	43603	GTTTCAATTCCTCTTAGGCAGGCTAAA	I-B	I-B:39707	96.3	90	2.1e-05	46.1	27	1	0
IMG/VR3	IMGVR_UViG_7000000032_000065|7000000032|SRS024132_Baylor_scaffold_21369|1-18620_1985_2018	IMGVR_UViG_7000000032_000065|7000000032|SRS024132_Baylor_scaffold_21369|1-18620	1985	2018	AGTTTCAATCCACACACCCACGAAGGGTGTGACT	I-C	I-C:19402	100	97.1	7.1e-12	67.9	34	0	0
IMG/VR3	UGV-GENOME-0284448_40570_40605	UGV-GENOME-0284448	40570	40605	GTTTGAGAGTAGTGTAATCTTCAATGGTACTCAAAC	II-A	II-A:13050	100	100	4.8e-13	71.9	36	0	0
IMG/VR3	UGV-GENOME-0325342_6137_6165	UGV-GENOME-0325342	6137	6165	ATTTCAAAACATCTCATGTTGCGGTTTAA	I-B	I-B:26280	93.1	96.7	0.00032	42.1	29	2	0
IMG/VR3	UGV-GENOME-0367934_56666_56693	UGV-GENOME-0367934	56666	56693	TTTTAATCGTACCTTTATGGAATTGAAA	I-B	I-B:14176	100	93.3	2.1e-08	56	28	0	0
IMG/VR3	IMGVR_UViG_3300006321_000012|3300006321|Ga0099624_100047_111759_111787	IMGVR_UViG_3300006321_000012|3300006321|Ga0099624_100047	111759	111787	ATTGTAATAGTACATTTTGTAATTTAAAT	I-B	I-B:25261	96.6	100	1.2e-06	50.1	29	1	0
IMG/VR3	IMGVR_UViG_3300007072_000020|3300007072|Ga0073932_1001665|1-36150_236_269	IMGVR_UViG_3300007072_000020|3300007072|Ga0073932_1001665|1-36150	236	269	TTCCGCGATCGAATGATCGCGGCCCCATTGAAGC	I-G	I-G:28893	94.1	94.4	4.4e-07	52	34	2	0
IMG/VR3	UGV-GENOME-0327700_47401_47433	UGV-GENOME-0327700	47401	47433	CGTCAGCCTCCTTGTGAGGCTGTGAGTTGAAAT	I-C	I-C:46150	100	100	2.5e-11	65.9	33	0	0
IMG/VR3	IMGVR_UViG_2140918024_000007|2140918024|NODE_2259_length_14268_cov_74.531189_490_519	IMGVR_UViG_2140918024_000007|2140918024|NODE_2259_length_14268_cov_74.531189	490	519	TTTCAATCCACACACCTAATGAGGTGTGAC	I-C	I-C:11535	96.8	93.8	2.3e-05	46.1	31	0	1
IMG/VR3	IMGVR_UViG_3300008479_000015|3300008479|Ga0114883_1000633_20013_20045	IMGVR_UViG_3300008479_000015|3300008479|Ga0114883_1000633	20013	20045	ATTTCAACTCACACACTCCGTGGGGAGCGTGAC	I-C	I-C:10153	97	100	6.1e-09	58	33	1	0
IMG/VR3	IMGVR_UViG_3300025117_000139|3300025117|Ga0208958_1000658_5719_5745	IMGVR_UViG_3300025117_000139|3300025117|Ga0208958_1000658	5719	5745	GTTTCAATTCCTCATAGGTAGGCTAAA	I-B	I-B:33784	100	90	8.4e-08	54	27	0	0
IMG/VR3	IMGVR_UViG_3300005325_000007|3300005325|Ga0074199_1000664_29775_29804	IMGVR_UViG_3300005325_000007|3300005325|Ga0074199_1000664	29775	29804	GCCGAACCTTAACATGTGATGTTTTTAAAT	I-B	I-B:65205	93.3	100	8e-05	44.1	30	2	0
IMG/VR3	IMGVR_UViG_3300026290_000012|3300026290|Ga0209510_1000402_57947_57983	IMGVR_UViG_3300026290_000012|3300026290|Ga0209510_1000402	57947	57983	GTCCTAGAGGCTGATCCAGAACAACAAGGATTGAAAC	I-B	I-B:64977	100	100	1.3e-13	73.8	37	0	0
IMG/VR3	UGV-GENOME-0377115_66005_66037	UGV-GENOME-0377115	66005	66037	GTCGCCCTCCACCCGGAGGGCGTGGATGGAAAT	I-C	I-C:10002	97	100	6.1e-09	58	33	1	0
IMG/VR3	IMGVR_UViG_3300029739_000011|3300029739|Ga0245187_100678_37624_37659	IMGVR_UViG_3300029739_000011|3300029739|Ga0245187_100678	37624	37659	GTTTGAGTACCATTGAAGATTACACTACTCTCAAAC	II-A	II-A:13050	100	100	4.8e-13	71.9	36	0	0
IMG/VR3	UGV-GENOME-0249379_4550_4585	UGV-GENOME-0249379	4550	4585	GTTTGAGAGTAGTGTAATCTTCAATGGTACTCAAAC	II-A	II-A:13050	100	100	4.8e-13	71.9	36	0	0
IMG/VR3	UGV-GENOME-0359485_8446_8473	UGV-GENOME-0359485	8446	8473	TTTCAATTCCATAAAGGTACGATTAAAA	I-B	I-B:14176	100	93.3	2.1e-08	56	28	0	0
IMG/VR3	UGV-GENOME-0360942_9662_9690	UGV-GENOME-0360942	9662	9690	CTTTCTATTCCATAAAGGTACGATTGAAA	I-B	I-B:5703	93.1	96.7	0.00032	42.1	29	2	0
IMG/VR3	IMGVR_UViG_3300014204_000038|3300014204|Ga0172381_10000452_9462_9493	IMGVR_UViG_3300014204_000038|3300014204|Ga0172381_10000452	9462	9493	GTTTCAATCCACGCCCCCGTGCGGGGGGCGAC	I-C	I-C:18252	100	100	9.8e-11	63.9	32	0	0
IMG/VR3	IMGVR_UViG_3300029215_000002|3300029215|Ga0167476_100106|1-129436_52805_52834	IMGVR_UViG_3300029215_000002|3300029215|Ga0167476_100106|1-129436	52805	52834	GTTATAATTAGTTCATACTGAAATGTAAAT	I-B	I-B:10175	96.7	100	3.3e-07	52	30	1	0
IMG/VR3	IMGVR_UViG_3300031963_002112|3300031963|Ga0315901_10007746_10746_10782	IMGVR_UViG_3300031963_002112|3300031963|Ga0315901_10007746	10746	10782	GTCTTAATCCTTCTTCTACTGGAATATGGCTTCGGGG	III-D	III-D:2842	91.9	100	1.8e-06	50.1	37	3	0
IMG/VR3	UGV-GENOME-0136927_17240_17266	UGV-GENOME-0136927	17240	17266	TACATTCTAATATATTTAGATTAATAT	I-B	I-B:5580	100	93.1	7.7e-08	54	27	0	0
IMG/VR3	UGV-GENOME-0190512_1_9733_9760	UGV-GENOME-0190512_1	9733	9760	GAAACACCTCTGCGTAGGCAGAGAAAAG	I-E	I-E:13191	100	100	1.8e-08	56	28	0	0
IMG/VR3	UGV-GENOME-0327795_5495_5524	UGV-GENOME-0327795	5495	5524	CCCCGCCAGCGTGGGCGGGGTGGATTTAAG	I-C	I-C:48157	93.3	90.9	9.1e-05	44.1	30	2	0
IMG/VR3	UGV-GENOME-0368966_53868_53895	UGV-GENOME-0368966	53868	53895	TTTTAATCGTACCTTTATGGAATAGAAA	I-B	I-B:14176	96.4	93.3	5.1e-06	48.1	28	1	0
IMG/VR3	UGV-GENOME-4403532_18186_18219	UGV-GENOME-4403532	18186	18219	AGTCACACCCTTCGTGGGTGTGTGGATTGAAACT	I-C	I-C:19402	100	97.1	7e-12	67.9	34	0	0
IMG/VR3	DTR_613485_28077_28107	DTR_613485	28077	28107	TTTCAATTCACGCTCCTACGAGAGGAGCGAC	I-C	I-C:14841	96.8	96.9	9.6e-08	54	31	1	0
IMG/VR3	IMGVR_UViG_3300017971_000125|3300017971|Ga0180438_10001453_9523_9557	IMGVR_UViG_3300017971_000125|3300017971|Ga0180438_10001453	9523	9557	TCTAATAGACATATTAAATTTCTACTGTTGTAGAT	V-A	V-A:80603	94.3	100	1.1e-07	54	35	2	0
IMG/VR3	IMGVR_UViG_3300031692_000009|3300031692|Ga0315536_1000092_13216_13242	IMGVR_UViG_3300031692_000009|3300031692|Ga0315536_1000092	13216	13242	ATTTACATACCACATAGTTAATATAAA	I-B	I-B:12709	100	93.1	7.9e-08	54	27	0	0
IMG/VR3	UGV-GENOME-0350217_75074_75109	UGV-GENOME-0350217	75074	75109	ATTGTAGTATTGCGAAATGAGAAAGGGAGTTACAAC	II-C	II-C:10620	91.7	100	7e-06	48.1	36	3	0
IMG/VR3	UGV-GENOME-0372195_107417_107448	UGV-GENOME-0372195	107417	107448	GGTCGCCCCCGCGCAGGGGCGTGGATTGAAAT	I-C	I-C:50900	97	97	1.5e-06	50.1	33	0	1
IMG/VR3	UGV-GENOME-0379964_52278_52306	UGV-GENOME-0379964	52278	52306	GTTGAACTTTAACAAGAATTGTATTTAAA	I-B	I-B:40835	96.6	96.7	1.3e-06	50.1	29	1	0
IMG/VR3	UGV-GENOME-4429037_50067_50102	UGV-GENOME-4429037	50067	50102	GTTTAAGAGTATTCCAAAATAACAAGGCTCTCAAAC	II-A	II-A:45380	100	100	4.8e-13	71.9	36	0	0
IMG/VR3	IMGVR_UViG_7000000300_000010|7000000300|SRS043701_LANL_scaffold_11126_17923_17956	IMGVR_UViG_7000000300_000010|7000000300|SRS043701_LANL_scaffold_11126	17923	17956	GTCGCTCCCCGTGCGGGGAGCGTGGATTGAAATG	I-C	I-C:70460	100	100	6.7e-12	67.9	34	0	0
IMG/VR3	UGV-GENOME-0260812_1_19834_19867	UGV-GENOME-0260812_1	19834	19867	AGTCACACCCTTCGTGGGTGTGTGGATTGAAACT	I-C	I-C:19402	100	97.1	7.1e-12	67.9	34	0	0
IMG/VR3	UGV-GENOME-0326975_49484_49512	UGV-GENOME-0326975	49484	49512	TTAAACCGCAACATGAGATGTTTTGAAAT	I-B	I-B:26280	93.1	96.7	0.00032	42.1	29	2	0
IMG/VR3	UGV-GENOME-4412345_33741_33773	UGV-GENOME-4412345	33741	33773	TGTCTCCCTCTTTACGAGGGAGTGGATTGAAAT	I-C	I-C:64779	100	100	2.5e-11	65.9	33	0	0
IMG/VR3	IMGVR_UViG_3300005764_000018|3300005764|Ga0066903_100000012_37392_37422	IMGVR_UViG_3300005764_000018|3300005764|Ga0066903_100000012	37392	37422	GTTTCAATCCACGCGCCCCGGGTAGGGTGCG	I-C	I-C:54396	93.5	93.9	2.4e-05	46.1	31	2	0
IMG/VR3	UGV-GENOME-0349338_43775_43807	UGV-GENOME-0349338	43775	43807	GTCGCACCTCGTGTGGGGTGTGTGAGTTGAAAT	I-C	I-C:18735	90.9	100	0.00038	42.1	33	3	0
IMG/VR3	UGV-GENOME-0349338_69862_69892	UGV-GENOME-0349338	69862	69892	GTCACACCCTCACGGGTGTGTGAGTTGAAAT	I-C	I-C:10818	100	100	3.6e-10	61.9	31	0	0
IMG/VR3	UGV-GENOME-4429018_1_32789_32824	UGV-GENOME-4429018_1	32789	32824	GTTTGAGAGCCTTGTTATTTTGGAATACTCTTAAAC	II-A	II-A:45380	100	100	4.7e-13	71.9	36	0	0
IMG/VR3	DTR_496387_66005_66037	DTR_496387	66005	66037	GTCGCCCTCCACCCGGAGGGCGTGGATGGAAAT	I-C	I-C:10002	97	100	6.2e-09	58	33	1	0
IMG/VR3	IMGVR_UViG_2124908028_000004|2124908028|beta3_all_NODE_1171_len_32368_cov_11_325909_5745_5777	IMGVR_UViG_2124908028_000004|2124908028|beta3_all_NODE_1171_len_32368_cov_11_325909	5745	5777	GTTTCAATCCACGCGCCCGCACGGGGCGCGACC	I-C	I-C:54593	100	94.3	2.9e-11	65.9	33	0	0
IMG/VR3	IMGVR_UViG_3300021400_000494|3300021400|Ga0224422_10614159_9755_9789	IMGVR_UViG_3300021400_000494|3300021400|Ga0224422_10614159	9755	9789	GTCGTTCCCTTCACGGGGAGCGTGGATTGAAATAT	I-C	I-C:27395	97.1	100	4.4e-10	61.9	35	1	0
IMG/VR3	UGV-GENOME-4431869_14345_14375	UGV-GENOME-4431869	14345	14375	GTTGCAACCCGCATGGGTTGCGTTAGATTGA	I-C	I-C:56999	93.5	91.2	2.5e-05	46.1	31	2	0
IMG/VR3	IMGVR_UViG_3300005573_000185|3300005573|Ga0078972_1004626_2464_2496	IMGVR_UViG_3300005573_000185|3300005573|Ga0078972_1004626	2464	2496	GTCGCTCCCCGCGCGGGAGCGTGGATTGAAACT	I-C	I-C:59231	100	100	2.6e-11	65.9	33	0	0
IMG/VR3	IMGVR_UViG_3300031565_000065|3300031565|Ga0307379_10000917_10961_10992	IMGVR_UViG_3300031565_000065|3300031565|Ga0307379_10000917	10961	10992	GTTTCAATCCACGCACCCGTGAAGGGTGCGAC	I-C	I-C:73317	100	100	1e-10	63.9	32	0	0
IMG/VR3	IMGVR_UViG_7000000029_000082|7000000029|SRS042131_WUGC_scaffold_7109_11675_11710	IMGVR_UViG_7000000029_000082|7000000029|SRS042131_WUGC_scaffold_7109	11675	11710	GCTTAGTTACTTTTCTGATTTACAAGGTTCTCAAAC	II-A	II-A:15240	97.2	100	1.2e-10	63.9	36	1	0
IMG/VR3	UGV-GENOME-0297282_15658_15693	UGV-GENOME-0297282	15658	15693	GTTTGAGAGTAGTGTAATCTTCAATGGTACTCAAAC	II-A	II-A:13050	100	100	4.9e-13	71.9	36	0	0
IMG/VR3	UGV-GENOME-0337993_63667_63700	UGV-GENOME-0337993	63667	63700	ATTTTAATCTAACGCAACCCGTGCGGGTTGCAAC	I-C	I-C:56999	94.1	100	4.1e-07	52	34	2	0
IMG/VR3	UGV-GENOME-0337993_63843_63876	UGV-GENOME-0337993	63843	63876	ATTTCAATCTAACGCAACCCATGTGGGTTGCAAC	I-C	I-C:56999	97.1	100	1.7e-09	60	34	1	0
IMG/VR3	UGV-GENOME-0347228_1_53316_53348	UGV-GENOME-0347228_1	53316	53348	GTCTGAACTACCCCCTCACCGCGAGGTGATTGA	III-D	III-D:64134	100	91.7	3e-11	65.9	33	0	0
IMG/VR3	UGV-GENOME-4414356_32167_32200	UGV-GENOME-4414356	32167	32200	GTTGCAACCCATGCGGGTTGCGTTTGATTGAAAT	I-C	I-C:56999	91.2	100	9.9e-05	44.1	34	3	0
IMG/VR3	UGV-GENOME-4414356_32357_32390	UGV-GENOME-4414356	32357	32390	GTTGCAACCCTCATGGGTTGCGTTAGATTGAAAT	I-C	I-C:56999	94.1	100	4.1e-07	52	34	2	0
IMG/VR3	UGV-GENOME-4426713_23_56	UGV-GENOME-4426713	23	56	GTCACGCTCCACGTGAGCGTGTGAGTTGAAATTT	I-C	I-C:9551	100	100	6.8e-12	67.9	34	0	0
IMG/VR3	IMGVR_UViG_3300007796_000032|3300007796|Ga0105889_101381|6043-21017_12670_12699	IMGVR_UViG_3300007796_000032|3300007796|Ga0105889_101381|6043-21017	12670	12699	TTTCAATCCACGTTCTCCTTGCGGTGAGCG	I-C	I-C:13052	93.3	90.9	9.2e-05	44.1	30	2	0
IMG/VR3	IMGVR_UViG_3300029893_000096|3300029893|Ga0246236_1001213_16714_16748	IMGVR_UViG_3300029893_000096|3300029893|Ga0246236_1001213	16714	16748	TTGTAGCTATCCGGGGTGAGAGAGGGAGCTACAAC	II-C	II-C:12493	100	94.6	2e-12	69.9	35	0	0
IMG/VR3	Kang_0019_ST003_A_NODE_16_length_62680_cov_12.422754_6730_6763	Kang_0019_ST003_A_NODE_16_length_62680_cov_12.422754	6730	6763	CATTTCAATCCACGCTCCCCGCACGGGGAGCGAC	I-C	I-C:70460	100	100	6.7e-12	67.9	34	0	0
IMG/VR3	UGV-GENOME-0242471_14595_14621	UGV-GENOME-0242471	14595	14621	GGATCACCCCCGCACACGCGGGGAATA	I-E	I-E:68806	100	96.4	7.3e-08	54	27	0	0
IMG/VR3	UGV-GENOME-0349533_28077_28107	UGV-GENOME-0349533	28077	28107	TTTCAATTCACGCTCCTACGAGAGGAGCGAC	I-C	I-C:14841	96.8	96.9	9.5e-08	54	31	1	0
IMG/VR3	IMGVR_UViG_3300025126_000047|3300025126|Ga0210025_1001051_15878_15909	IMGVR_UViG_3300025126_000047|3300025126|Ga0210025_1001051	15878	15909	GTTTCAATCCGCGCCCCCCGCGAGGGGGGCGA	I-C	I-C:42837	96.9	97	2.5e-08	56	32	1	0
IMG/VR3	UGV-GENOME-0331782_51585_51613	UGV-GENOME-0331782	51585	51613	TTAAACCGTAACATGAGATGTTTTGAAAT	I-B	I-B:26280	96.6	96.7	1.3e-06	50.1	29	1	0
IMG/VR3	IMGVR_UViG_3300011179_000011|3300011179|Ga0136579_101231_6135_6161	IMGVR_UViG_3300011179_000011|3300011179|Ga0136579_101231	6135	6161	CCGTTCCCCGCGAACGCGGGGATGAAC	I-E	I-E:56417	100	100	6.5e-08	54	27	0	0
IMG/VR3	IMGVR_UViG_3300013138_000032|3300013138|Ga0172371_10002389_245_274	IMGVR_UViG_3300013138_000032|3300013138|Ga0172371_10002389	245	274	ATTTCAATTCCACTTTGGTACGATCGATAG	I-B	I-B:79196	96.7	100	3.2e-07	52	30	1	0
IMG/VR3	UGV-GENOME-0181035_23000_23036	UGV-GENOME-0181035	23000	23036	TGCTTCAATCGTACATCCTTTCAACAACAACTGAAAC	II-B	II-B:39153	100	100	1.2e-13	73.8	37	0	0
IMG/VR3	UGV-GENOME-0344910_1_61950_61976	UGV-GENOME-0344910_1	61950	61976	ATTTCAATTCCACAATGGTTCGATTAA	I-B	I-B:17028	96.3	90	2e-05	46.1	27	1	0
IMG/VR3	DTR_714537_54958_54987	DTR_714537	54958	54987	GTTTCAATTCCTCATAGGTACGCTGAAAAC	I-B	I-B:3401	96.7	100	3.3e-07	52	30	1	0
IMG/VR3	IMGVR_UViG_3300029584_000034|3300029584|Ga0245112_101566_11706_11741	IMGVR_UViG_3300029584_000034|3300029584|Ga0245112_101566	11706	11741	GTTTGAGAGTAGTGTAATCCCAAGTGGTAGTAAAAC	II-A	II-A:27025	100	100	4.8e-13	71.9	36	0	0
IMG/VR3	UGV-GENOME-0274477_1_6491_6520	UGV-GENOME-0274477_1	6491	6520	GATAAACCGTAACATGTGATGTATTGAAAT	I-B	I-B:2224	96.7	100	3.3e-07	52	30	1	0
IMG/VR3	IMGVR_UViG_3300006037_000112|3300006037|Ga0075465_10000148_3117_3151	IMGVR_UViG_3300006037_000112|3300006037|Ga0075465_10000148	3117	3151	TTCGCCCGCCAGCAATGGCGGGCGTGGATTGAAAC	I-C	I-C:21294	100	94.6	1.9e-12	69.9	35	0	0
IMG/VR3	IMGVR_UViG_3300028735_000069|3300028735|Ga0272446_1006621_8044_8078	IMGVR_UViG_3300028735_000069|3300028735|Ga0272446_1006621	8044	8078	GTTGCACTCGGGCGAAAGCTCGAGTGGGGATTGAA	I-C	I-C:12376	97.1	94.6	4.8e-10	61.9	35	1	0
IMG/VR3	UGV-GENOME-0178591_33_65	UGV-GENOME-0178591	33	65	ATTTCAATCCACGCACCCCGCGAGGGGTGCGAC	I-C	I-C:10322	100	100	2.5e-11	65.9	33	0	0
IMG/VR3	UGV-GENOME-4413029_1_18910_18943	UGV-GENOME-4413029_1	18910	18943	AGTCACACCCTTCGTGGGTGTGTGGATTGAAACT	I-C	I-C:19402	100	97.1	7e-12	67.9	34	0	0
IMG/VR3	DTR_368826_5880_5905	DTR_368826	5880	5905	GGATCACCCCCGCAAATGCGGGGAAA	I-E	I-E:15548	96.2	92.9	6.9e-05	44.1	26	1	0
IMG/VR3	IMGVR_UViG_3300006133_000037|3300006133|Ga0080694_1000187_15168_15201	IMGVR_UViG_3300006133_000037|3300006133|Ga0080694_1000187	15168	15201	ggTTTCAATCCACGCACACCTTGCGGAGTGCGAC	I-C	I-C:64640	97.1	100	1.6e-09	60	34	1	0
IMG/VR3	IMGVR_UViG_3300014804_000005|3300014804|Ga0134371_1000147_78761_78790	IMGVR_UViG_3300014804_000005|3300014804|Ga0134371_1000147	78761	78790	GTTTCAATCCACGCACTCATGAGAGTGCGA	I-C	I-C:10954	100	100	1.4e-09	60	30	0	0
IMG/VR3	IMGVR_UViG_3300033407_000138|3300033407|Ga0214472_10004124_7152_7186	IMGVR_UViG_3300033407_000138|3300033407|Ga0214472_10004124	7152	7186	TCGCCTCGCTCTCAGGAGCGAGGCGCGGATTGAAA	I-C	I-C:3847	91.4	94.6	2.8e-05	46.1	35	3	0
IMG/VR3	IMGVR_UViG_3300006146_000006|3300006146|Ga0080709_1000468_31274_31307	IMGVR_UViG_3300006146_000006|3300006146|Ga0080709_1000468	31274	31307	GGTTTCAATCCACGCACACCTTGCGGAGTGCGAC	I-C	I-C:64640	97.1	100	1.6e-09	60	34	1	0
IMG/VR3	IMGVR_UViG_3300007717_000015|3300007717|Ga0105662_100326|1445-36850_15538_15571	IMGVR_UViG_3300007717_000015|3300007717|Ga0105662_100326|1445-36850	15538	15571	AGTTTCAATCCACACACCCACGAAGGGTGTGACT	I-C	I-C:19402	100	97.1	7.1e-12	67.9	34	0	0
IMG/VR3	IMGVR_UViG_3300000490_000002|3300000490|SCG598L16_128726_12041_12068	IMGVR_UViG_3300000490_000002|3300000490|SCG598L16_128726	12041	12068	TTTCTAAACTAGCTATACGGCAGTGAAC	I-F	I-F:90478	96.4	100	4.4e-06	48.1	28	1	0
IMG/VR3	IMGVR_UViG_3300006039_000001|3300006039|Ga0073915_10000001_14904_14937	IMGVR_UViG_3300006039_000001|3300006039|Ga0073915_10000001	14904	14937	TCGTCCGTCAGCAATGACGGACGTGGATTGAAAC	I-C	I-C:58223	94.1	91.9	4.5e-07	52	34	2	0
IMG/VR3	IMGVR_UViG_3300025859_000021|3300025859|Ga0209096_1000820_37648_37683	IMGVR_UViG_3300025859_000021|3300025859|Ga0209096_1000820	37648	37683	CTTTCATCCCACTTCTGGTTTTTAAAATTATTGTAC	IV-A2	IV-A2:3539	97.2	100	1.1e-10	63.9	36	1	0
IMG/VR3	IMGVR_UViG_3300028859_000158|3300028859|Ga0302265_1005279_308_335	IMGVR_UViG_3300028859_000158|3300028859|Ga0302265_1005279	308	335	GTTTCCCCCGCGCCTGCGGGGATAGGCC	I-E	I-E:24607	100	100	1.8e-08	56	28	0	0
IMG/VR3	UGV-GENOME-0206902_1117_1151	UGV-GENOME-0206902	1117	1151	GTTTGAGTTGGTGCAATTTAAAGGGTAGTCAAACT	II-A	II-A:65011	94.6	94.6	0.00044	42.1	37	0	2
IMG/VR3	UGV-GENOME-0225511_1_3771_3806	UGV-GENOME-0225511_1	3771	3806	GTTTGAATACTATACGTTTTTACGTCATTATCAAAC	II-A	II-A:35327	94.4	100	2.8e-08	56	36	2	0
IMG/VR3	UGV-GENOME-0228132_12884_12917	UGV-GENOME-0228132	12884	12917	AGTTTCAATCCACGCGCCCCGTGTGGGGCGCGAC	I-C	I-C:50551	100	97.1	6.9e-12	67.9	34	0	0
IMG/VR3	UGV-GENOME-0353746_72839_72865	UGV-GENOME-0353746	72839	72865	TTTAATCGTACCTTTATGGAATTGAAA	I-B	I-B:14176	100	90	8.2e-08	54	27	0	0
IMG/VR3	DTR_613282_17539_17569	DTR_613282	17539	17569	TCGCGCCTCACACAGGCGTGTGAATTGAAAC	I-C	I-C:21927	93.5	96.9	2.3e-05	46.1	31	2	0
IMG/VR3	IMGVR_UViG_3300025471_000105|3300025471|Ga0209508_1004191_6638_6670	IMGVR_UViG_3300025471_000105|3300025471|Ga0209508_1004191	6638	6670	GTCTCTCCCCGCATGGGGAGAGTGGATTGAAAT	I-C	I-C:41941	100	100	2.5e-11	65.9	33	0	0
IMG/VR3	UGV-GENOME-0188524_24219_24249	UGV-GENOME-0188524	24219	24249	GTCACGCCTCTCGCGGGCGTGTGGATTGAAA	I-C	I-C:28090	96.8	96.9	9.5e-08	54	31	1	0
IMG/VR3	UGV-GENOME-4432125_77872_77905	UGV-GENOME-4432125	77872	77905	GTTGCAACCCATGCGGGTTGCGTTTGATTGAAAT	I-C	I-C:56999	91.2	100	9.7e-05	44.1	34	3	0
IMG/VR3	UGV-GENOME-4432125_78062_78095	UGV-GENOME-4432125	78062	78095	GTTGCAACCCTCATTGGTTGCGTTAGATTGAAAT	I-C	I-C:56999	91.2	100	9.7e-05	44.1	34	3	0
IMG/VR3	IMGVR_UViG_3300009514_000001|3300009514|Ga0129284_10000009_49706_49734	IMGVR_UViG_3300009514_000001|3300009514|Ga0129284_10000009	49706	49734	GTCCGCTCCGCACACGCGGAGATGATCCC	I-E	I-E:85105	100	100	5.2e-09	58	29	0	0
IMG/VR3	UGV-GENOME-0207628_12652_12685	UGV-GENOME-0207628	12652	12685	CATTTCAATCCACGCTCCCCGCACGGGGAGCGAC	I-C	I-C:70460	100	100	6.9e-12	67.9	34	0	0
IMG/VR3	UGV-GENOME-0251479_36795_36824	UGV-GENOME-0251479	36795	36824	ATTTCAATTCCATAAAGGTGCGATTAGAAC	I-B	I-B:2726	100	100	1.4e-09	60	30	0	0
IMG/VR3	UGV-GENOME-0331106_1_1322_1352	UGV-GENOME-0331106_1	1322	1352	TTTCAATCCACACGCCCGCGAGAGGCGTGAC	I-C	I-C:28090	96.8	96.9	9.8e-08	54	31	1	0
IMG/VR3	IMGVR_UViG_3300028888_000762|3300028888|Ga0247609_10004442_4935_4968	IMGVR_UViG_3300028888_000762|3300028888|Ga0247609_10004442	4935	4968	ATCTACAACAGTAGAAATTCTATTGGCATTATAG	V-A	V-A:8775	97.1	94.4	1.8e-09	60	34	1	0
IMG/VR3	IMGVR_UViG_3300029459_000001|3300029459|Ga0244094_100130_86464_86492	IMGVR_UViG_3300029459_000001|3300029459|Ga0244094_100130	86464	86492	TTTCAATCGTACCTTTATGGAATAGAAAG	I-B	I-B:5703	93.1	96.7	0.00032	42.1	29	2	0
IMG/VR3	UGV-GENOME-4412722_1_19855_19888	UGV-GENOME-4412722_1	19855	19888	AGTCACACCCTTCGTGGGTGTGTGGATTGAAACT	I-C	I-C:19402	100	97.1	7.1e-12	67.9	34	0	0
IMG/VR3	DTR_376834_49484_49512	DTR_376834	49484	49512	TTAAACCGCAACATGAGATGTTTTGAAAT	I-B	I-B:26280	93.1	96.7	0.00032	42.1	29	2	0
IMG/VR3	IMGVR_UViG_3300008255_000118|3300008255|Ga0100403_1000073_23355_23398	IMGVR_UViG_3300008255_000118|3300008255|Ga0100403_1000073	23355	23398	TGGGAATTATAAGCTAAAATACAATTTTGAAAGCAATTCACAAC	II-C	II-C:56931	100	95.7	1.2e-17	87.7	44	0	0
IMG/VR3	DTR_803876_50097_50125	DTR_803876	50097	50125	TTAAACCGTAACATGAGATGTTTTGAAAT	I-B	I-B:26280	96.6	96.7	1.3e-06	50.1	29	1	0
IMG/VR3	UGV-GENOME-0221479_25294_25329	UGV-GENOME-0221479	25294	25329	GCTGTAGTTCCCGGTTATTACTTGGTATGTTATAAT	I-C	I-C:29941	100	100	4.8e-13	71.9	36	0	0
IMG/VR3	UGV-GENOME-0328429_5338_5366	UGV-GENOME-0328429	5338	5366	ATTTCAAAACATCTCATGTTGCGGTTTAA	I-B	I-B:26280	93.1	96.7	0.00032	42.1	29	2	0
IMG/VR3	IMGVR_UViG_3300013426_000024|3300013426|Ga0116649_1000025_31914_31941	IMGVR_UViG_3300013426_000024|3300013426|Ga0116649_1000025	31914	31941	TTTAATCGTACCTTGATGGAATTGAAAT	I-B	I-B:14176	96.4	93.3	5e-06	48.1	28	1	0
IMG/VR3	IMGVR_UViG_3300017940_000016|3300017940|Ga0187853_10000537_463_484	IMGVR_UViG_3300017940_000016|3300017940|Ga0187853_10000537	463	484	CGCGCCCCGCAAGGGGCGCGTG	I-C	I-C:48722	100	91.7	4.7e-05	44.1	22	0	0
IMG/VR3	IMGVR_UViG_7000000295_000127|7000000295|SRS019219_WUGC_scaffold_74303_2985_3016	IMGVR_UViG_7000000295_000127|7000000295|SRS019219_WUGC_scaffold_74303	2985	3016	TCAGCCGCCTTTATGGCGGCTGTGTGTTGAAA	I-C	I-C:13356	96.9	96.9	5.7e-06	48.1	32	0	1
IMG/VR3	UGV-GENOME-0263128_16575_16602	UGV-GENOME-0263128	16575	16602	ATTTCCATACTATTAAGTCTATTTTAAA	I-B	I-B:46132	100	96.6	1.9e-08	56	28	0	0
IMG/VR3	UGV-GENOME-0280073_1_20278_20313	UGV-GENOME-0280073_1	20278	20313	ATTATAACATACCAAGTAATAACCGGGAACTACAGC	I-C	I-C:29941	100	100	4.7e-13	71.9	36	0	0
IMG/VR3	DTR_615817_12752_12780	DTR_615817	12752	12780	GGGCTCATCCCCGCTCGCGCGGGGAACAC	I-E	I-E:10908	100	100	5e-09	58	29	0	0
IMG/VR3	UGV-GENOME-0293773_31886_31918	UGV-GENOME-0293773	31886	31918	GTCGTCCCCCGTGCGGGGGACGTGGATTGAAAC	I-C	I-C:19144	93.9	100	1.5e-06	50.1	33	2	0
IMG/VR3	IMGVR_UViG_3300032516_000472|3300032516|Ga0315273_10009604_11308_11334	IMGVR_UViG_3300032516_000472|3300032516|Ga0315273_10009604	11308	11334	CGGTTCATCCCCACGCGCGTGGAGAAC	I-E	I-E:45554	96.3	93.1	1.9e-05	46.1	27	1	0
IMG/VR3	UGV-GENOME-0203258_23799_23835	UGV-GENOME-0203258	23799	23835	TGCTTCAATCGTACATCCTTTCAACAACAACTGAAAC	II-B	II-B:39153	100	100	1.3e-13	73.8	37	0	0
IMG/VR3	UGV-GENOME-0258689_1_12047_12080	UGV-GENOME-0258689_1	12047	12080	AGTTTCAATCCACACACCCACGAAGGGTGTGACT	I-C	I-C:19402	100	97.1	7.2e-12	67.9	34	0	0
IMG/VR3	UGV-GENOME-0343409_65709_65742	UGV-GENOME-0343409	65709	65742	ATTTCAATCTAACGCAACCCATGTGGGTTGCAAC	I-C	I-C:56999	97.1	100	1.7e-09	60	34	1	0
IMG/VR3	IMGVR_UViG_3300013288_000070|3300013288|Ga0119913_100142_108_143	IMGVR_UViG_3300013288_000070|3300013288|Ga0119913_100142	108	143	GTCTTAATCCCTTTTATTTCAGGGCTGGATTGTTAC	III-A	III-A:39205	100	100	4.8e-13	71.9	36	0	0
IMG/VR3	IMGVR_UViG_3300029953_000215|3300029953|Ga0311343_10008224_10187_10220	IMGVR_UViG_3300029953_000215|3300029953|Ga0311343_10008224	10187	10220	GTTTCAATCCACGCCCCACGTGGGGGGGGGCGAC	I-C	I-C:47468	91.2	100	9.8e-05	44.1	34	3	0
IMG/VR3	UGV-GENOME-0227486_13040_13073	UGV-GENOME-0227486	13040	13073	AGTTTCAATCCACACACCCACGAAGGGTGTGACT	I-C	I-C:19402	100	97.1	7.1e-12	67.9	34	0	0
IMG/VR3	UGV-GENOME-0344425_8282_8309	UGV-GENOME-0344425	8282	8309	TTTCAATTCCATAAAGGTACGATTAAAA	I-B	I-B:14176	100	93.3	2.1e-08	56	28	0	0
IMG/VR3	UGV-GENOME-0256016_33567_33596	UGV-GENOME-0256016	33567	33596	GTTCAAATAGTTACATACTGTAATGTAAAT	III-A	III-A:46582	93.3	100	8.1e-05	44.1	30	2	0
IMG/VR3	IMGVR_UViG_3300009701_000010|3300009701|Ga0116228_10000315_27546_27574	IMGVR_UViG_3300009701_000010|3300009701|Ga0116228_10000315	27546	27574	GGGACTATCCCCGCTAGCGCGGGGGAAAC	I-E	I-E:40961	93.1	100	3e-04	42.1	29	2	0
IMG/VR3	IMGVR_UViG_3300029433_000002|3300029433|Ga0243761_1000136|4188-107242_2131_2160	IMGVR_UViG_3300029433_000002|3300029433|Ga0243761_1000136|4188-107242	2131	2160	TTCAATCCACGCACCCGTGAAGGGTGCGAC	I-C	I-C:14889	100	96.8	1.4e-09	60	30	0	0
IMG/VR3	IMGVR_UViG_3300029433_000002|3300029433|Ga0243761_1000136|4188-107242_2677_2708	IMGVR_UViG_3300029433_000002|3300029433|Ga0243761_1000136|4188-107242	2677	2708	ATTTCAATCCACGCACCCATGAAGGGTGCGAC	I-C	I-C:12591	100	100	9.9e-11	63.9	32	0	0
IMG/VR3	UGV-GENOME-0349257_21974_22005	UGV-GENOME-0349257	21974	22005	ATTTCAGCTCACTACCTCACACAGAGGTAGAC	I-C	I-C:19156	96.9	100	2.4e-08	56	32	1	0
IMG/VR3	IMGVR_UViG_3300026272_000001|3300026272|Ga0209913_1000332_29905_29930	IMGVR_UViG_3300026272_000001|3300026272|Ga0209913_1000332	29905	29930	GCCTCGGTGAAGGGCCGCCCGCTCAG	I-G	I-G:11689	96.2	92.9	7e-05	44.1	26	1	0
IMG/VR3	IMGVR_UViG_3300031259_000019|3300031259|Ga0302187_10000235_33411_33439	IMGVR_UViG_3300031259_000019|3300031259|Ga0302187_10000235	33411	33439	GGGCCTATCCCCGCGAGCGCGGGGGAACC	I-E	I-E:12782	100	100	5e-09	58	29	0	0
IMG/VR3	UGV-GENOME-0180249_18950_18984	UGV-GENOME-0180249	18950	18984	TTTTAGATTCATACAAAATTACATATTTCTCAAAC	II-A	II-A:37642	100	97.2	1.9e-12	69.9	35	0	0
IMG/VR3	UGV-GENOME-0235152_14455_14488	UGV-GENOME-0235152	14455	14488	AGTTTCAATCCACACACCCACGAAGGGTGTGACT	I-C	I-C:19402	100	97.1	7.1e-12	67.9	34	0	0
IMG/VR3	IMGVR_UViG_3300007222_000020|3300007222|Ga0104061_100465_58425_58458	IMGVR_UViG_3300007222_000020|3300007222|Ga0104061_100465	58425	58458	TGTCGCTCTCCTCACGGAGAGCGTGGATTGAAAT	I-C	I-C:11165	100	100	6.7e-12	67.9	34	0	0
IMG/VR3	IMGVR_UViG_3300011974_000023|3300011974|Ga0119787_1000531_31886_31916	IMGVR_UViG_3300011974_000023|3300011974|Ga0119787_1000531	31886	31916	TATTTAAATTCTAATATAGAAATACATAAAT	I-B	I-B:24018	100	100	3.7e-10	61.9	31	0	0
IMG/VR3	IMGVR_UViG_3300033165_000042|3300033165|Ga0334892_1002231_1930_1964	IMGVR_UViG_3300033165_000042|3300033165|Ga0334892_1002231	1930	1964	ATCGAAACAGACCTGACATACGAATGGATTGCGAC	III-B	III-B:33440	97.1	100	4.4e-10	61.9	35	1	0
IMG/VR3	IMGVR_UViG_7000000171_000094|7000000171|SRS052697_LANL_scaffold_68550|489-26290_12514_12547	IMGVR_UViG_7000000171_000094|7000000171|SRS052697_LANL_scaffold_68550|489-26290	12514	12547	CATTTCAATCCACGCTCCCCGCACGGGGAGCGAC	I-C	I-C:70460	100	100	6.7e-12	67.9	34	0	0
IMG/VR3	UGV-GENOME-0216047_30464_30501	UGV-GENOME-0216047	30464	30501	AGTTTCTGTGCTATAGCTCGTAGCGTTATGATCTCTGC	II-B	II-B:74044	97.4	100	8.2e-12	67.9	38	1	0
IMG/VR3	UGV-GENOME-0320407_6037_6070	UGV-GENOME-0320407	6037	6070	CATTTCAATCCACGCTCCCCGCACGGGGAGCGAC	I-C	I-C:70460	100	100	6.7e-12	67.9	34	0	0
IMG/VR3	UGV-GENOME-0325483_49708_49736	UGV-GENOME-0325483	49708	49736	TTAAACCGCAACATGAGATGTTTTGAAAT	I-B	I-B:26280	93.1	96.7	0.00032	42.1	29	2	0
IMG/VR3	IMGVR_UViG_3300029238_000023|3300029238|Ga0168766_100829_38520_38553	IMGVR_UViG_3300029238_000023|3300029238|Ga0168766_100829	38520	38553	GTCTGAACCACCCCCCTCACCGCGAGGTGTTTGA	III-D	III-D:26812	94.1	100	9.1e-05	44.1	34	1	1
IMG/VR3	IMGVR_UViG_3300029238_000023|3300029238|Ga0168766_100829_40042_40077	IMGVR_UViG_3300029238_000023|3300029238|Ga0168766_100829	40042	40077	GTCTGAACCACCCCCTCACCGCGAGGTGATTGAAAC	III-D	III-D:14901	100	100	4.7e-13	71.9	36	0	0
IMG/VR3	Norman_130_NODE_10_length_44208_cov_46.726474_25811_25839	Norman_130_NODE_10_length_44208_cov_46.726474	25811	25839	GTAAACCCCACATGCGTGGGGATGAACCG	I-E	I-E:73358	100	100	5e-09	58	29	0	0
IMG/VR3	UGV-GENOME-0188790_5364_5399	UGV-GENOME-0188790	5364	5399	GTTTGAGAGTAGTGTAATCTTCAATGGTACTCAAAC	II-A	II-A:13050	100	100	4.7e-13	71.9	36	0	0
IMG/VR3	UGV-GENOME-0367910_8655_8682	UGV-GENOME-0367910	8655	8682	TTTCTATTCCATAAAGGTACGATTAAAA	I-B	I-B:14176	96.4	93.3	5.1e-06	48.1	28	1	0
IMG/VR3	UGV-GENOME-4415922_39128_39160	UGV-GENOME-4415922	39128	39160	GTCTGAACTACCCCCTCACCGCGAGGTGATTGA	III-D	III-D:64134	100	91.7	2.9e-11	65.9	33	0	0
IMG/VR3	IMGVR_UViG_3300008004_000063|3300008004|Ga0100395_1001786_546_577	IMGVR_UViG_3300008004_000063|3300008004|Ga0100395_1001786	546	577	TCGCCCCCCTCGCGGGGGGCGCGGATTGAAAC	I-C	I-C:42837	96.9	97	2.4e-08	56	32	1	0
IMG/VR3	IMGVR_UViG_3300008725_000005|3300008725|Ga0115670_1000228_21865_21894	IMGVR_UViG_3300008725_000005|3300008725|Ga0115670_1000228	21865	21894	tCGCACTCTCATGAGTGCGTGGATTGAAAC	I-C	I-C:10954	100	100	1.4e-09	60	30	0	0
IMG/VR3	UGV-GENOME-0230887_18600_18636	UGV-GENOME-0230887	18600	18636	GGTCTCAATAGTACATTCTTCTAACAACTACTGAAAC	II-B	II-B:10147	97.3	100	3.1e-11	65.9	37	1	0
IMG/VR3	UGV-GENOME-0270225_28867_28899	UGV-GENOME-0270225	28867	28899	GTCGCACCCCTCGCGGGGTGCGTGGATTGAAAT	I-C	I-C:10322	100	100	2.5e-11	65.9	33	0	0
IMG/VR3	UGV-GENOME-0353191_52613_52644	UGV-GENOME-0353191	52613	52644	GTCTACCTCTGCGTGAGGTAGTGAGTTGAAAT	I-C	I-C:10443	100	100	9.9e-11	63.9	32	0	0
IMG/VR3	DTR_703211_42621_42657	DTR_703211	42621	42657	CTTTGAAACCTTGCCCTGATGAAGAAGGGATTAAGAC	III-B	III-B:4954	100	100	1.2e-13	73.8	37	0	0
IMG/VR3	IMGVR_UViG_3300025288_000068|3300025288|Ga0210044_10001924_8124_8167	IMGVR_UViG_3300025288_000068|3300025288|Ga0210044_10001924	8124	8167	GTTGTGAATTGCTTTCAAAATTGTATTTTAGCTTATAATTCCCA	II-C	II-C:56931	100	95.7	1.2e-17	87.7	44	0	0
IMG/VR3	UGV-GENOME-0289673_1_1126_1158	UGV-GENOME-0289673_1	1126	1158	ATTTCAATCCACGCACCCCGCGAGGGGTGCGAC	I-C	I-C:10322	100	100	2.6e-11	65.9	33	0	0
IMG/VR3	IMGVR_UViG_3300010391_000107|3300010391|Ga0136847_10733337_31422_31450	IMGVR_UViG_3300010391_000107|3300010391|Ga0136847_10733337	31422	31450	CGGTTCATCCCCACGAGTGTGGGAAACAT	I-E	I-E:13818	93.1	100	0.00029	42.1	29	2	0
IMG/VR3	IMGVR_UViG_3300012356_000007|3300012356|Ga0137371_10000945_10782_10818	IMGVR_UViG_3300012356_000007|3300012356|Ga0137371_10000945	10782	10818	GTTGCAGAAGGGGTTATCGCGTCTGAGCGATTGAAAG	I-D	I-D:26073	100	100	1.2e-13	73.8	37	0	0
IMG/VR3	IMGVR_UViG_3300033405_000014|3300033405|Ga0326727_10002496_6689_6720	IMGVR_UViG_3300033405_000014|3300033405|Ga0326727_10002496	6689	6720	GTTTCAATCCACGCCCCCGCGCGAGGGACGAC	I-C	I-C:23202	96.9	100	2.4e-08	56	32	1	0
IMG/VR3	UGV-GENOME-0325573_7370_7398	UGV-GENOME-0325573	7370	7398	TTTAATCGAACCATTTATGGAATTGAAAT	I-B	I-B:19065	93.1	93.5	0.00033	42.1	29	2	0
IMG/VR3	DTR_653246_38121_38151	DTR_653246	38121	38151	GTCGCCCTCTCCATGAGGGCGTGGATTGAAA	I-C	I-C:21759	96.8	96.9	9.4e-08	54	31	1	0
IMG/VR3	UGV-GENOME-0330761_56781_56809	UGV-GENOME-0330761	56781	56809	ATTTCAAAACATCTCATGTTACGGTTTAA	I-B	I-B:26280	96.6	96.7	1.3e-06	50.1	29	1	0
IMG/VR3	UGV-GENOME-0343955_1_5237_5268	UGV-GENOME-0343955_1	5237	5268	TTTCTATCCACGTTCCCTGCGAGGGGAGCGAC	I-C	I-C:41923	93.8	97	5.8e-06	48.1	32	2	0
IMG/VR3	IMGVR_UViG_3300018042_000011|3300018042|Ga0187871_10003874_1866_1896	IMGVR_UViG_3300018042_000011|3300018042|Ga0187871_10003874	1866	1896	GTCGCGTCCCATATGGGCGCGTGGATTGAAA	I-C	I-C:48818	93.5	96.9	2.3e-05	46.1	31	2	0
IMG/VR3	IMGVR_UViG_3300028779_000077|3300028779|Ga0302266_10008525_333_360	IMGVR_UViG_3300028779_000077|3300028779|Ga0302266_10008525	333	360	GTTTCCCCCGCGCCTGCGGGGATAGGCC	I-E	I-E:24607	100	100	1.8e-08	56	28	0	0
IMG/VR3	IMGVR_UViG_3300033167_000025|3300033167|Ga0334898_1002406_4973_5007	IMGVR_UViG_3300033167_000025|3300033167|Ga0334898_1002406	4973	5007	ATCGAAACAGACCTGACATACGAATGGATTGCGAC	III-B	III-B:33440	97.1	100	4.3e-10	61.9	35	1	0
IMG/VR3	UGV-GENOME-0118881_17117_17148	UGV-GENOME-0118881	17117	17148	ATTTCAATCCACGCTCCCGCGTGGGGAGCGAC	I-C	I-C:11031	100	100	9.6e-11	63.9	32	0	0
IMG/VR3	UGV-GENOME-0232400_203_238	UGV-GENOME-0232400	203	238	ATTATACCTTAGCGAGAGATAATAGGGAATTACAAC	II-C	II-C:38604	94.4	100	2.8e-08	56	36	2	0
IMG/VR3	UGV-GENOME-0259186_1_21809_21836	UGV-GENOME-0259186_1	21809	21836	CTTTTCTCTGCCTACGCAGAGGTGTTTC	I-E	I-E:13191	100	100	1.8e-08	56	28	0	0
IMG/VR3	IMGVR_UViG_3300020048_000152|3300020048|Ga0207193_1000697_39388_39419	IMGVR_UViG_3300020048_000152|3300020048|Ga0207193_1000697	39388	39419	GTTTCAATCCACGCACCCGTGCGGGGTGCGAC	I-C	I-C:61835	100	100	9.4e-11	63.9	32	0	0
IMG/VR3	IMGVR_UViG_3300024309_000001|3300024309|Ga0222427_100490_33354_33384	IMGVR_UViG_3300024309_000001|3300024309|Ga0222427_100490	33354	33384	GTTTCAATCCACGCGCACGTGCAGGAAGCGA	I-C	I-C:28058	93.5	96.9	2.2e-05	46.1	31	2	0
IMG/VR3	IMGVR_UViG_3300031707_000033|3300031707|Ga0315291_10000654_23009_23039	IMGVR_UViG_3300031707_000033|3300031707|Ga0315291_10000654	23009	23039	GTTTCAATCCACGCCCGCGCGACGGGCGACA	I-C	I-C:68858	96.8	93.8	2.2e-05	46.1	31	0	1
IMG/VR3	IMGVR_UViG_7000000115_000038|7000000115|SRS055378_LANL_scaffold_75835_42975_43007	IMGVR_UViG_7000000115_000038|7000000115|SRS055378_LANL_scaffold_75835	42975	43007	GTCGCACCTAGCAATAGGTTCGTGAATTGAAAC	I-C	I-C:64688	90.9	100	0.00036	42.1	33	3	0
IMG/VR3	UGV-GENOME-0365215_8270_8297	UGV-GENOME-0365215	8270	8297	TTTCAATTCCATAAAGGTACGATTAAAA	I-B	I-B:14176	100	93.3	2e-08	56	28	0	0
IMG/VR3	UGV-GENOME-0317354_49552_49585	UGV-GENOME-0317354	49552	49585	GTCGCTCCCCGTGCGGGGAGCGTGGATTGAAATG	I-C	I-C:70460	100	100	6.8e-12	67.9	34	0	0
IMG/VR3	UGV-GENOME-0365121_8364_8391	UGV-GENOME-0365121	8364	8391	TTTCAATTCCATAAAGGTACGATTAAAA	I-B	I-B:14176	100	93.3	2.2e-08	56	28	0	0
IMG/VR3	UGV-GENOME-4406197_254_291	UGV-GENOME-4406197	254	291	GCAGAGATCATAACGCTACGAGCTATAGCACAGAAACT	II-B	II-B:74044	97.4	100	8.4e-12	67.9	38	1	0
IMG/VR3	IMGVR_UViG_3300014059_000211|3300014059|Ga0119868_1000686_684_705	IMGVR_UViG_3300014059_000211|3300014059|Ga0119868_1000686	684	705	TCACGCGCCCGTGGAGGGCGCG	I-C	I-C:17035	100	91.7	4.7e-05	44.1	22	0	0
IMG/VR3	IMGVR_UViG_3300014838_000098|3300014838|Ga0182030_10009011_3771_3799	IMGVR_UViG_3300014838_000098|3300014838|Ga0182030_10009011	3771	3799	GTGTTCCCCACAGGCGTGGGGATGAACCG	I-E	I-E:12279	100	100	4.9e-09	58	29	0	0
IMG/VR3	IMGVR_UViG_3300029681_000007|3300029681|Ga0245167_100454|1-40771_19408_19440	IMGVR_UViG_3300029681_000007|3300029681|Ga0245167_100454|1-40771	19408	19440	ATTTCAATCCACTCCCCTCATGCGAGGGGAGAC	I-C	I-C:10777	100	100	2.6e-11	65.9	33	0	0
IMG/VR3	IMGVR_UViG_3300033166_000027|3300033166|Ga0334900_1002286_12307_12341	IMGVR_UViG_3300033166_000027|3300033166|Ga0334900_1002286	12307	12341	GTCGCAATCCATTCGTATGTCAGGTCTGTTTCGAT	III-B	III-B:33440	97.1	100	4.3e-10	61.9	35	1	0
IMG/VR3	UGV-GENOME-0186605_24220_24249	UGV-GENOME-0186605	24220	24249	AGCCTCTTCGTGAGGCTGTGAGTTGAAATA	I-C	I-C:14769	100	90.9	1.6e-09	60	30	0	0
IMG/VR3	UGV-GENOME-0225662_30277_30312	UGV-GENOME-0225662	30277	30312	GTTTGAGAGCCTTGTTATTTTGAAACACTCTTAAAC	II-A	II-A:45380	94.4	100	2.8e-08	56	36	2	0
IMG/VR3	IMGVR_UViG_3300021561_000041|3300021561|Ga0226655_10002881_19214_19246	IMGVR_UViG_3300021561_000041|3300021561|Ga0226655_10002881	19214	19246	TGTTTCAATCCACGCCCCCGCGCGTGGGGCGAC	I-C	I-C:42346	97	100	6.1e-09	58	33	1	0
IMG/VR3	IMGVR_UViG_3300023262_000037|3300023262|Ga0222639_1001171_220_247	IMGVR_UViG_3300023262_000037|3300023262|Ga0222639_1001171	220	247	ATGTTCCCCACGAGTGTGGGGATGAACC	I-E	I-E:4564	96.4	100	4.5e-06	48.1	28	1	0
IMG/VR3	UGV-GENOME-0216177_15994_16027	UGV-GENOME-0216177	15994	16027	ATTTCAATCCACGTTCTCCGTGAGGAGAGTGACT	I-C	I-C:82521	94.1	97.1	4.2e-07	52	34	2	0
IMG/VR3	UGV-GENOME-0294049_1_5804_5840	UGV-GENOME-0294049_1	5804	5840	GGTCCCAATAGCACATTCTTCTAACAACTACTGAAAC	II-B	II-B:10147	97.3	100	3.1e-11	65.9	37	1	0
IMG/VR3	UGV-GENOME-0363178_5106_5134	UGV-GENOME-0363178	5106	5134	ATTGTAATAGTACTTTGTGTAATTGAAAT	I-B	I-B:25261	93.1	100	3e-04	42.1	29	2	0
IMG/VR3	IMGVR_UViG_3300003817_000010|3300003817|Ga0056122_10000094|1-17877_7500_7530	IMGVR_UViG_3300003817_000010|3300003817|Ga0056122_10000094|1-17877	7500	7530	GCGGGTTTATCCCCGCGGGTGTGGGGGAACC	I-E	I-E:31010	93.5	96.9	2.3e-05	46.1	31	2	0
IMG/VR3	IMGVR_UViG_3300005095_000089|3300005095|Ga0072504_111611_12_38	IMGVR_UViG_3300005095_000089|3300005095|Ga0072504_111611	12	38	GAACCGAAACAAGCGTTGTATTGAAAT	I-B	I-B:71101	96.3	90	2.1e-05	46.1	27	1	0
IMG/VR3	IMGVR_UViG_3300025929_000013|3300025929|Ga0207664_10000067_22957_22983	IMGVR_UViG_3300025929_000013|3300025929|Ga0207664_10000067	22957	22983	TGCTCCCCGCGCAGGCAGGGGTGGTCC	I-E	I-E:12670	96.3	96.4	1.8e-05	46.1	27	1	0
IMG/VR3	IMGVR_UViG_3300029403_000003|3300029403|Ga0243191_100248_49650_49683	IMGVR_UViG_3300029403_000003|3300029403|Ga0243191_100248	49650	49683	GTCGCTCCCCGTGCGGGGAGCGTGGATTGAAATG	I-C	I-C:70460	100	100	6.8e-12	67.9	34	0	0
IMG/VR3	UGV-GENOME-0309704_16170_16205	UGV-GENOME-0309704	16170	16205	GTTTGAATACTATACGTTTTTATGTCATTATCAAAC	II-A	II-A:35327	91.7	100	7e-06	48.1	36	3	0
IMG/VR3	IMGVR_UViG_3300007123_000027|3300007123|Ga0102684_100245_20827_20858	IMGVR_UViG_3300007123_000027|3300007123|Ga0102684_100245	20827	20858	TCAGCCGCCTTTATGGCGGCTGTGTGTTGAAA	I-C	I-C:13356	96.9	96.9	6e-06	48.1	32	0	1
IMG/VR3	UGV-GENOME-0301650_431_464	UGV-GENOME-0301650	431	464	ATTTTAATCTAACGCAACCCGTGCGGGTTGCAAC	I-C	I-C:56999	94.1	100	4.1e-07	52	34	2	0
IMG/VR3	UGV-GENOME-0301650_607_640	UGV-GENOME-0301650	607	640	ATTTCAATCTAACGCAACCCATGTGGGTTGCAAC	I-C	I-C:56999	97.1	100	1.7e-09	60	34	1	0
IMG/VR3	UGV-GENOME-4375496_8168_8195	UGV-GENOME-4375496	8168	8195	GAAACACCTCTGCGTAGGCAGAGAAAAG	I-E	I-E:13191	100	100	1.9e-08	56	28	0	0
IMG/VR3	UGV-GENOME-4435187_2463_2496	UGV-GENOME-4435187	2463	2496	GTTGCAACCCATGCGGGTTGCGTTTGATTGAAAT	I-C	I-C:56999	91.2	100	9.9e-05	44.1	34	3	0
IMG/VR3	UGV-GENOME-4435187_2653_2686	UGV-GENOME-4435187	2653	2686	GTTGCAACCCTCATGGGTTGCGTTAGATTGAAAT	I-C	I-C:56999	94.1	100	4.1e-07	52	34	2	0
IMG/VR3	IMGVR_UViG_3300030399_000043|3300030399|Ga0311353_10001111_37074_37104	IMGVR_UViG_3300030399_000043|3300030399|Ga0311353_10001111	37074	37104	TTTCAATCCACGCGCTCGTGAAGAGCGCGAC	I-C	I-C:271	100	96.9	4e-10	61.9	31	0	0
IMG/VR3	UGV-GENOME-0219323_1_50_85	UGV-GENOME-0219323_1	50	85	GTTTTACAGTAGTGTTATATTGAATAGTACTGAAAC	II-A	II-A:1209	100	100	4.8e-13	71.9	36	0	0
IMG/VR3	UGV-GENOME-0299443_32576_32611	UGV-GENOME-0299443	32576	32611	GTTTGAGTACCATTGAAGATTACATTACTCTCAAAC	II-A	II-A:13050	97.2	100	1.2e-10	63.9	36	1	0
IMG/VR3	UGV-GENOME-0314646_33652_33684	UGV-GENOME-0314646	33652	33684	GTCGCCCTCCCCACGGAGGGCGTGGATTGAAAT	I-C	I-C:10232	100	100	2.5e-11	65.9	33	0	0
IMG/VR3	IMGVR_UViG_3300008085_000188|3300008085|Ga0100378_1003072_15946_15977	IMGVR_UViG_3300008085_000188|3300008085|Ga0100378_1003072	15946	15977	GTCGCGCCTCATGCGGGCGCGTGGATTGAAAC	I-C	I-C:32302	100	100	9.8e-11	63.9	32	0	0
IMG/VR3	IMGVR_UViG_3300027091_000002|3300027091|Ga0209873_1000003_22729_22762	IMGVR_UViG_3300027091_000002|3300027091|Ga0209873_1000003	22729	22762	TCGTCCGTCAGCAATGACGGACGTGGATTGAAAC	I-C	I-C:58223	94.1	91.9	4.6e-07	52	34	2	0
IMG/VR3	IMGVR_UViG_3300028882_000006|3300028882|Ga0302154_10000079_33456_33484	IMGVR_UViG_3300028882_000006|3300028882|Ga0302154_10000079	33456	33484	GGGCCTATCCCCGCGAGCGCGGGGGAACC	I-E	I-E:12782	100	100	5e-09	58	29	0	0
IMG/VR3	IMGVR_UViG_7000000125_000168|7000000125|SRS015941_WUGC_scaffold_77556_10794_10825	IMGVR_UViG_7000000125_000168|7000000125|SRS015941_WUGC_scaffold_77556	10794	10825	TTTCAACACACAGCCGCCATAAAGGCGGCTGA	I-C	I-C:13356	96.9	96.9	5.8e-06	48.1	32	0	1
IMG/VR3	UGV-GENOME-0317103_16837_16869	UGV-GENOME-0317103	16837	16869	ATTTCAATTCATGCACTCCGCAAGGAGTGCAAC	I-C	I-C:40086	90.9	100	0.00036	42.1	33	3	0
IMG/VR3	IMGVR_UViG_3300031566_000792|3300031566|Ga0307378_10008026_2131_2157	IMGVR_UViG_3300031566_000792|3300031566|Ga0307378_10008026	2131	2157	GTTCCCCACAGGCATGGGGATGAACCG	I-E	I-E:12279	96.3	93.1	1.9e-05	46.1	27	1	0
IMG/VR3	IMGVR_UViG_3300029358_000004|3300029358|Ga0243818_1000442_44009_44031	IMGVR_UViG_3300029358_000004|3300029358|Ga0243818_1000442	44009	44031	GGTTTGAGAGTAGTGTAATTTCA	II-A	II-A:41667	100	100	1.1e-05	46.1	23	0	0
IMG/VR3	DTR_808991_467_492	DTR_808991	467	492	GGATCACCCCCGCACACGCGGGGAAT	I-E	I-E:68806	100	92.9	2.9e-07	52	26	0	0
IMG/VR3	IMGVR_UViG_3300027979_000001|3300027979|Ga0209705_10000016_13741_13772	IMGVR_UViG_3300027979_000001|3300027979|Ga0209705_10000016	13741	13772	GTTTCAATCCACGTCCCCATGCTGGGGGCGAC	I-C	I-C:59348	93.8	100	5.8e-06	48.1	32	2	0
IMG/VR3	UGV-GENOME-0251024_1_18910_18943	UGV-GENOME-0251024_1	18910	18943	AGTCACACCCTTCGTGGGTGTGTGGATTGAAACT	I-C	I-C:19402	100	97.1	7e-12	67.9	34	0	0
IMG/VR3	UGV-GENOME-0332378_51902_51929	UGV-GENOME-0332378	51902	51929	TTTTAATCGTACCTTTATGGAATTGAAA	I-B	I-B:14176	100	93.3	2.1e-08	56	28	0	0
IMG/VR3	UGV-GENOME-0346155_8577_8604	UGV-GENOME-0346155	8577	8604	TTTCTATTCCATAAAGGTACGATTAAAA	I-B	I-B:14176	96.4	93.3	5.1e-06	48.1	28	1	0
IMG/VR3	IMGVR_UViG_3300029791_000014|3300029791|Ga0243849_1000908_30981_31016	IMGVR_UViG_3300029791_000014|3300029791|Ga0243849_1000908	30981	31016	ATCTACAACGATAGAAATTATTCTATATTGCTTAAC	V-A	V-A:10071	91.7	100	6.9e-06	48.1	36	3	0
IMG/VR3	UGV-GENOME-0245716_1_19834_19867	UGV-GENOME-0245716_1	19834	19867	AGTCACACCCTTCGTGGGTGTGTGGATTGAAACT	I-C	I-C:19402	100	97.1	7.1e-12	67.9	34	0	0
IMG/VR3	UGV-GENOME-0371267_1_51364_51396	UGV-GENOME-0371267_1	51364	51396	GTCGCACCTCGTGTGGGGTGTGTGAGTTGAAAT	I-C	I-C:18735	90.9	100	0.00036	42.1	33	3	0
IMG/VR3	UGV-GENOME-0371267_1_76370_76400	UGV-GENOME-0371267_1	76370	76400	GTCACACCCTCACGGGTGTGTGAGTTGAAAT	I-C	I-C:10818	100	100	3.7e-10	61.9	31	0	0
IMG/VR3	IMGVR_UViG_3300029675_000022|3300029675|Ga0245254_100466_16531_16566	IMGVR_UViG_3300029675_000022|3300029675|Ga0245254_100466	16531	16566	ATTATAACATACCAAGTAATAACCGGGAACTACAGC	I-C	I-C:29941	100	100	4.7e-13	71.9	36	0	0
IMG/VR3	UGV-GENOME-0267095_151_183	UGV-GENOME-0267095	151	183	ATTTCAATCCACGCTCCCTGTTCAGGAAGCGAC	I-C	I-C:54270	90.9	100	0.00038	42.1	33	3	0
IMG/VR3	UGV-GENOME-0276102_5348_5381	UGV-GENOME-0276102	5348	5381	GTTGCAACCCACATGGGTTGCGTTAGATTAAAAT	I-C	I-C:56999	94.1	100	3.9e-07	52	34	2	0
IMG/VR3	UGV-GENOME-0235374_1_15922_15955	UGV-GENOME-0235374_1	15922	15955	AGTTTCAATCCACACACCCACGAAGGGTGTGACT	I-C	I-C:19402	100	97.1	6.9e-12	67.9	34	0	0
IMG/VR3	UGV-GENOME-0361828_81418_81445	UGV-GENOME-0361828	81418	81445	TTTTAATCGTACCTTTATGGAATTGAAA	I-B	I-B:14176	100	93.3	2.1e-08	56	28	0	0
IMG/VR3	DTR_665200_14526_14555	DTR_665200	14526	14555	CGTTCCCCACGCGGGAACGTGGATTAAAAT	I-C	I-C:10476	96.7	93.8	3.8e-07	52	30	1	0
IMG/VR3	IMGVR_UViG_3300029050_000006|3300029050|Ga0169629_100300_42107_42135	IMGVR_UViG_3300029050_000006|3300029050|Ga0169629_100300	42107	42135	ATTTCAAAACATCTCATGTTACGGTTTAA	I-B	I-B:26280	96.6	96.7	1.3e-06	50.1	29	1	0
IMG/VR3	UGV-GENOME-0242786_23829_23861	UGV-GENOME-0242786	23829	23861	GTCGCACCCCTCGCGGGGTGCGTGGATTGAAAT	I-C	I-C:10322	100	100	2.5e-11	65.9	33	0	0
IMG/VR3	UGV-GENOME-0323652_24109_24138	UGV-GENOME-0323652	24109	24138	CTTAAATCCACCCCGCCCACGCTGGCGGGG	I-C	I-C:48157	93.3	90.9	9.2e-05	44.1	30	2	0
IMG/VR3	UGV-GENOME-0367804_9289_9317	UGV-GENOME-0367804	9289	9317	CTTTCTATTCCATAAAGGTACGATTGAAA	I-B	I-B:5703	93.1	96.7	0.00032	42.1	29	2	0
IMG/VR3	UGV-GENOME-0379656_119815_119848	UGV-GENOME-0379656	119815	119848	ATTTCAATCTAACGCAACCCATGAGGGTTGCAAC	I-C	I-C:56999	94.1	100	4e-07	52	34	2	0
IMG/VR3	UGV-GENOME-0379656_120005_120038	UGV-GENOME-0379656	120005	120038	ATTTCAATCAAACGCAACCCGCATGGGTTGCAAC	I-C	I-C:56999	91.2	100	9.7e-05	44.1	34	3	0
IMG/VR3	UGV-GENOME-4433787_34131_34164	UGV-GENOME-4433787	34131	34164	ATTTCAATCTAACGCAACCCATGAGGGTTGCAAC	I-C	I-C:56999	94.1	100	4e-07	52	34	2	0
IMG/VR3	UGV-GENOME-4433787_34321_34354	UGV-GENOME-4433787	34321	34354	ATTTCAATCAAACGCAACCCGCATGGGTTGCAAC	I-C	I-C:56999	91.2	100	9.7e-05	44.1	34	3	0
IMG/VR3	IMGVR_UViG_3300006147_000063|3300006147|Ga0080710_1000515_14763_14796	IMGVR_UViG_3300006147_000063|3300006147|Ga0080710_1000515	14763	14796	GGTTTCAATCCACGCACACCTTGCGGAGTGCGAC	I-C	I-C:64640	97.1	100	1.6e-09	60	34	1	0
IMG/VR3	IMGVR_UViG_3300014939_000005|3300014939|Ga0134458_100051_30271_30300	IMGVR_UViG_3300014939_000005|3300014939|Ga0134458_100051	30271	30300	ATTTCAATACATCACATGTTACGGTTTATC	I-B	I-B:2224	96.7	100	3.3e-07	52	30	1	0
IMG/VR3	UGV-GENOME-0242344_29113_29139	UGV-GENOME-0242344	29113	29139	AATCCACGCCCTCGCAATGAGGGCGAC	I-C	I-C:34164	96.3	90	2e-05	46.1	27	1	0
IMG/VR3	UGV-GENOME-0266464_18901_18935	UGV-GENOME-0266464	18901	18935	CGGAGAGCACTGAGCACCAGAAGGTGCATTGAGAC	III-D	III-D:54218	97.1	94.6	4.8e-10	61.9	35	1	0
IMG/VR3	UGV-GENOME-0266994_22199_22235	UGV-GENOME-0266994	22199	22235	TGCTTCAATCGTACATCCTTTCAACAACAACTGAAAC	II-B	II-B:39153	100	100	1.3e-13	73.8	37	0	0
IMG/VR3	UGV-GENOME-0373848_1_89419_89449	UGV-GENOME-0373848_1	89419	89449	ATTTCAACTCACACACCCGTGAGGGTGTGAC	I-C	I-C:10818	100	100	3.7e-10	61.9	31	0	0
IMG/VR3	UGV-GENOME-0373848_1_114433_114465	UGV-GENOME-0373848_1	114433	114465	ATTTCAACTCACACACCCCACACGAGGTGCGAC	I-C	I-C:18735	90.9	100	0.00036	42.1	33	3	0
IMG/VR3	UGV-GENOME-4433515_90811_90839	UGV-GENOME-4433515	90811	90839	ATTTCAATTACACAAAGTACTATTACAAT	I-B	I-B:25261	93.1	100	3e-04	42.1	29	2	0
IMG/VR3	IMGVR_UViG_3300008106_000021|3300008106|Ga0114339_1000529_11642_11676	IMGVR_UViG_3300008106_000021|3300008106|Ga0114339_1000529	11642	11676	GTTTCAATCCCTAAAAGGGTTTTAGAGGCTTTGAA	I-D	I-D:34353	100	94.6	2e-12	69.9	35	0	0
IMG/VR3	IMGVR_UViG_3300008106_000021|3300008106|Ga0114339_1000529_14893_14927	IMGVR_UViG_3300008106_000021|3300008106|Ga0114339_1000529	14893	14927	GTTTCAATCCCTAAAAGGGTTTTAGAGGCTTTGAA	I-D	I-D:34353	100	94.6	2e-12	69.9	35	0	0
IMG/VR3	IMGVR_UViG_3300028454_000059|3300028454|Ga0307245_1122827_7476_7507	IMGVR_UViG_3300028454_000059|3300028454|Ga0307245_1122827	7476	7507	GTCGCTCCCTGTGCGGGAGCGTGAATTGAAAT	I-C	I-C:38635	100	100	1e-10	63.9	32	0	0
IMG/VR3	IMGVR_UViG_3300030114_000031|3300030114|Ga0311333_10000380_30426_30459	IMGVR_UViG_3300030114_000031|3300030114|Ga0311333_10000380	30426	30459	TCACCCGGCAGCAATGCCGGGTGTGGATTGAAAC	I-C	I-C:53393	94.1	94.4	4.5e-07	52	34	2	0
IMG/VR3	UGV-GENOME-0368219_97324_97351	UGV-GENOME-0368219	97324	97351	TTTCTATTCCATAAAGGTACGATTAAAA	I-B	I-B:14176	96.4	93.3	5.3e-06	48.1	28	1	0
IMG/VR3	IMGVR_UViG_3300007804_000010|3300007804|Ga0105665_100583_13769_13802	IMGVR_UViG_3300007804_000010|3300007804|Ga0105665_100583	13769	13802	CATTTCAATCCACGCTCCCCGCACGGGGAGCGAC	I-C	I-C:70460	100	100	6.7e-12	67.9	34	0	0
IMG/VR3	GCA_002590835.1_3814_3839	GCA_002590835.1	3814	3839	CTTCCCCACAACGTGGGGGTGTTTCT	I-E	I-E:15622	96.2	92.9	6.9e-05	44.1	26	1	0
IMG/VR3	IMGVR_UViG_3300029127_000017|3300029127|Ga0168774_100793_16661_16694	IMGVR_UViG_3300029127_000017|3300029127|Ga0168774_100793	16661	16694	GTCGCTCCCCGTGCGGGGAGCGTGGATTGAAATG	I-C	I-C:70460	100	100	6.6e-12	67.9	34	0	0
IMG/VR3	UGV-GENOME-0281744_1_39370_39397	UGV-GENOME-0281744_1	39370	39397	GTCACGCTCCCCAAGGAGCGTGTGAGTT	I-C	I-C:8527	96.4	100	4.4e-06	48.1	28	1	0
IMG/VR3	UGV-GENOME-0289954_11237_11272	UGV-GENOME-0289954	11237	11272	GTTTGAATACTATACGTTTTTACATTGTTCTCAAAC	II-A	II-A:35327	94.4	100	2.8e-08	56	36	2	0
IMG/VR3	IMGVR_UViG_3300008565_000005|3300008565|Ga0111061_1000015_2834_2867	IMGVR_UViG_3300008565_000005|3300008565|Ga0111061_1000015	2834	2867	TGTTTCAATTCACACACCCTGGGAAGCGTGCGAC	I-C	I-C:47796	94.1	100	4e-07	52	34	2	0
IMG/VR3	DTR_570660_32707_32738	DTR_570660	32707	32738	TTTCAACACACAGCCGCCATAAAGGCGGCTGA	I-C	I-C:13356	96.9	96.9	6e-06	48.1	32	0	1
IMG/VR3	UGV-GENOME-0232471_18191_18224	UGV-GENOME-0232471	18191	18224	AGTCACACCCTTCGTGGGTGTGTGGATTGAAACT	I-C	I-C:19402	100	97.1	7.2e-12	67.9	34	0	0
IMG/VR3	UGV-GENOME-0233533_19584_19615	UGV-GENOME-0233533	19584	19615	GTCACGCCCCTCGCGGGCGTGTGGATAGAAAC	I-C	I-C:28090	96.9	100	2.5e-08	56	32	1	0
IMG/VR3	UGV-GENOME-0351846_17779_17806	UGV-GENOME-0351846	17779	17806	TTTCAATTCCATAAAGGTACGATTAAAA	I-B	I-B:14176	100	93.3	2.2e-08	56	28	0	0
IMG/VR3	UGV-GENOME-4435267_87720_87753	UGV-GENOME-4435267	87720	87753	ATTTTAATCTAACGCAACCCGTGCGGGTTGCAAC	I-C	I-C:56999	94.1	100	4e-07	52	34	2	0
IMG/VR3	UGV-GENOME-4435267_87896_87929	UGV-GENOME-4435267	87896	87929	ATTTCAATCTAACGCAACCCATGTGGGTTGCAAC	I-C	I-C:56999	97.1	100	1.7e-09	60	34	1	0
IMG/VR3	IMGVR_UViG_3300006217_000231|3300006217|Ga0081461_1002845_33079_33107	IMGVR_UViG_3300006217_000231|3300006217|Ga0081461_1002845	33079	33107	TTTACATTCCAATCTGGTTAAATTCAAAT	I-B	I-B:15793	96.6	100	1.2e-06	50.1	29	1	0
IMG/VR3	UGV-GENOME-0215301_10712_10744	UGV-GENOME-0215301	10712	10744	ATTTCAATCCACGCACCCCTGATAGGGTGCGAC	I-C	I-C:13177	93.9	100	1.5e-06	50.1	33	2	0
IMG/VR3	UGV-GENOME-4409333_14455_14488	UGV-GENOME-4409333	14455	14488	AGTTTCAATCCACACACCCACGAAGGGTGTGACT	I-C	I-C:19402	100	97.1	7e-12	67.9	34	0	0
IMG/VR3	IMGVR_UViG_3300005532_000002|3300005532|Ga0070739_10000688_47974_48005	IMGVR_UViG_3300005532_000002|3300005532|Ga0070739_10000688	47974	48005	GTTTCAATCCGCGCCCCCGCACTGGGGGCGAC	I-C	I-C:36165	100	100	9.9e-11	63.9	32	0	0
IMG/VR3	IMGVR_UViG_3300007714_000023|3300007714|Ga0105661_1000506_24197_24231	IMGVR_UViG_3300007714_000023|3300007714|Ga0105661_1000506	24197	24231	TGTTCGAGTACCATCAGAAATTGCATCACTCTCAA	II-A	II-A:49432	94.3	94.6	1.2e-07	54	35	2	0
IMG/VR3	UGV-GENOME-0207340_2547_2582	UGV-GENOME-0207340	2547	2582	GTTTGAGAGTAGTGTAATCTTCAATGGTACTCAAAC	II-A	II-A:13050	100	100	4.8e-13	71.9	36	0	0
IMG/VR3	UGV-GENOME-0241047_28143_28171	UGV-GENOME-0241047	28143	28171	TTAAACCGTAACATGAGATGTTTTGAAAT	I-B	I-B:26280	96.6	96.7	1.3e-06	50.1	29	1	0
IMG/VR3	UGV-GENOME-0284504_1_39821_39848	UGV-GENOME-0284504_1	39821	39848	GTCACGCTCCCCAAGGAGCGTGTGAGTT	I-C	I-C:8527	96.4	100	4.5e-06	48.1	28	1	0
IMG/VR3	DTR_407491_54919_54952	DTR_407491	54919	54952	TGTTTCAATTCACACACCCTGGGAAGCGTGCGAC	I-C	I-C:47796	94.1	100	4e-07	52	34	2	0
IMG/VR3	DTR_834005_27392_27427	DTR_834005	27392	27427	GTTTGAATACTATACGTTTTTACGTCATTCTCAAAC	II-A	II-A:35327	97.2	100	1.2e-10	63.9	36	1	0
IMG/VR3	IMGVR_UViG_3300029582_000026|3300029582|Ga0245118_100824|5024-31646_6095_6125	IMGVR_UViG_3300029582_000026|3300029582|Ga0245118_100824|5024-31646	6095	6125	TTCAATCCACGCACACCTTGCGGAGTGCGAC	I-C	I-C:13183	96.8	100	9.1e-08	54	31	1	0
IMG/VR3	UGV-GENOME-0221247_14853_14886	UGV-GENOME-0221247	14853	14886	AGTTTCAATCCACACACCCACGAAGGGTGTGACT	I-C	I-C:19402	100	97.1	7.2e-12	67.9	34	0	0
IMG/VR3	UGV-GENOME-0359879_18971_19004	UGV-GENOME-0359879	18971	19004	GTCGCACCCTTCCCAGGGTGTGTGAATTGAAACA	I-C	I-C:47796	97.1	100	1.7e-09	60	34	1	0
IMG/VR3	UGV-GENOME-0365675_82219_82247	UGV-GENOME-0365675	82219	82247	TTTCAATCGTACCTTTATGGAATAGAAAG	I-B	I-B:5703	93.1	96.7	0.00032	42.1	29	2	0
IMG/VR3	IMGVR_UViG_3300022592_000008|3300022592|Ga0236342_1000134_34605_34638	IMGVR_UViG_3300022592_000008|3300022592|Ga0236342_1000134	34605	34638	GTCTTAATCCCCTTTAGATCGGGTCTCTGATTCG	III-B	III-B:50580	100	91.9	8.1e-12	67.9	34	0	0
IMG/VR3	IMGVR_UViG_3300032116_000945|3300032116|Ga0315903_10002054_4180_4216	IMGVR_UViG_3300032116_000945|3300032116|Ga0315903_10002054	4180	4216	CCCCGAAGCCATATTCCAGTAGAAGAAGGATTAAGAC	III-D	III-D:2842	91.9	100	1.9e-06	50.1	37	3	0
IMG/VR3	IMGVR_UViG_7000000671_000068|7000000671|SRS022143_LANL_scaffold_52950_2606_2633	IMGVR_UViG_7000000671_000068|7000000671|SRS022143_LANL_scaffold_52950	2606	2633	ATTTAAATTACACAATGTGCTATTACAA	I-B	I-B:25261	96.4	96.6	5e-06	48.1	28	1	0
IMG/VR3	UGV-GENOME-0236864_28652_28680	UGV-GENOME-0236864	28652	28680	TTAAACCGCAACATGAGATGTTTTGAAAT	I-B	I-B:26280	93.1	96.7	0.00033	42.1	29	2	0
IMG/VR3	UGV-GENOME-0282325_15113_15142	UGV-GENOME-0282325	15113	15142	ATTTTAATCCACGTTCCCGCGTGGTGAACG	I-C	I-C:10476	93.3	93.8	9.5e-05	44.1	30	2	0
IMG/VR3	UGV-GENOME-0300144_1_43365_43399	UGV-GENOME-0300144_1	43365	43399	TTTAAGAATATTACAAAATAACAAAGCTCTCAAAC	II-A	II-A:28356	100	97.2	1.9e-12	69.9	35	0	0
IMG/VR3	IMGVR_UViG_3300005573_000179|3300005573|Ga0078972_1004564_4341_4374	IMGVR_UViG_3300005573_000179|3300005573|Ga0078972_1004564	4341	4374	GCTTCAATGGGGCCGCTCCGGTGAAGGAGCGGAA	I-G	I-G:34309	91.2	94.4	0.00011	44.1	34	3	0
IMG/VR3	IMGVR_UViG_3300008150_000141|3300008150|Ga0114319_1006172_26_70	IMGVR_UViG_3300008150_000141|3300008150|Ga0114319_1006172	26	70	GTTGTGAGTTGCTTTCAAATTCGTAACTTTGTGACCTCAAACAAC	II-C	II-C:50498	97.8	100	7.1e-16	81.8	45	1	0
IMG/VR3	IMGVR_UViG_3300023203_000013|3300023203|Ga0255812_10052081_13641_13669	IMGVR_UViG_3300023203_000013|3300023203|Ga0255812_10052081	13641	13669	ATTTCAATTCCTTTTGGTTCGATTAAAAG	I-B	I-B:30771	96.6	100	1.2e-06	50.1	29	1	0
IMG/VR3	Monaco_MBA1760_NODE_14_length_42082_cov_13.230233_18553_18585	Monaco_MBA1760_NODE_14_length_42082_cov_13.230233	18553	18585	ATTTCAATCCACGCACCCCTCACGGGGCGCGAC	I-C	I-C:86667	97	100	6.1e-09	58	33	1	0
IMG/VR3	UGV-GENOME-0177592_24279_24307	UGV-GENOME-0177592	24279	24307	GGGCTCATCCCCGCTCACGCGGGGAAAAC	I-E	I-E:14938	100	100	5e-09	58	29	0	0
IMG/VR3	IMGVR_UViG_3300017987_000270|3300017987|Ga0180431_10001739_15309_15340	IMGVR_UViG_3300017987_000270|3300017987|Ga0180431_10001739	15309	15340	GTTTCAATCCACGCCCCTATACGAGGGGCGAC	I-C	I-C:35558	96.9	100	2.4e-08	56	32	1	0
IMG/VR3	IMGVR_UViG_3300017987_000270|3300017987|Ga0180431_10001739_27929_27961	IMGVR_UViG_3300017987_000270|3300017987|Ga0180431_10001739	27929	27961	GTCGCCCCCCTATGCGGGGGCGTGGATTGAAAC	I-C	I-C:12713	97	100	1.5e-06	50.1	33	0	1
IMG/VR3	IMGVR_UViG_3300024265_000020|3300024265|Ga0209976_10000207_8593_8620	IMGVR_UViG_3300024265_000020|3300024265|Ga0209976_10000207	8593	8620	CGGTTCATCCCCGCTGGTGCGGGGAACT	I-E	I-E:27200	96.4	96.6	4.8e-06	48.1	28	1	0
IMG/VR3	UGV-GENOME-0226553_1_22208_22239	UGV-GENOME-0226553_1	22208	22239	GTTTCAATCCACGCGCCCGCACGGGGCGCGAC	I-C	I-C:10822	100	100	9.7e-11	63.9	32	0	0
IMG/VR3	DTR_870359_69864_69891	DTR_870359	69864	69891	TTTTAATCGTACCTTTATGGAATAGAAA	I-B	I-B:14176	96.4	93.3	5.3e-06	48.1	28	1	0
IMG/VR3	IMGVR_UViG_3300022901_000002|3300022901|Ga0247788_1000003_17918_17951	IMGVR_UViG_3300022901_000002|3300022901|Ga0247788_1000003	17918	17951	GCACCCGTCCTCAGCGACGGGTGAGGATTGAAAC	I-C	I-C:6802	91.2	91.9	0.00011	44.1	34	3	0
IMG/VR3	UGV-GENOME-0331177_14038_14071	UGV-GENOME-0331177	14038	14071	ATTTCAATCTAACGCAACCCGTGCGGGTTGCAAC	I-C	I-C:56999	97.1	100	1.7e-09	60	34	1	0
IMG/VR3	DTR_504118_8581_8615	DTR_504118	8581	8615	GTTTGAGTATGGTGTAATCCTGAACGGTAGTCAAA	II-A	II-A:14263	100	97.2	1.9e-12	69.9	35	0	0
IMG/VR3	UGV-GENOME-0285477_8991_9025	UGV-GENOME-0285477	8991	9025	GTTTCCGTCCCCTCACGGGGAAAAGGTAATTAAAT	III-A	III-A:17192	91.4	97.2	2.7e-05	46.1	35	3	0
IMG/VR3	IMGVR_UViG_2124908039_000009|2124908039|B3_v_NODE_96069_len_30939_cov_9_947024|1-25633_14482_14511	IMGVR_UViG_2124908039_000009|2124908039|B3_v_NODE_96069_len_30939_cov_9_947024|1-25633	14482	14511	TTTCAATCCACACACCTAATGAGGTGTGAC	I-C	I-C:11535	96.8	93.8	2.3e-05	46.1	31	0	1
IMG/VR3	IMGVR_UViG_3300031369_000008|3300031369|Ga0307422_1000370_24162_24189	IMGVR_UViG_3300031369_000008|3300031369|Ga0307422_1000370	24162	24189	TTTTATATTAACTATGTGATATGTAAAT	I-B	I-B:2285	100	96.6	2e-08	56	28	0	0
IMG/VR3	IMGVR_UViG_3300031857_001488|3300031857|Ga0315909_10002634_22535_22562	IMGVR_UViG_3300031857_001488|3300031857|Ga0315909_10002634	22535	22562	GTTATCCGCCGCACAGGCGGCTTAGAAA	I-F	I-F:20379	96.4	100	4.5e-06	48.1	28	1	0
IMG/VR3	UGV-GENOME-0230001_15546_15579	UGV-GENOME-0230001	15546	15579	AGTTTCAATCCACACACCCACGAAGGGTGTGACT	I-C	I-C:19402	100	97.1	7.2e-12	67.9	34	0	0
IMG/VR3	UGV-GENOME-0235489_17299_17332	UGV-GENOME-0235489	17299	17332	ATTTCAATCTAACGCAACCCATGTGGGTTGCAAC	I-C	I-C:56999	97.1	100	1.7e-09	60	34	1	0
IMG/VR3	UGV-GENOME-0260793_30826_30861	UGV-GENOME-0260793	30826	30861	GTTTGAGGCTGATGTAAAAGCGTATGGTACTCAAAC	II-A	II-A:12037	91.7	100	7e-06	48.1	36	3	0
IMG/VR3	IMGVR_UViG_3300005200_000070|3300005200|Ga0072940_1186870_7024_7055	IMGVR_UViG_3300005200_000070|3300005200|Ga0072940_1186870	7024	7055	GTCACACCCTGTGTGGGTGTGTGGATTGAAAC	I-C	I-C:10024	96.9	100	2.4e-08	56	32	1	0
IMG/VR3	IMGVR_UViG_3300008161_000022|3300008161|Ga0110913_1000375_444_476	IMGVR_UViG_3300008161_000022|3300008161|Ga0110913_1000375	444	476	GTTTCCGTCTCCTTTCGGAGTTCTATTCTTTTT	III-A	III-A:20497	100	91.7	2.9e-11	65.9	33	0	0
IMG/VR3	UGV-GENOME-0297727_39678_39703	UGV-GENOME-0297727	39678	39703	GTTTACTGCCGCATAGGCAGCTTAGA	I-F	I-F:31820	100	92.9	2.8e-07	52	26	0	0
IMG/VR3	IMGVR_UViG_3300029516_000012|3300029516|Ga0244799_100604_6363_6395	IMGVR_UViG_3300029516_000012|3300029516|Ga0244799_100604	6363	6395	ATTTCAATCCACGCACCCCGCGAGGGGTGCGAC	I-C	I-C:10322	100	100	2.6e-11	65.9	33	0	0
IMG/VR3	IMGVR_UViG_3300029717_000002|3300029717|Ga0245160_1000170_100115_100143	IMGVR_UViG_3300029717_000002|3300029717|Ga0245160_1000170	100115	100143	TTTCAATCGTACCTTTATGGAATAGAAAG	I-B	I-B:5703	93.1	96.7	0.00033	42.1	29	2	0
IMG/VR3	UGV-GENOME-0190373_24660_24692	UGV-GENOME-0190373	24660	24692	GTCGTGCCTCGCAAGAGGCATGTGGATTGAAAT	I-C	I-C:15876	90.9	100	0.00037	42.1	33	3	0
IMG/VR3	UGV-GENOME-0190373_24870_24898	UGV-GENOME-0190373	24870	24898	TCGTGCCCCACAAGGGCACGGGGATTGAA	I-C	I-C:72338	93.1	100	0.00031	42.1	29	2	0
IMG/VR3	IMGVR_UViG_3300031673_000258|3300031673|Ga0307377_10001156_10365_10390	IMGVR_UViG_3300031673_000258|3300031673|Ga0307377_10001156	10365	10390	GTTTCAATCCTTGTTTTAATGGATTA	I-B	I-B:14583	100	100	2.4e-07	52	26	0	0
IMG/VR3	UGV-GENOME-0369606_84702_84729	UGV-GENOME-0369606	84702	84729	TTTTAATCGTACCTTTATGGAATTGAAA	I-B	I-B:14176	100	93.3	2.1e-08	56	28	0	0
IMG/VR3	IMGVR_UViG_3300031278_000045|3300031278|Ga0307431_1001708|1154-12303_6044_6080	IMGVR_UViG_3300031278_000045|3300031278|Ga0307431_1001708|1154-12303	6044	6080	GTTGAAGAAAGACATCCACTAAAACAAGGATTGAAAC	III-C	III-C:45718	94.6	100	7.7e-09	58	37	2	0
IMG/VR3	UGV-GENOME-0210262_20560_20595	UGV-GENOME-0210262	20560	20595	GTTTGAGTACCATTGAAGATTACACTACTCTCAAAC	II-A	II-A:13050	100	100	4.9e-13	71.9	36	0	0
IMG/VR3	UGV-GENOME-0361245_6426_6454	UGV-GENOME-0361245	6426	6454	TTTTAATCGAACCATCATGGAATTGAAAG	I-B	I-B:12858	96.6	96.7	1.3e-06	50.1	29	1	0
IMG/VR3	IMGVR_UViG_2124908035_000011|2124908035|B3_GZOS_CLC_ConsensusfromContig50400_4471_4500	IMGVR_UViG_2124908035_000011|2124908035|B3_GZOS_CLC_ConsensusfromContig50400	4471	4500	TTTCAATCCACACACCTAATGAGGTGTGAC	I-C	I-C:11535	96.8	93.8	2.3e-05	46.1	31	0	1
IMG/VR3	IMGVR_UViG_3300020171_000072|3300020171|Ga0180732_1000371_39086_39120	IMGVR_UViG_3300020171_000072|3300020171|Ga0180732_1000371	39086	39120	CTCAAATACAAATATCACATTTCTACTTTTGTAGA	V-A	V-A:49060	91.4	100	2.6e-05	46.1	35	3	0
IMG/VR3	IMGVR_UViG_3300029483_000052|3300029483|Ga0244102_102037_9847_9879	IMGVR_UViG_3300029483_000052|3300029483|Ga0244102_102037	9847	9879	GTCGCACCCCTCGCGGGGTGCGTGGATTGAAAT	I-C	I-C:10322	100	100	2.5e-11	65.9	33	0	0
IMG/VR3	UGV-GENOME-0224121_2832_2867	UGV-GENOME-0224121	2832	2867	GTTTCAGTACCTTGTGAAATCACACTACTCTCAAAC	II-A	II-A:11148	94.4	100	2.8e-08	56	36	2	0
IMG/VR3	UGV-GENOME-0253138_10414_10446	UGV-GENOME-0253138	10414	10446	GATTAATAATCCCTAATAATTTCTACTGTTGTA	V-A	V-A:40286	100	94.3	2.8e-11	65.9	33	0	0
IMG/VR3	UGV-GENOME-0362699_61512_61541	UGV-GENOME-0362699	61512	61541	AGTTTCAATTCTACCTTAGTTCAATTAAAA	I-B	I-B:44467	100	96.8	1.4e-09	60	30	0	0
IMG/VR3	IMGVR_UViG_3300013123_000016|3300013123|Ga0172368_10000888_30890_30916	IMGVR_UViG_3300013123_000016|3300013123|Ga0172368_10000888	30890	30916	ATTTCAATTCCACTGTGGTACGATTGA	I-B	I-B:67575	96.3	90	2e-05	46.1	27	1	0
IMG/VR3	UGV-GENOME-0257549_1_37522_37553	UGV-GENOME-0257549_1	37522	37553	GTCGCCCCTCGCGGAGGGGCGTGAATTGAAAT	I-C	I-C:10404	100	100	9.8e-11	63.9	32	0	0
IMG/VR3	UGV-GENOME-0265603_1_31916_31942	UGV-GENOME-0265603_1	31916	31942	TTTTCCCCGCACGCGCGGGGGTGATCC	I-E	I-E:40120	100	96.4	7.2e-08	54	27	0	0
IMG/VR3	UGV-GENOME-0369649_11618_11645	UGV-GENOME-0369649	11618	11645	TTTCCATTCCATAAAGGTACGATTAAAA	I-B	I-B:14176	96.4	93.3	5.1e-06	48.1	28	1	0
IMG/VR3	IMGVR_UViG_3300008108_000146|3300008108|Ga0114341_10000648_11568_11595	IMGVR_UViG_3300008108_000146|3300008108|Ga0114341_10000648	11568	11595	GTTATCCGCCGCACAGGCGGCTTAGAAA	I-F	I-F:20379	96.4	100	4.5e-06	48.1	28	1	0
IMG/VR3	Norman_59_NODE_7_length_39708_cov_125.823796_31614_31646	Norman_59_NODE_7_length_39708_cov_125.823796	31614	31646	GTCGCTCCCTTCACAGGGAGCGTGGATTGAAAT	I-C	I-C:32298	100	100	2.5e-11	65.9	33	0	0
IMG/VR3	UGV-GENOME-0170198_21374_21405	UGV-GENOME-0170198	21374	21405	ATTTCAATCCATGCTCCCGCATGGGGAGCGAC	I-C	I-C:15604	96.9	100	2.4e-08	56	32	1	0
IMG/VR3	UGV-GENOME-0287132_43589_43618	UGV-GENOME-0287132	43589	43618	GAGTTCCCCGCGTAAGCGGGGATGAACCGA	I-E	I-E:46743	100	93.8	1.5e-09	60	30	0	0
IMG/VR3	UGV-GENOME-0334735_45035_45068	UGV-GENOME-0334735	45035	45068	CATTTCAATCCACGCTCCCCGCACGGGGAGCGAC	I-C	I-C:70460	100	100	6.7e-12	67.9	34	0	0
IMG/VR3	IMGVR_UViG_3300012018_000070|3300012018|Ga0119867_1001133_4793_4829	IMGVR_UViG_3300012018_000070|3300012018|Ga0119867_1001133	4793	4829	GTCTTAATCCCTTCTTAATCAGGTCATTAGTTCAAAC	III-A	III-A:1565	97.3	100	3.2e-11	65.9	37	1	0
IMG/VR3	IMGVR_UViG_3300029515_000022|3300029515|Ga0244841_100791_10234_10269	IMGVR_UViG_3300029515_000022|3300029515|Ga0244841_100791	10234	10269	GCTGTAGTTCCCGGTTATTACTTGGTATGTTATAAT	I-C	I-C:29941	100	100	4.9e-13	71.9	36	0	0
IMG/VR3	UGV-GENOME-0367500_60095_60139	UGV-GENOME-0367500	60095	60139	TGTTTCCAACGACTCAAAGTTACTAAAATGAAAACAAATCACAAC	II-C	II-C:43784	93.3	95.7	4.7e-11	65.9	45	3	0
IMG/VR3	IMGVR_UViG_3300014776_000006|3300014776|Ga0134555_1000090|1153-33905_7347_7377	IMGVR_UViG_3300014776_000006|3300014776|Ga0134555_1000090|1153-33905	7347	7377	TTTCAATCCACGCACCTAAACATGGTGCGAC	I-C	I-C:53290	93.5	96.9	2.4e-05	46.1	31	2	0
IMG/VR3	UGV-GENOME-0326635_37974_38007	UGV-GENOME-0326635	37974	38007	GTTGCAACCCACATGGGTTGCGTTAGATTGAAAT	I-C	I-C:56999	97.1	100	1.7e-09	60	34	1	0
IMG/VR3	UGV-GENOME-0326635_38150_38183	UGV-GENOME-0326635	38150	38183	GTTGCAACCCGCACGGGTTGCGTTAGATTAAAAT	I-C	I-C:56999	94.1	100	4.1e-07	52	34	2	0
IMG/VR3	UGV-GENOME-4421685_42230_42262	UGV-GENOME-4421685	42230	42262	GTTTCAATCCACGTCCCCCGCACGGGGGACGAC	I-C	I-C:19144	93.9	100	1.5e-06	50.1	33	2	0
IMG/VR3	DTR_378200_10986_11018	DTR_378200	10986	11018	ATTTCAACTCACACGCCCCTTACGGAGCGTGAC	I-C	I-C:25296	93.9	100	1.5e-06	50.1	33	2	0
IMG/VR3	IMGVR_UViG_3300012971_000023|3300012971|Ga0126369_10000080_31003_31033	IMGVR_UViG_3300012971_000023|3300012971|Ga0126369_10000080	31003	31033	GTTTCAATCCACGCGCCCCGGGTAGGGTGCG	I-C	I-C:54396	93.5	93.9	2.4e-05	46.1	31	2	0
IMG/VR3	IMGVR_UViG_3300021387_001298|3300021387|Ga0223845_12075818|4958-13356_2552_2577	IMGVR_UViG_3300021387_001298|3300021387|Ga0223845_12075818|4958-13356	2552	2577	CTTTTCCCCGCGTTAGCGGGGGTGAT	I-E	I-E:6	96.2	92.9	7.3e-05	44.1	26	1	0
IMG/VR3	IMGVR_UViG_3300029049_000006|3300029049|Ga0169693_100079_75456_75485	IMGVR_UViG_3300029049_000006|3300029049|Ga0169693_100079	75456	75485	tCGCACTCTCATGAGTGCGTGGATTGAAAC	I-C	I-C:10954	100	100	1.4e-09	60	30	0	0
IMG/VR3	IMGVR_UViG_3300029504_000004|3300029504|Ga0244829_100347_17505_17541	IMGVR_UViG_3300029504_000004|3300029504|Ga0244829_100347	17505	17541	GTTTCAGTTGTTGTTGAAAGGATGTACGATTGAAGCA	II-B	II-B:39153	100	100	1.3e-13	73.8	37	0	0
IMG/VR3	IMGVR_UViG_3300009363_000014|3300009363|Ga0115223_1000209_70_99	IMGVR_UViG_3300009363_000014|3300009363|Ga0115223_1000209	70	99	ATTTACAATACATTTTGCTACTATTAATAC	I-B	I-B:11185	96.7	100	3.4e-07	52	30	1	0
IMG/VR3	IMGVR_UViG_3300009363_000014|3300009363|Ga0115223_1000209_46511_46539	IMGVR_UViG_3300009363_000014|3300009363|Ga0115223_1000209	46511	46539	TTTACAATACACTTTGCTACTATTAATAC	I-B	I-B:24245	100	100	5.1e-09	58	29	0	0
IMG/VR3	IMGVR_UViG_3300025678_000087|3300025678|Ga0208695_1001541_6060_6097	IMGVR_UViG_3300025678_000087|3300025678|Ga0208695_1001541	6060	6097	TGTTTCAATCCTTGTTTTAATGGATCTTGCTCGCGAAT	I-B	I-B:69652	100	97.4	3.6e-14	75.8	38	0	0
IMG/VR3	Kang_0057_ST001_N_NODE_65_length_38500_cov_31.812641_10110_10142	Kang_0057_ST001_N_NODE_65_length_38500_cov_31.812641	10110	10142	GTCGCCCTCCGCAAGGAAGGCGTGGATTGAAAT	I-C	I-C:42559	93.9	100	1.5e-06	50.1	33	2	0
IMG/VR3	UGV-GENOME-0265050_39089_39121	UGV-GENOME-0265050	39089	39121	GTCTGAACTACCCCCTCACCGCGAGGTGATTGA	III-D	III-D:64134	100	91.7	3e-11	65.9	33	0	0
IMG/VR3	UGV-GENOME-0269410_4_39	UGV-GENOME-0269410	4	39	GTTTCAATCACCTCGCGGTGAGGGGGTGGTTCAGAC	III-D	III-D:14901	100	100	4.8e-13	71.9	36	0	0
IMG/VR3	UGV-GENOME-0269410_1528_1561	UGV-GENOME-0269410	1528	1561	TCAAACACCTCGCGGTGAGGGGGGTGGTTCAGAC	III-D	III-D:26812	94.1	100	9.3e-05	44.1	34	1	1
IMG/VR3	UGV-GENOME-0328897_5957_5986	UGV-GENOME-0328897	5957	5986	ATTTCAATACATCACATGTTACGGTTTATC	I-B	I-B:2224	96.7	100	3.4e-07	52	30	1	0
IMG/VR3	IMGVR_UViG_3300028813_000006|3300028813|Ga0302157_10000348_7587_7615	IMGVR_UViG_3300028813_000006|3300028813|Ga0302157_10000348	7587	7615	GGGCCTATCCCCGCGAGCGCGGGGGAACC	I-E	I-E:12782	100	100	5e-09	58	29	0	0
IMG/VR3	UGV-GENOME-0330066_14565_14593	UGV-GENOME-0330066	14565	14593	ATTTCAATACATCCGATGTTATTGTTTAT	I-B	I-B:31118	93.1	96.7	0.00032	42.1	29	2	0
IMG/VR3	UGV-GENOME-0226559_1_14244_14277	UGV-GENOME-0226559_1	14244	14277	CATTTCAATCCACGCTCCCCGCACGGGGAGCGAC	I-C	I-C:70460	100	100	6.7e-12	67.9	34	0	0
IMG/VR3	IMGVR_UViG_3300008077_000044|3300008077|Ga0105964_1000864_7429_7461	IMGVR_UViG_3300008077_000044|3300008077|Ga0105964_1000864	7429	7461	GTCACGCTCCCCACGGAGTGTGTGAGTTGAAAT	I-C	I-C:10153	97	100	6.3e-09	58	33	1	0
IMG/VR3	IMGVR_UViG_3300008502_000037|3300008502|Ga0115179_100994_11910_11948	IMGVR_UViG_3300008502_000037|3300008502|Ga0115179_100994	11910	11948	GTCTCAATCCCTTTGGAACAGGGCAATGTCTTTCGACTA	III-A	III-A:77769	100	100	8.7e-15	77.8	39	0	0
IMG/VR3	IMGVR_UViG_3300028560_000004|3300028560|Ga0302144_10000033_40622_40650	IMGVR_UViG_3300028560_000004|3300028560|Ga0302144_10000033	40622	40650	GGTTCCCCCGCGCTCGCGGGGATAGGCCC	I-E	I-E:12782	100	100	4.9e-09	58	29	0	0
IMG/VR3	IMGVR_UViG_3300005980_000001|3300005980|Ga0066798_10000115_34011_34036	IMGVR_UViG_3300005980_000001|3300005980|Ga0066798_10000115	34011	34036	GCCTCGGTGAAGGGCCGCCCGCTCAG	I-G	I-G:11689	96.2	92.9	7e-05	44.1	26	1	0
IMG/VR3	IMGVR_UViG_3300028327_000082|3300028327|Ga0268262_10003940_2752_2783	IMGVR_UViG_3300028327_000082|3300028327|Ga0268262_10003940	2752	2783	AGTCGCACCCCGCAGGGTGCGTGGATTGAAAC	I-C	I-C:79650	97	97	1.5e-06	50.1	33	0	1
IMG/VR3	UGV-GENOME-0273611_18779_18810	UGV-GENOME-0273611	18779	18810	GTCGCGCCCCGTGCGGGCGCGTGGATTGAAAC	I-C	I-C:10822	100	100	9.8e-11	63.9	32	0	0
IMG/VR3	UGV-GENOME-0326774_42404_42433	UGV-GENOME-0326774	42404	42433	ATTTCAATACATCACATGTTACGGTTTATC	I-B	I-B:2224	96.7	100	3.3e-07	52	30	1	0
IMG/VR3	IMGVR_UViG_3300028832_000132|3300028832|Ga0265298_10000337_52050_52084	IMGVR_UViG_3300028832_000132|3300028832|Ga0265298_10000337	52050	52084	GTGTACGCATATATAATTTTTGCTCTAACGCAAAT	V-A	V-A:51983	91.4	94.6	2.8e-05	46.1	35	3	0
IMG/VR3	UGV-GENOME-0229211_16741_16776	UGV-GENOME-0229211	16741	16776	GTTTGAGAGTAGTGTGATTTCACAAGGTACTGAAAC	II-A	II-A:11148	94.4	100	2.8e-08	56	36	2	0
IMG/VR3	IMGVR_UViG_3300008113_000125|3300008113|Ga0114346_1000238_54736_54770	IMGVR_UViG_3300008113_000125|3300008113|Ga0114346_1000238	54736	54770	TTCAAAGCCTCTAAAACCCTTTTAGGGATTGAAAC	I-D	I-D:34353	100	94.6	2e-12	69.9	35	0	0
IMG/VR3	IMGVR_UViG_3300008113_000125|3300008113|Ga0114346_1000238_57987_58021	IMGVR_UViG_3300008113_000125|3300008113|Ga0114346_1000238	57987	58021	TTCAAAGCCTCTAAAACCCTTTTAGGGATTGAAAC	I-D	I-D:34353	100	94.6	2e-12	69.9	35	0	0
IMG/VR3	IMGVR_UViG_3300029688_000035|3300029688|Ga0245223_101512_33_64	IMGVR_UViG_3300029688_000035|3300029688|Ga0245223_101512	33	64	TTTCAATCCACGCACCCCGGGTAGGGTGCGAC	I-C	I-C:54396	96.9	97	2.4e-08	56	32	1	0
IMG/VR3	IMGVR_UViG_3300029688_000035|3300029688|Ga0245223_101512_304_336	IMGVR_UViG_3300029688_000035|3300029688|Ga0245223_101512	304	336	TTTCAATCCACGCACCCCGGGTAGGGTGCGACA	I-C	I-C:29367	97	94.3	6.9e-09	58	33	1	0
IMG/VR3	IMGVR_UViG_3300029914_000291|3300029914|Ga0311359_10019719_283_310	IMGVR_UViG_3300029914_000291|3300029914|Ga0311359_10019719	283	310	GTTTCCCCCGCGCCTGCGGGGATAGGCC	I-E	I-E:24607	100	100	1.9e-08	56	28	0	0
IMG/VR3	IMGVR_UViG_3300029954_000009|3300029954|Ga0311331_10000612_5465_5493	IMGVR_UViG_3300029954_000009|3300029954|Ga0311331_10000612	5465	5493	GGGCCTATCCCCGCGAGCGCGGGGGAACC	I-E	I-E:12782	100	100	5.1e-09	58	29	0	0
IMG/VR3	UGV-GENOME-0324450_33202_33230	UGV-GENOME-0324450	33202	33230	TTAAACCGTAACATGAGATGTTTTGAAAT	I-B	I-B:26280	96.6	96.7	1.3e-06	50.1	29	1	0
IMG/VR3	UGV-GENOME-4406146_31862_31899	UGV-GENOME-4406146	31862	31899	AGTTTCTGTGCTATAGCTCGTAGCGTTATGATCTCTGC	II-B	II-B:74044	97.4	100	8.3e-12	67.9	38	1	0
IMG/VR3	IMGVR_UViG_3300007119_000006|3300007119|Ga0102640_1000148|1001-47356_43291_43323	IMGVR_UViG_3300007119_000006|3300007119|Ga0102640_1000148|1001-47356	43291	43323	GTCGCACCTAGCAATAGGTTCGTGAATTGAAAC	I-C	I-C:64688	90.9	100	0.00036	42.1	33	3	0
IMG/VR3	IMGVR_UViG_3300029288_000258|3300029288|Ga0265297_10001724_25087_25118	IMGVR_UViG_3300029288_000258|3300029288|Ga0265297_10001724	25087	25118	GTTTCAATCCACGCCTCCGCGCGGGAGGCGAC	I-C	I-C:13414	100	100	9.8e-11	63.9	32	0	0
IMG/VR3	UGV-GENOME-0214963_1_16163_16196	UGV-GENOME-0214963_1	16163	16196	AGTTTCAATCCACACACCCACGAAGGGTGTGACT	I-C	I-C:19402	100	97.1	7e-12	67.9	34	0	0
IMG/VR3	UGV-GENOME-0229002_3538_3567	UGV-GENOME-0229002	3538	3567	ATTTCAATACATCACATGTTACGGTTTATC	I-B	I-B:2224	96.7	100	3.3e-07	52	30	1	0
IMG/VR3	IMGVR_UViG_3300007966_000033|3300007966|Ga0105959_101122_1648_1675	IMGVR_UViG_3300007966_000033|3300007966|Ga0105959_101122	1648	1675	ATTTGTTCCGCGTATGCGGGGGTGATCC	I-E	I-E:24249	96.4	100	4.4e-06	48.1	28	1	0
IMG/VR3	IMGVR_UViG_3300007966_000033|3300007966|Ga0105959_101122_3096_3129	IMGVR_UViG_3300007966_000033|3300007966|Ga0105959_101122	3096	3129	GTTTGAGAGCTTTGTTAATTCAGAAGGATGTAAA	II-A	II-A:3431	97.1	94.4	1.8e-09	60	34	1	0
IMG/VR3	IMGVR_UViG_3300025004_000020|3300025004|Ga0210035_1000318_18380_18411	IMGVR_UViG_3300025004_000020|3300025004|Ga0210035_1000318	18380	18411	TCGCCCCCCTCGCGGGGGGCGCGGATTGAAAC	I-C	I-C:42837	96.9	97	2.5e-08	56	32	1	0
IMG/VR3	IMGVR_UViG_3300026121_000013|3300026121|Ga0207683_10000297_33932_33952	IMGVR_UViG_3300026121_000013|3300026121|Ga0207683_10000297	33932	33952	CATCCCCGCCTGCGCGGGGAC	I-E	I-E:25480	100	91.3	0.00017	42.1	21	0	0
IMG/VR3	UGV-GENOME-0310433_1_6257_6285	UGV-GENOME-0310433_1	6257	6285	GCAGAGATCGTAACGCTACGGGCTATAGC	II-B	II-B:63587	93.1	100	0.00029	42.1	29	2	0
IMG/VR3	IMGVR_UViG_3300009548_000008|3300009548|Ga0116107_1000204_41000_41036	IMGVR_UViG_3300009548_000008|3300009548|Ga0116107_1000204	41000	41036	CTTCGAGCGAATCATCCAAGAGAACAAGGATTGAAAC	I-B	I-B:3375	97.3	100	3.1e-11	65.9	37	1	0
IMG/VR3	UGV-GENOME-0324605_1_118_146	UGV-GENOME-0324605_1	118	146	TTTTCTAAGCTGCCTATGCGGCAGTTAAC	I-F	I-F:21695	100	100	5e-09	58	29	0	0
IMG/VR3	UGV-GENOME-4417250_21421_21453	UGV-GENOME-4417250	21421	21453	GTCGCACCCCTCGCGGGGTGCGTGGATTGAAAT	I-C	I-C:10322	100	100	2.5e-11	65.9	33	0	0
IMG/VR3	IMGVR_UViG_3300023207_000317|3300023207|Ga0255811_11580434_1110_1142	IMGVR_UViG_3300023207_000317|3300023207|Ga0255811_11580434	1110	1142	GTCGCCCCACGCGCGGGGGCGTGGATTGAAACA	I-C	I-C:42346	97	100	6.2e-09	58	33	1	0
IMG/VR3	IMGVR_UViG_3300029735_000016|3300029735|Ga0245259_100571|1077-37870_15922_15955	IMGVR_UViG_3300029735_000016|3300029735|Ga0245259_100571|1077-37870	15922	15955	AGTTTCAATCCACACACCCACGAAGGGTGTGACT	I-C	I-C:19402	100	97.1	7.2e-12	67.9	34	0	0
IMG/VR3	IMGVR_UViG_3300035659_000040|3300035659|Ga0373628_0000972|934-42168_26645_26676	IMGVR_UViG_3300035659_000040|3300035659|Ga0373628_0000972|934-42168	26645	26676	GTTTCAATCCACGCGCCCGCATGGGGCGCGAC	I-C	I-C:18222	100	100	1e-10	63.9	32	0	0
IMG/VR3	UGV-GENOME-0238207_1_15922_15955	UGV-GENOME-0238207_1	15922	15955	AGTTTCAATCCACACACCCACGAAGGGTGTGACT	I-C	I-C:19402	100	97.1	7.2e-12	67.9	34	0	0
IMG/VR3	IMGVR_UViG_3300003890_000003|3300003890|Ga0063162_1000488_26630_26664	IMGVR_UViG_3300003890_000003|3300003890|Ga0063162_1000488	26630	26664	GCTTCAATGGGGCCGCCGCTTGTTGGCGGCGGAAA	I-G	I-G:45338	91.4	97.2	2.8e-05	46.1	35	3	0
IMG/VR3	IMGVR_UViG_3300023311_000096|3300023311|Ga0256681_10547172_5617_5650	IMGVR_UViG_3300023311_000096|3300023311|Ga0256681_10547172	5617	5650	CGAATCAGAGACCCGATCTAAAGGGGATTAAGAC	III-B	III-B:50580	100	91.9	7.9e-12	67.9	34	0	0
IMG/VR3	UGV-GENOME-0330239_45035_45068	UGV-GENOME-0330239	45035	45068	CATTTCAATCCACGCTCCCCGCACGGGGAGCGAC	I-C	I-C:70460	100	100	6.8e-12	67.9	34	0	0
IMG/VR3	UGV-GENOME-0351243_2719_2752	UGV-GENOME-0351243	2719	2752	CATTTCAATCCACGCTCCCCGCACGGGGAGCGAC	I-C	I-C:70460	100	100	6.8e-12	67.9	34	0	0
IMG/VR3	UGV-GENOME-0352224_12579_12612	UGV-GENOME-0352224	12579	12612	GTTGCAACCCACATGGGTTGCGTTAGATTGAAAT	I-C	I-C:56999	97.1	100	1.7e-09	60	34	1	0
IMG/VR3	UGV-GENOME-0352224_12755_12788	UGV-GENOME-0352224	12755	12788	GTTGCAACCCGCACGGGTTGCGTTAGATTAAAAT	I-C	I-C:56999	94.1	100	4e-07	52	34	2	0
IMG/VR3	IMGVR_UViG_3300028563_000021|3300028563|Ga0265319_1000107_61431_61457	IMGVR_UViG_3300028563_000021|3300028563|Ga0265319_1000107	61431	61457	GCCTATCCCCGCTCGCGCGGGGGAATC	I-E	I-E:63228	100	93.1	7.9e-08	54	27	0	0
IMG/VR3	Rampelli_10018_NODE_23_length_67369_cov_12.623124_54022_54052	Rampelli_10018_NODE_23_length_67369_cov_12.623124	54022	54052	TTTCAATCCACGCACCTAAACATGGTGCGAC	I-C	I-C:53290	93.5	96.9	2.3e-05	46.1	31	2	0
IMG/VR3	UGV-GENOME-0216432_26491_26526	UGV-GENOME-0216432	26491	26526	GCTGTAGTTCCCGGTTATTACTTGGTATGTTATAAT	I-C	I-C:29941	100	100	4.8e-13	71.9	36	0	0
IMG/VR3	UGV-GENOME-0287844_43340_43368	UGV-GENOME-0287844	43340	43368	CGGTTCATCCCCACGCATGTGGGGTTTAC	I-E	I-E:73358	100	100	5.1e-09	58	29	0	0
IMG/VR3	UGV-GENOME-0301374_18353_18375	UGV-GENOME-0301374	18353	18375	TCGCACCCCTCGCGGGGTGCGTG	I-C	I-C:48795	100	95.8	1.2e-05	46.1	23	0	0
IMG/VR3	UGV-GENOME-0145094_19838_19874	UGV-GENOME-0145094	19838	19874	GTTTGAGTACCATCCATTTTTACATCATTCTCAAACT	II-A	II-A:52334	97.3	100	3.1e-11	65.9	37	1	0
IMG/VR3	UGV-GENOME-0276159_1_6503_6535	UGV-GENOME-0276159_1	6503	6535	ATTTCAATCCACGCACCCCGCGAGGGGTGCGAC	I-C	I-C:10322	100	100	2.5e-11	65.9	33	0	0
IMG/VR3	UGV-GENOME-0332579_2951_2986	UGV-GENOME-0332579	2951	2986	GTTTAAGAGTATTACAAAATAACAAGGCTCTCAAAC	II-A	II-A:50224	100	100	4.7e-13	71.9	36	0	0
IMG/VR3	IMGVR_UViG_3300000059_000006|3300000059|PaHGMunAill_c0000135_33008_33038	IMGVR_UViG_3300000059_000006|3300000059|PaHGMunAill_c0000135	33008	33038	GTCGCGCTCTTCACGAGCGCGTGGATTGAAA	I-C	I-C:271	100	96.9	3.9e-10	61.9	31	0	0
IMG/VR3	IMGVR_UViG_3300006098_000004|3300006098|Ga0074149_1000116|17604-77522_52828_52861	IMGVR_UViG_3300006098_000004|3300006098|Ga0074149_1000116|17604-77522	52828	52861	GGTTTCAATCCACGCACACCTTGCGGAGTGCGAC	I-C	I-C:64640	97.1	100	1.6e-09	60	34	1	0
IMG/VR3	UGV-GENOME-0162711_8220_8247	UGV-GENOME-0162711	8220	8247	GAAACACCTCTGCGTAGGCAGAGAAAAG	I-E	I-E:13191	100	100	1.8e-08	56	28	0	0
IMG/VR3	UGV-GENOME-0199699_12459_12494	UGV-GENOME-0199699	12459	12494	GTTTGAGAGCCTTGTTATTTTGAAACACTCTTAAAC	II-A	II-A:45380	94.4	100	2.8e-08	56	36	2	0
IMG/VR3	UGV-GENOME-0292027_10532_10561	UGV-GENOME-0292027	10532	10561	ACACCCTGCGTGGGTGTGCGGATTTAAACT	I-C	I-C:10654	93.3	90.9	9.2e-05	44.1	30	2	0
IMG/VR3	UGV-GENOME-0310353_5458_5489	UGV-GENOME-0310353	5458	5489	GTTTCAATCCACGCACCCGTGTGGGGTGCGAC	I-C	I-C:75374	100	100	9.9e-11	63.9	32	0	0
IMG/VR3	UGV-GENOME-4401004_13358_13391	UGV-GENOME-4401004	13358	13391	AGTTTCAATCCACACACCCACGAAGGGTGTGACT	I-C	I-C:19402	100	97.1	7.1e-12	67.9	34	0	0
IMG/VR3	IMGVR_UViG_3300006144_000002|3300006144|Ga0080707_1000144|17604-77522_52828_52861	IMGVR_UViG_3300006144_000002|3300006144|Ga0080707_1000144|17604-77522	52828	52861	GGTTTCAATCCACGCACACCTTGCGGAGTGCGAC	I-C	I-C:64640	97.1	100	1.6e-09	60	34	1	0
IMG/VR3	IMGVR_UViG_3300032007_000029|3300032007|Ga0310695_10000241_4490_4516	IMGVR_UViG_3300032007_000029|3300032007|Ga0310695_10000241	4490	4516	ATTTACATTCCACTGTGGTTCTATTCA	I-B	I-B:88150	96.3	90	2.1e-05	46.1	27	1	0
IMG/VR3	UGV-GENOME-0148902_5571_5608	UGV-GENOME-0148902	5571	5608	AGGTTTGAGAATGATGTAAAAATGTATGGTACTCAAAC	II-A	II-A:87002	100	100	3.4e-14	75.8	38	0	0
IMG/VR3	UGV-GENOME-0379197_21180_21213	UGV-GENOME-0379197	21180	21213	GTTGCAACCCGCATGGGTTGCGTTAGATTGAAAT	I-C	I-C:56999	94.1	100	4e-07	52	34	2	0
IMG/VR3	IMGVR_UViG_3300031520_000005|3300031520|Ga0272428_1001625_33712_33748	IMGVR_UViG_3300031520_000005|3300031520|Ga0272428_1001625	33712	33748	GTTGCACCCGCCTCTAGGGGCGGGTGAGGATTGAAAC	I-C	I-C:71711	100	100	1.3e-13	73.8	37	0	0
IMG/VR3	UGV-GENOME-0280704_1_33929_33959	UGV-GENOME-0280704_1	33929	33959	GTCACGCCTCTCGCGGGCGTGTGGATTGAAA	I-C	I-C:28090	96.8	96.9	9.4e-08	54	31	1	0
IMG/VR3	UGV-GENOME-4435645_89414_89447	UGV-GENOME-4435645	89414	89447	GTTGCAACCCGCATGGGTTGCGTTAGATTGAAAT	I-C	I-C:56999	94.1	100	3.9e-07	52	34	2	0
IMG/VR3	IMGVR_UViG_3300006136_000001|3300006136|Ga0080697_1000117|17604-77522_52828_52861	IMGVR_UViG_3300006136_000001|3300006136|Ga0080697_1000117|17604-77522	52828	52861	GGTTTCAATCCACGCACACCTTGCGGAGTGCGAC	I-C	I-C:64640	97.1	100	1.7e-09	60	34	1	0
IMG/VR3	IMGVR_UViG_3300010383_000020|3300010383|Ga0136214_1000197_34543_34574	IMGVR_UViG_3300010383_000020|3300010383|Ga0136214_1000197	34543	34574	GGTCGCCCCCTTTCGGGGGCGTGGATTGAAAC	I-C	I-C:3384	93.8	100	5.9e-06	48.1	32	2	0
IMG/VR3	UGV-GENOME-0170467_7746_7781	UGV-GENOME-0170467	7746	7781	ATCTACAACAGTAGAAATTATTAGGGATTATTAATC	V-A	V-A:10401	100	100	4.8e-13	71.9	36	0	0
IMG/VR3	UGV-GENOME-0211833_25781_25814	UGV-GENOME-0211833	25781	25814	GTCGCTCCCCGTGCGGGGAGCGTGGATTGAAATG	I-C	I-C:70460	100	100	6.8e-12	67.9	34	0	0
IMG/VR3	UGV-GENOME-0336507_45582_45615	UGV-GENOME-0336507	45582	45615	CATTTCAATCCACGCTCCCCGCACGGGGAGCGAC	I-C	I-C:70460	100	100	6.8e-12	67.9	34	0	0
IMG/VR3	UGV-GENOME-0342658_1_3403_3436	UGV-GENOME-0342658_1	3403	3436	CATTTCAATCCACGCTCCCCGCACGGGGAGCGAC	I-C	I-C:70460	100	100	6.8e-12	67.9	34	0	0
IMG/VR3	IMGVR_UViG_7000000073_000053|7000000073|SRS021496_Baylor_scaffold_78045_65_93	IMGVR_UViG_7000000073_000053|7000000073|SRS021496_Baylor_scaffold_78045	65	93	ATTTACAATATAAAATGTTTCTATTAAAT	I-B	I-B:4041	96.6	100	1.2e-06	50.1	29	1	0
IMG/VR3	Rampelli_SM_24_NODE_64_length_94473_cov_127.084380_6960_6987	Rampelli_SM_24_NODE_64_length_94473_cov_127.084380	6960	6987	TTTCTATTCCATAAAGGTACGATTAAAA	I-B	I-B:14176	96.4	93.3	5e-06	48.1	28	1	0
IMG/VR3	IMGVR_UViG_3300000525_000002|3300000525|JGI1221J11331_1000071_13814_13839	IMGVR_UViG_3300000525_000002|3300000525|JGI1221J11331_1000071	13814	13839	TTCACCGCCGAACAGGCGGCTTAGAA	I-F	I-F:29320	100	92.9	2.9e-07	52	26	0	0
IMG/VR3	UGV-GENOME-0337550_1_51350_51378	UGV-GENOME-0337550_1	51350	51378	TTAAACCGTAACATGAGATGTTTTGAAAT	I-B	I-B:26280	96.6	96.7	1.3e-06	50.1	29	1	0
IMG/VR3	IMGVR_UViG_3300023444_000001|3300023444|Ga0256747_1000043_30572_30604	IMGVR_UViG_3300023444_000001|3300023444|Ga0256747_1000043	30572	30604	TGTTTCAATCCACGCCCCCGCGCGGGGGGCGAC	I-C	I-C:42346	100	100	2.5e-11	65.9	33	0	0
IMG/VR3	IMGVR_UViG_3300028748_000006|3300028748|Ga0302156_10000199_17268_17296	IMGVR_UViG_3300028748_000006|3300028748|Ga0302156_10000199	17268	17296	GGGCCTATCCCCGCGAGCGCGGGGGAACC	I-E	I-E:12782	100	100	5.1e-09	58	29	0	0
IMG/VR3	IMGVR_UViG_3300031643_000032|3300031643|Ga0315533_1001394_14919_14943	IMGVR_UViG_3300031643_000032|3300031643|Ga0315533_1001394	14919	14943	AATCCATTAAAACAAGGATTGAAAC	I-B	I-B:14583	100	96.2	9.7e-07	50.1	25	0	0
IMG/VR3	UGV-GENOME-0270991_39029_39058	UGV-GENOME-0270991	39029	39058	GTTTTAATTCTACCCTAGTTCAATTAAAAG	I-B	I-B:61267	96.7	100	3.4e-07	52	30	1	0
IMG/VR3	IMGVR_UViG_3300009537_000441|3300009537|Ga0129283_10001852_439_466	IMGVR_UViG_3300009537_000441|3300009537|Ga0129283_10001852	439	466	TTTCTAAGCTGCCTACGCGGCAGTTAAC	I-F	I-F:74647	100	100	1.9e-08	56	28	0	0
IMG/VR3	UGV-GENOME-0072531_6958_6984	UGV-GENOME-0072531	6958	6984	TACAACAGTAGAAATTATTCTATATTA	V-A	V-A:65686	100	90	8.6e-08	54	27	0	0
IMG/VR3	UGV-GENOME-0226169_1_12522_12555	UGV-GENOME-0226169_1	12522	12555	CATTTCAATCCACGCTCCCCGCACGGGGAGCGAC	I-C	I-C:70460	100	100	6.8e-12	67.9	34	0	0
IMG/VR3	UGV-GENOME-0333918_51496_51524	UGV-GENOME-0333918	51496	51524	TTAAACCGTAACATGAGATGTTTTGAAAT	I-B	I-B:26280	96.6	96.7	1.3e-06	50.1	29	1	0
IMG/VR3	UGV-GENOME-4410179_1_15922_15955	UGV-GENOME-4410179_1	15922	15955	AGTTTCAATCCACACACCCACGAAGGGTGTGACT	I-C	I-C:19402	100	97.1	7.2e-12	67.9	34	0	0
IMG/VR3	DTR_468165_13299_13334	DTR_468165	13299	13334	GTTTGAGAGTAGTGTAATCTTCAATGGTACTCAAAC	II-A	II-A:13050	100	100	4.8e-13	71.9	36	0	0
IMG/VR3	IMGVR_UViG_3300031520_000008|3300031520|Ga0272428_1001828|1-41229_31800_31836	IMGVR_UViG_3300031520_000008|3300031520|Ga0272428_1001828|1-41229	31800	31836	GTTTCAATCCTCACCCGGCCCGTAGACCCGGTGCAAC	I-C	I-C:11565	94.6	100	7.7e-09	58	37	2	0
IMG/VR3	IMGVR_UViG_3300031520_000008|3300031520|Ga0272428_1001828|1-41229_36585_36619	IMGVR_UViG_3300031520_000008|3300031520|Ga0272428_1001828|1-41229	36585	36619	GTTTCCATCCTCACCCGCCCCGAGAGGCGGGTGCA	I-C	I-C:71711	94.3	94.6	1.2e-07	54	35	2	0
IMG/VR3	IMGVR_UViG_3300031707_000357|3300031707|Ga0315291_10005865_8319_8348	IMGVR_UViG_3300031707_000357|3300031707|Ga0315291_10005865	8319	8348	GTTTCAATCCTCGCTCCCGCATGTGGAGCG	I-C	I-C:10745	93.3	93.8	9.3e-05	44.1	30	2	0
IMG/VR3	UGV-GENOME-4375709_18825_18855	UGV-GENOME-4375709	18825	18855	GTCGTCCCCCGCACGGGGGACGTGGATTGAA	I-C	I-C:9056	100	96.9	4e-10	61.9	31	0	0
IMG/VR3	UGV-GENOME-0192339_26600_26630	UGV-GENOME-0192339	26600	26630	TGAGTTCCCCGCGTAAGCGGGGATGAACCGA	I-E	I-E:46743	100	96.9	3.9e-10	61.9	31	0	0
IMG/VR3	UGV-GENOME-0297911_1_3709_3738	UGV-GENOME-0297911_1	3709	3738	ATTTTAATCCACGTTCCCGCGTGGGGAACG	I-C	I-C:10476	96.7	93.8	3.8e-07	52	30	1	0
IMG/VR3	UGV-GENOME-0378092_19553_19586	UGV-GENOME-0378092	19553	19586	ATTTCAATCTAACGCAACCCATGAGGGTTGCAAC	I-C	I-C:56999	94.1	100	4e-07	52	34	2	0
IMG/VR3	UGV-GENOME-0378092_19743_19776	UGV-GENOME-0378092	19743	19776	ATTTCAATCAAACGCAACCCGCATGGGTTGCAAC	I-C	I-C:56999	91.2	100	9.8e-05	44.1	34	3	0
IMG/VR3	Yinda_HP37_trimmed_NODE_3_length_93170_cov_82.370134_59291_59318	Yinda_HP37_trimmed_NODE_3_length_93170_cov_82.370134	59291	59318	TTTCAATTCCATAAAGGTACGATTAAAA	I-B	I-B:14176	100	93.3	2.2e-08	56	28	0	0
IMG/VR3	IMGVR_UViG_3300029394_000003|3300029394|Ga0243997_1000184|1090-93143_10914_10949	IMGVR_UViG_3300029394_000003|3300029394|Ga0243997_1000184|1090-93143	10914	10949	GTTAAGCAATATAGAATAATTTCTATCGTTGTAGAT	V-A	V-A:10071	91.7	100	6.8e-06	48.1	36	3	0
IMG/VR3	UGV-GENOME-0249497_23735_23769	UGV-GENOME-0249497	23735	23769	TGTTCGAGTACCATCAGAAATTGCATCACTCTCAA	II-A	II-A:49432	94.3	94.6	1.2e-07	54	35	2	0
IMG/VR3	UGV-GENOME-0367295_1_64357_64401	UGV-GENOME-0367295_1	64357	64401	TGTTTCCAACGACTCAAAGTTACTAAAATGAAAACAAATCACAAC	II-C	II-C:43784	93.3	95.7	4.5e-11	65.9	45	3	0
IMG/VR3	UGV-GENOME-0379871_1_269_295	UGV-GENOME-0379871_1	269	295	TTAAACCGTAACATAGGATGTTTTGAA	I-B	I-B:89813	96.3	93.1	1.9e-05	46.1	27	1	0
IMG/VR3	IMGVR_UViG_3300020219_000031|3300020219|Ga0163146_10001154_3425_3453	IMGVR_UViG_3300020219_000031|3300020219|Ga0163146_10001154	3425	3453	CGGTTCATCCCAACGTGCGCGGGGAACGG	I-E	I-E:14789	93.1	100	3e-04	42.1	29	2	0
IMG/VR3	UGV-GENOME-0232830_28713_28750	UGV-GENOME-0232830	28713	28750	GTTTGAGTACCATACATTTTTACATCATTCTCAAACCT	II-A	II-A:87002	100	100	3.4e-14	75.8	38	0	0
IMG/VR3	UGV-GENOME-0294944_6481_6516	UGV-GENOME-0294944	6481	6516	GTTTGAGAGTAGTGTAATCTTCAATGGTACTCAAAC	II-A	II-A:13050	100	100	4.8e-13	71.9	36	0	0
IMG/VR3	UGV-GENOME-0297652_27451_27480	UGV-GENOME-0297652	27451	27480	CTTAAATCCACCCCGCCCACGCTGGCGGGG	I-C	I-C:48157	93.3	90.9	9.2e-05	44.1	30	2	0
IMG/VR3	DTR_880546_31886_31918	DTR_880546	31886	31918	GTCGTCCCCCGTGCGGGGGACGTGGATTGAAAC	I-C	I-C:19144	93.9	100	1.5e-06	50.1	33	2	0
IMG/VR3	UGV-GENOME-0312597_1_13934_13969	UGV-GENOME-0312597_1	13934	13969	ATTATAACATACCAAGTAATAACCGGGAACTACAGC	I-C	I-C:29941	100	100	4.7e-13	71.9	36	0	0
IMG/VR3	UGV-GENOME-0343443_36717_36749	UGV-GENOME-0343443	36717	36749	GTCGCACCCCATGTGGGGTGTGTGAGTTGAAAT	I-C	I-C:18735	90.9	100	0.00036	42.1	33	3	0
IMG/VR3	IMGVR_UViG_3300025669_000418|3300025669|Ga0208904_1002141_7245_7277	IMGVR_UViG_3300025669_000418|3300025669|Ga0208904_1002141	7245	7277	GTTTCAATCCACGCCCCCCGTGAAGGGGGCGAC	I-C	I-C:38149	97	100	6.2e-09	58	33	1	0
IMG/VR3	IMGVR_UViG_3300028193_000010|3300028193|Ga0265594_1001145_11601_11629	IMGVR_UViG_3300028193_000010|3300028193|Ga0265594_1001145	11601	11629	ATTTCAATTCCAGTATAGTGCGATTAAAA	II-C	II-C:33657	96.6	96.7	1.3e-06	50.1	29	1	0
IMG/VR3	IMGVR_UViG_3300028886_000051|3300028886|Ga0256407_10000198_150511_150537	IMGVR_UViG_3300028886_000051|3300028886|Ga0256407_10000198	150511	150537	TGAATAGAACCACAGTGGAATGTAAAT	I-B	I-B:88150	96.3	90	2.1e-05	46.1	27	1	0
IMG/VR3	IMGVR_UViG_3300031993_001026|3300031993|Ga0310696_10007360_5916_5951	IMGVR_UViG_3300031993_001026|3300031993|Ga0310696_10007360	5916	5951	ATCTACAATAGTAGAAATTTATATAAAGTATTAAAC	V-A	V-A:57151	97.2	100	1.2e-10	63.9	36	1	0
IMG/VR3	UGV-GENOME-0239676_15386_15415	UGV-GENOME-0239676	15386	15415	CGTTCCCCACGCGGGAACGTGGATTAAAAT	I-C	I-C:10476	96.7	93.8	3.8e-07	52	30	1	0
IMG/VR3	UGV-GENOME-0247918_1_15922_15955	UGV-GENOME-0247918_1	15922	15955	AGTTTCAATCCACACACCCACGAAGGGTGTGACT	I-C	I-C:19402	100	97.1	7.2e-12	67.9	34	0	0
IMG/VR3	DTR_502237_7213_7245	DTR_502237	7213	7245	GTCTCCCCTCGCATGAGGGGAGTGGATTGAAAT	I-C	I-C:10777	100	100	2.5e-11	65.9	33	0	0
IMG/VR3	IMGVR_UViG_3300000405_000001|3300000405|LV_Brine_h2_0102DRAFT_1000111_23013_23038	IMGVR_UViG_3300000405_000001|3300000405|LV_Brine_h2_0102DRAFT_1000111	23013	23038	TTCTAAGCCGCCTGTTCGGCGGTGAA	I-F	I-F:29320	100	92.9	2.8e-07	52	26	0	0
IMG/VR3	IMGVR_UViG_3300002405_000007|3300002405|G312J29652_10000218_1093_1118	IMGVR_UViG_3300002405_000007|3300002405|G312J29652_10000218	1093	1118	GGTTCNCCCCCGCATGTGCGGGGCGG	I-E	I-E:61855	96.2	92.9	1.7e-05	46.1	26	1	0
IMG/VR3	UGV-GENOME-0350453_6961_6988	UGV-GENOME-0350453	6961	6988	TTTCTATTCCATAAAGGTGCGATTAAAA	I-B	I-B:34715	96.4	93.3	5.1e-06	48.1	28	1	0
IMG/VR3	UGV-GENOME-4415881_193_225	UGV-GENOME-4415881	193	225	TCAATCACCTCGCGGTGAGGGGGTAGTTCAGAC	III-D	III-D:64134	100	91.7	2.9e-11	65.9	33	0	0
IMG/VR3	IMGVR_UViG_3300008514_000028|3300008514|Ga0111023_100652_17062_17093	IMGVR_UViG_3300008514_000028|3300008514|Ga0111023_100652	17062	17093	ATTTCAATCCACGTACCCGTGTGGGGTACGAC	I-C	I-C:63408	96.9	97	2.4e-08	56	32	1	0
IMG/VR3	UGV-GENOME-0246068_2131_2165	UGV-GENOME-0246068	2131	2165	TTATTTCAATCCACACCTCCCGCGAGGGAGGTGAC	I-C	I-C:47455	91.4	97.2	2.8e-05	46.1	35	3	0
IMG/VR3	UGV-GENOME-0250530_11925_11952	UGV-GENOME-0250530	11925	11952	GAAACACCTCTGCGTAGGCAGAGAAAAG	I-E	I-E:13191	100	100	1.9e-08	56	28	0	0
IMG/VR3	UGV-GENOME-0317896_7601_7630	UGV-GENOME-0317896	7601	7630	GATAAACCTTAACATGTGATGTATTGAAAT	I-B	I-B:2224	93.3	100	8.2e-05	44.1	30	2	0
IMG/VR3	UGV-GENOME-0343755_1_56041_56074	UGV-GENOME-0343755_1	56041	56074	GTCGCTCCCCGTGCGGGGAGCGTGGATTGAAATG	I-C	I-C:70460	100	100	6.8e-12	67.9	34	0	0
IMG/VR3	UGV-GENOME-4431866_3148_3181	UGV-GENOME-4431866	3148	3181	ATTTCAATCTAACGCAACCCATGAGGGTTGCAAC	I-C	I-C:56999	94.1	100	4e-07	52	34	2	0
IMG/VR3	UGV-GENOME-4431866_3338_3371	UGV-GENOME-4431866	3338	3371	ATTTCAATCAAACGCAACCCGCATGGGTTGCAAC	I-C	I-C:56999	91.2	100	9.8e-05	44.1	34	3	0
IMG/VR3	IMGVR_UViG_3300000558_000782|3300000558|Draft_11733704_13451_13483	IMGVR_UViG_3300000558_000782|3300000558|Draft_11733704	13451	13483	GGTCGCGCCCCGCGCGGGCGCGTGGATTGAAAC	I-C	I-C:15730	100	100	2.5e-11	65.9	33	0	0
IMG/VR3	UGV-GENOME-0280263_27986_28020	UGV-GENOME-0280263	27986	28020	TGTTCGAGTACCATCAGAAATTGCATCACTCTCAA	II-A	II-A:49432	94.3	94.6	1.2e-07	54	35	2	0
IMG/VR3	UGV-GENOME-0280346_24312_24346	UGV-GENOME-0280346	24312	24346	TGTTCGAGTACCATCAGAAATTGCATCACTCTCAA	II-A	II-A:49432	94.3	94.6	1.2e-07	54	35	2	0
IMG/VR3	UGV-GENOME-0369693_101590_101617	UGV-GENOME-0369693	101590	101617	TTTCTATTCCATAAAGGTACGATTAAAA	I-B	I-B:14176	96.4	93.3	5.2e-06	48.1	28	1	0
IMG/VR3	DTR_871561_16741_16776	DTR_871561	16741	16776	GTTTGAGAGTAGTGTGATTTCACAAGGTACTGAAAC	II-A	II-A:11148	94.4	100	2.9e-08	56	36	2	0
IMG/VR3	IMGVR_UViG_7000000740_000103|7000000740|SRS064276_LANL_scaffold_70351|762-31403_5280_5313	IMGVR_UViG_7000000740_000103|7000000740|SRS064276_LANL_scaffold_70351|762-31403	5280	5313	TGTTTCAATCCACGCATTCCTTGCGGAGTGCGAC	I-C	I-C:48174	97.1	100	1.7e-09	60	34	1	0
IMG/VR3	UGV-GENOME-0207086_3585_3620	UGV-GENOME-0207086	3585	3620	GTTTGAGAGTAGTATAATCTTCAATGGTACTCAAAC	II-A	II-A:13050	97.2	100	1.2e-10	63.9	36	1	0
IMG/VR3	UGV-GENOME-0204300_6503_6539	UGV-GENOME-0204300	6503	6539	GTTTCAGTTGTTGTTGAAAGGATGTACGATTGAAGCA	II-B	II-B:39153	100	100	1.3e-13	73.8	37	0	0
IMG/VR3	UGV-GENOME-0363820_1_12821_12853	UGV-GENOME-0363820_1	12821	12853	TGTCGTACCCCACACGGGTGCGTGGATTGAAAT	I-C	I-C:63408	100	100	2.5e-11	65.9	33	0	0
IMG/VR3	UGV-GENOME-0363820_1_19363_19393	UGV-GENOME-0363820_1	19363	19393	TTTCAATCCACGCACCCGTGTGGGGTGCGAC	I-C	I-C:75374	100	96.9	3.9e-10	61.9	31	0	0
IMG/VR3	UGV-GENOME-0363820_1_30017_30047	UGV-GENOME-0363820_1	30017	30047	GTCGCACCCCACACGGGTGCGTGGATTGAAA	I-C	I-C:75374	100	96.9	3.9e-10	61.9	31	0	0
IMG/VR3	UGV-GENOME-0363820_1_83263_83295	UGV-GENOME-0363820_1	83263	83295	TGTCGTGCCCCACACGGGTGCGTGGATTGAAAT	I-C	I-C:63408	97	100	6.1e-09	58	33	1	0
IMG/VR3	UGV-GENOME-0379836_35087_35120	UGV-GENOME-0379836	35087	35120	ATTTCAATCTAACGCAACCCATGAGGGTTGCAAC	I-C	I-C:56999	94.1	100	4e-07	52	34	2	0
IMG/VR3	UGV-GENOME-0379836_35277_35310	UGV-GENOME-0379836	35277	35310	ATTTCAATCAAACGCAACCCGCATGGGTTGCAAC	I-C	I-C:56999	91.2	100	9.8e-05	44.1	34	3	0
IMG/VR3	IMGVR_UViG_3300008138_000035|3300008138|Ga0114843_100212|1-32706_11651_11682	IMGVR_UViG_3300008138_000035|3300008138|Ga0114843_100212|1-32706	11651	11682	TTTCAACACACAGCCGCCATAAAGGCGGCTGA	I-C	I-C:13356	96.9	96.9	5.9e-06	48.1	32	0	1
IMG/VR3	IMGVR_UViG_3300025000_000103|3300025000|Ga0209318_1000210_46784_46817	IMGVR_UViG_3300025000_000103|3300025000|Ga0209318_1000210	46784	46817	GTCGTAATCCCTTCGTAAATCAGGTCAGGTCGGT	III-A	III-A:37058	100	97.1	7.2e-12	67.9	34	0	0
IMG/VR3	UGV-GENOME-0230889_18600_18636	UGV-GENOME-0230889	18600	18636	GGTCTCAATAGTACATTCTTCTAACAACTACTGAAAC	II-B	II-B:10147	97.3	100	3.1e-11	65.9	37	1	0
IMG/VR3	UGV-GENOME-0379607_158044_158076	UGV-GENOME-0379607	158044	158076	ATTTCAATCCACGCACCCGCACGGAATGCGACG	I-C	I-C:59891	93.9	100	1.5e-06	50.1	33	2	0
IMG/VR3	DTR_548816_30277_30312	DTR_548816	30277	30312	GTTTGAGAGCCTTGTTATTTTGAAACACTCTTAAAC	II-A	II-A:45380	94.4	100	2.8e-08	56	36	2	0
IMG/VR3	DTR_853201_27412_27441	DTR_853201	27412	27441	ATTTTAATCCACGTTCCCGCGTGGGGAACG	I-C	I-C:10476	96.7	93.8	3.7e-07	52	30	1	0
IMG/VR3	IMGVR_UViG_3300006152_000001|3300006152|Ga0081173_1000121|18513-93801_51919_51952	IMGVR_UViG_3300006152_000001|3300006152|Ga0081173_1000121|18513-93801	51919	51952	GGTTTCAATCCACGCACACCTTGCGGAGTGCGAC	I-C	I-C:64640	97.1	100	1.6e-09	60	34	1	0
IMG/VR3	IMGVR_UViG_3300021387_000814|3300021387|Ga0223845_11186182_249_277	IMGVR_UViG_3300021387_000814|3300021387|Ga0223845_11186182	249	277	GTGTTCCCCACGCCCGTGGGGATGAACCG	I-E	I-E:1049	100	100	5e-09	58	29	0	0
IMG/VR3	IMGVR_UViG_3300021387_000814|3300021387|Ga0223845_11186182_41117_41147	IMGVR_UViG_3300021387_000814|3300021387|Ga0223845_11186182	41117	41147	GTCGCCCCCCATGCGGGGGCGTGGATTGAAA	I-C	I-C:80367	100	100	3.6e-10	61.9	31	0	0
IMG/VR3	IMGVR_UViG_3300029094_000028|3300029094|Ga0169183_101991_3863_3890	IMGVR_UViG_3300029094_000028|3300029094|Ga0169183_101991	3863	3890	GAAACACCTCTGCGTAGGCAGAGAAAAG	I-E	I-E:13191	100	100	1.8e-08	56	28	0	0
IMG/VR3	UGV-GENOME-0209005_29517_29545	UGV-GENOME-0209005	29517	29545	CTTTTAATCGTACCTTATGGAATTGAAAT	I-B	I-B:2288	100	100	5e-09	58	29	0	0
IMG/VR3	UGV-GENOME-0235509_1_1479_1508	UGV-GENOME-0235509_1	1479	1508	ATTTCAATCCACGCTCCAACAAGGGGAGCG	I-C	I-C:11063	96.7	93.8	3.7e-07	52	30	1	0
IMG/VR3	UGV-GENOME-0288335_2730_2761	UGV-GENOME-0288335	2730	2761	GTTTCAATCCACGCACCCGCGAGGGGTGCGAC	I-C	I-C:20315	100	100	9.8e-11	63.9	32	0	0
IMG/VR3	UGV-GENOME-0364600_15440_15468	UGV-GENOME-0364600	15440	15468	CTTTCTATTCCATAAAGGTACGATTGAAA	I-B	I-B:5703	93.1	96.7	0.00032	42.1	29	2	0
IMG/VR3	IMGVR_UViG_3300022548_000003|3300022548|Ga0212092_1000554_44267_44298	IMGVR_UViG_3300022548_000003|3300022548|Ga0212092_1000554	44267	44298	GTCGCCCCCCGCGCGGGGGCGTGGATTGAAAC	I-C	I-C:1104	100	100	9.9e-11	63.9	32	0	0
IMG/VR3	IMGVR_UViG_7000000574_000021|7000000574|C5422434|1-19389_10099_10130	IMGVR_UViG_7000000574_000021|7000000574|C5422434|1-19389	10099	10130	GTCGCACCTTTCAGGGGTGCGTGAGTTGAAAC	I-C	I-C:29204	93.8	100	5.9e-06	48.1	32	2	0
GTDB prophages	AESB01000027.1_3_30394_30423	AESB01000027.1_3	30394	30423	ATTTAAAAACATCTTATGTTATCTATTAAT	I-B	I-B:11701	96.7	100	3.8e-10	52	30	1	0
GTDB prophages	ANMM01000014.1_1_17490_17519	ANMM01000014.1_1	17490	17519	TGAACTGATTGATTCGACATCTACCTGAGA	II-A	II-A:80537	100	90.9	3.1e-12	60	30	0	0
GTDB prophages	ANMX01000158.1_2_42014_42047	ANMX01000158.1_2	42014	42047	TCTAAATCGCCTAACGGCATCAAAGTTATATTCA	I-B	I-B:47531	100	94.4	2.1e-14	67.9	34	0	0
GTDB prophages	AYZP01000027.1_2_1732_1767	AYZP01000027.1_2	1732	1767	GATCTAAACCTTATTGATCTAACAACCATCTAAAAC	II-A	II-A:10170	100	100	2.2e-16	71.9	36	0	0
GTDB prophages	BBCW01000013.1_3_25984_26015	BBCW01000013.1_3	25984	26015	GTCGCACCCTTCGCGGGTGTGTGGATTGAAAT	I-C	I-C:1673	100	100	8.4e-14	63.9	32	0	0
GTDB prophages	BBCW01000013.1_3_22778_22809	BBCW01000013.1_3	22778	22809	ATTTCAATCCACATACCCGCGAAGGGTGTGAC	I-C	I-C:19400	96.9	100	2.1e-11	56	32	1	0
GTDB prophages	BCUK01000020.1_1_12193_12217	BCUK01000020.1_1	12193	12217	ATCTACAGTAGTAGAAATTTAAAGA	V-A	V-A:44797	96	100	2.4e-07	42.1	25	1	0
GTDB prophages	BCWK01000022.1_4_8225_8256	BCWK01000022.1_4	8225	8256	GTTTCAATCCACGCGCCCGCGTGAGGCGCGAC	I-C	I-C:65389	100	100	7.9e-14	63.9	32	0	0
GTDB prophages	BIOC01000074.1_8_1_24	BIOC01000074.1_8	1	24	CATACCACTTAGTTAATATAAAAC	I-B	I-B:47582	100	100	7.7e-09	48.1	24	0	0
GTDB prophages	BIOK01000062.1_6_2710_2738	BIOK01000062.1_6	2710	2738	TTTTATATTAACTAAGTGGTATGTAAATT	I-B	I-B:13546	100	96.7	7.6e-12	58	29	0	0
GTDB prophages	BIUR01000035.1_1_9275_9295	BIUR01000035.1_1	9275	9295	TTTTATATTAACTAAGTGGTA	I-B	I-B:10013	100	91.3	1.1e-06	42.1	21	0	0
GTDB prophages	BIUZ01000067.1_1_1_27	BIUZ01000067.1_1	1	27	TTATATTAACTAAGTGGTATGTAAATA	I-B	I-B:40859	100	90	1.2e-10	54	27	0	0
GTDB prophages	BIWC01000077.1_8_1_27	BIWC01000077.1_8	1	27	TTATATTAACTAAGTGGTATGTAAATA	I-B	I-B:40859	100	90	1.5e-10	54	27	0	0
GTDB prophages	BJLD01000016.1_2_5649_5677	BJLD01000016.1_2	5649	5677	GGAAATACCTCCGCGTGCGCGGAGAAGAG	I-E	I-E:17358	100	100	2.3e-12	58	29	0	0
GTDB prophages	CAADAB010000025.1_2_11471_11499	CAADAB010000025.1_2	11471	11499	ATTTACATACTATATAGTTAATATAAAAC	I-B	I-B:9985	93.1	100	6.7e-07	42.1	29	2	0
GTDB prophages	CAAJUZ010000013.1_16_6066_6094	CAAJUZ010000013.1_16	6066	6094	AATTTGCATACCACTTAGTTAATATAAAA	I-B	I-B:13546	96.6	96.7	3.9e-09	50.1	29	1	0
GTDB prophages	CAAJUZ010000036.1_4_9485_9513	CAAJUZ010000036.1_4	9485	9513	ATTTACATACTATATAGTTAATATAAAAC	I-B	I-B:9985	93.1	100	9e-07	42.1	29	2	0
GTDB prophages	CP003355.1_4_25051_25079	CP003355.1_4	25051	25079	GTTTGACAGTAACACATGATGTATTGAAA	I-B	I-B:13766	96.6	96.7	4e-09	50.1	29	1	0
GTDB prophages	CP014644.1_1_28121_28153	CP014644.1_1	28121	28153	ATTTCAATCCACACTCTTCATTCGAAGAGTGAC	I-C	I-C:34175	90.9	100	1.6e-07	42.1	33	3	0
GTDB prophages	CP014857.1_1_4555_4587	CP014857.1_1	4555	4587	GTCACTCTTCGAATGAAGAGTGTGGATTGAAAT	I-C	I-C:34175	90.9	100	5e-07	42.1	33	3	0
GTDB prophages	CP016798.1_1_36847_36882	CP016798.1_1	36847	36882	GTTCTTAACCCTATTGATTTACCAAGATTCTAAAGC	II-A	II-A:16392	100	100	2.7e-16	71.9	36	0	0
GTDB prophages	CP019652.1_4_25051_25079	CP019652.1_4	25051	25079	GTTTGACAGTAACACATGATGTATTGAAA	I-B	I-B:13766	96.6	96.7	3e-09	50.1	29	1	0
GTDB prophages	CP023516.1_1_7531_7558	CP023516.1_1	7531	7558	TTTCTAAGCCATCTATACGATGTTGAAC	I-F	I-F:23417	100	100	2.8e-11	56	28	0	0
GTDB prophages	CP023972.1_2_7531_7558	CP023972.1_2	7531	7558	TTTCTAAGCCATCTATACGATGTTGAAC	I-F	I-F:23417	100	100	2.8e-11	56	28	0	0
GTDB prophages	CP027405.1_2_3676_3703	CP027405.1_2	3676	3703	TTTCTAAGCGACCTGTGTGGTCGTGAAG	I-F	I-F:14985	96.4	100	5.6e-09	48.1	28	1	0
GTDB prophages	DS572693.1_1_7804_7840	DS572693.1_1	7804	7840	GTTTTAGAGCTGTGTTGTTACGAATAGTTCCAAAACA	II-A	II-A:25576	94.6	100	3.5e-12	58	37	2	0
GTDB prophages	FAAJ01000010.1_7_37222_37250	FAAJ01000010.1_7	37222	37250	AATTTGCATACCACTTAGTTAATATAAAA	I-B	I-B:13546	96.6	96.7	2e-09	50.1	29	1	0
GTDB prophages	FAAJ01000010.1_7_23967_23995	FAAJ01000010.1_7	23967	23995	ATTTACATACCATATAGTTAATATAAAAC	I-B	I-B:9985	96.6	100	2e-09	50.1	29	1	0
GTDB prophages	FANK01000032.1_3_26_54	FANK01000032.1_3	26	54	ATTTACATTCCATATAGTTAATATAAAAC	I-B	I-B:9985	100	100	6.6e-12	58	29	0	0
GTDB prophages	FJVJ01000021.1_6_1152_1184	FJVJ01000021.1_6	1152	1184	GTCGCACCTCACTCGAGGTGCGTGGATTGAAAT	I-C	I-C:32108	100	100	2.1e-14	65.9	33	0	0
GTDB prophages	FMJN01000036.1_3_41335_41370	FMJN01000036.1_3	41335	41370	ATCATATCATACCAAGATTTAAAGAGGAATTATGGC	II-C	II-C:28579	100	100	8.8e-16	71.9	36	0	0
GTDB prophages	FMLA01000023.1_8_3661_3689	FMLA01000023.1_8	3661	3689	ATTTACATACTATATAGTTAATATAAAAC	I-B	I-B:9985	93.1	100	5.4e-07	42.1	29	2	0
GTDB prophages	FNPQ01000008.1_1_67361_67387	FNPQ01000008.1_1	67361	67387	TTCCCCCGCACCTGCGGGGATAGACCC	I-E	I-E:40116	100	93.1	1.5e-10	54	27	0	0
GTDB prophages	FULP01000016.1_4_22112_22140	FULP01000016.1_4	22112	22140	GTTTTATATTAACTATATAGTATGTAAAT	I-B	I-B:9985	93.1	100	9.9e-07	42.1	29	2	0
GTDB prophages	FULV01000014.1_2_14324_14352	FULV01000014.1_2	14324	14352	ATTTACATACTATATAGTTAATATAAAAC	I-B	I-B:9985	93.1	100	5.3e-07	42.1	29	2	0
GTDB prophages	FUMI01000007.1_7_22129_22157	FUMI01000007.1_7	22129	22157	ATTTACATACTATATAGTTAATATAAAAC	I-B	I-B:9985	93.1	100	8.6e-07	42.1	29	2	0
GTDB prophages	FUMN01000018.1_5_11338_11366	FUMN01000018.1_5	11338	11366	GTTTTATATTAACTATATAGTATGTAAAT	I-B	I-B:9985	93.1	100	6e-07	42.1	29	2	0
GTDB prophages	FUMR01000015.1_7_5299_5327	FUMR01000015.1_7	5299	5327	GTTTTATATTAACTATATAGTATGTAAAT	I-B	I-B:9985	93.1	100	1.2e-06	42.1	29	2	0
GTDB prophages	FUND01000015.1_1_43083_43103	FUND01000015.1_1	43083	43103	TTTTATATTAACTAAGTGGTA	I-B	I-B:10013	100	91.3	2.7e-07	42.1	21	0	0
GTDB prophages	FUOX01000035.1_2_3429_3457	FUOX01000035.1_2	3429	3457	ATTTACATACTATATAGTTAATATAAAAC	I-B	I-B:9985	93.1	100	1.1e-06	42.1	29	2	0
GTDB prophages	FUQY01000011.1_2_19136_19164	FUQY01000011.1_2	19136	19164	ATTTACATACTATATAGTTAATATAAAAC	I-B	I-B:9985	93.1	100	1.2e-06	42.1	29	2	0
GTDB prophages	FURE01000014.1_5_19133_19161	FURE01000014.1_5	19133	19161	ATTTACATACTATATAGTTAATATAAAAC	I-B	I-B:9985	93.1	100	1.3e-06	42.1	29	2	0
GTDB prophages	FURF01000006.1_4_19130_19158	FURF01000006.1_4	19130	19158	ATTTACATACTATATAGTTAATATAAAAC	I-B	I-B:9985	93.1	100	1.2e-06	42.1	29	2	0
GTDB prophages	FURH01000005.1_4_19136_19164	FURH01000005.1_4	19136	19164	ATTTACATACTATATAGTTAATATAAAAC	I-B	I-B:9985	93.1	100	1.2e-06	42.1	29	2	0
GTDB prophages	FURI01000012.1_2_13059_13087	FURI01000012.1_2	13059	13087	ATTTACATACTATATAGTTAATATAAAAC	I-B	I-B:9985	93.1	100	1.2e-06	42.1	29	2	0
GTDB prophages	FURU01000023.1_3_1145_1173	FURU01000023.1_3	1145	1173	GTTTTATATTAACTATATAGTATGTAAAT	I-B	I-B:9985	93.1	100	4.4e-07	42.1	29	2	0
GTDB prophages	FURV01000017.1_3_24341_24369	FURV01000017.1_3	24341	24369	GTTTTATATTAACTATATAGTATGTAAAT	I-B	I-B:9985	93.1	100	3.7e-07	42.1	29	2	0
GTDB prophages	FUSQ01000012.1_2_5292_5320	FUSQ01000012.1_2	5292	5320	AATTTGCATACCACTTAGTTAATATAAAA	I-B	I-B:13546	96.6	96.7	3.6e-09	50.1	29	1	0
GTDB prophages	FUSQ01000033.1_4_802_830	FUSQ01000033.1_4	802	830	ATTTACATACTATATAGTTAATATAAAAC	I-B	I-B:9985	93.1	100	8.3e-07	42.1	29	2	0
GTDB prophages	FUSU01000028.1_2_2710_2738	FUSU01000028.1_2	2710	2738	TTTTATATTAACTAAGTGGTATGCAAATT	I-B	I-B:13546	96.6	96.7	2.1e-09	50.1	29	1	0
GTDB prophages	FUTG01000020.1_3_22060_22088	FUTG01000020.1_3	22060	22088	GTTTTATATTAACTATATAGTATGTAAAT	I-B	I-B:9985	93.1	100	1e-06	42.1	29	2	0
GTDB prophages	FUTK01000011.1_6_37034_37062	FUTK01000011.1_6	37034	37062	GTTTTATATTAACTATATAGTATGTAAAT	I-B	I-B:9985	93.1	100	5.4e-07	42.1	29	2	0
GTDB prophages	FUUV01000017.1_2_10116_10144	FUUV01000017.1_2	10116	10144	GTTTTATATTAACTATATAGTATGTAAAT	I-B	I-B:9985	93.1	100	8.2e-07	42.1	29	2	0
GTDB prophages	FZNN01000005.1_2_1850_1882	FZNN01000005.1_2	1850	1882	GTGCTGACCCGTGCTCGATATCGAGGCGATTGA	III-D	III-D:5152	93.9	100	2.3e-09	50.1	33	2	0
GTDB prophages	FZRK01000023.1_4_37030_37055	FZRK01000023.1_4	37030	37055	TTTTAACTACTTATTATGAAATGTAA	I-B	I-B:18599	100	96.3	3.5e-10	52	26	0	0
GTDB prophages	JENQ01000033.1_1_7833_7862	JENQ01000033.1_1	7833	7862	ATTAATAGATAACATAAGATGTTTTTAAAT	I-B	I-B:11701	96.7	100	9e-10	52	30	1	0
GTDB prophages	JFFZ01000308.1_3_23858_23887	JFFZ01000308.1_3	23858	23887	GTTGATCATTAACATAAAATGTATTTAAAT	I-B	I-B:10029	93.3	100	1.1e-07	44.1	30	2	0
GTDB prophages	JFGK01000347.1_5_16627_16656	JFGK01000347.1_5	16627	16656	GTTGATCATTAACATAAAATGTATTTAAAT	I-B	I-B:10029	93.3	100	1.2e-07	44.1	30	2	0
GTDB prophages	JFGL01000260.1_8_2142_2171	JFGL01000260.1_8	2142	2171	ATTTAAATACATTTTATGTTAATGATCAAC	I-B	I-B:10029	93.3	100	1.1e-07	44.1	30	2	0
GTDB prophages	JJPB01000099.1_1_7820_7854	JJPB01000099.1_1	7820	7854	TTCGCGAGCAAGATCCATTAAAACAAGGATTGAAA	I-B	I-B:12869	100	94.6	1.2e-15	69.9	35	0	0
GTDB prophages	JJPB01000099.1_1_2242_2277	JJPB01000099.1_1	2242	2277	TTCGCGAGCAAGATCCATTAAAACAAGGATTGAAAC	I-B	I-B:12869	100	97.3	3.2e-16	71.9	36	0	0
GTDB prophages	JJPB01000099.1_1_3885_3921	JJPB01000099.1_1	3885	3921	ATTCGTGAGCAAGATCCACTAAAACAAAGATTGAAAC	III-D	III-D:16276	97.3	100	1.9e-14	65.9	37	1	0
GTDB prophages	JJPF01000020.1_1_7820_7854	JJPF01000020.1_1	7820	7854	TTCGCGAGCAAGATCCATTAAAACAAGGATTGAAA	I-B	I-B:12869	100	94.6	1e-15	69.9	35	0	0
GTDB prophages	JJPF01000020.1_1_2242_2277	JJPF01000020.1_1	2242	2277	TTCGCGAGCAAGATCCATTAAAACAAGGATTGAAAC	I-B	I-B:12869	100	97.3	2.6e-16	71.9	36	0	0
GTDB prophages	JJPF01000020.1_1_3885_3921	JJPF01000020.1_1	3885	3921	ATTCGTGAGCAAGATCCACTAAAACAAAGATTGAAAC	III-D	III-D:16276	97.3	100	1.6e-14	65.9	37	1	0
GTDB prophages	JJPG01000106.1_1_7820_7854	JJPG01000106.1_1	7820	7854	TTCGCGAGCAAGATCCATTAAAACAAGGATTGAAA	I-B	I-B:12869	100	94.6	1e-15	69.9	35	0	0
GTDB prophages	JJPG01000106.1_1_2242_2277	JJPG01000106.1_1	2242	2277	TTCGCGAGCAAGATCCATTAAAACAAGGATTGAAAC	I-B	I-B:12869	100	97.3	2.6e-16	71.9	36	0	0
GTDB prophages	JJPG01000106.1_1_3885_3921	JJPG01000106.1_1	3885	3921	ATTCGTGAGCAAGATCCACTAAAACAAAGATTGAAAC	III-D	III-D:16276	97.3	100	1.6e-14	65.9	37	1	0
GTDB prophages	JJPH01000095.1_1_700_734	JJPH01000095.1_1	700	734	TTTCAATCCTTGTTTTAATGGATCTTGCTCGCGAA	I-B	I-B:12869	100	94.6	6.8e-16	69.9	35	0	0
GTDB prophages	JJPH01000095.1_1_6277_6312	JJPH01000095.1_1	6277	6312	GTTTCAATCCTTGTTTTAATGGATCTTGCTCGCGAA	I-B	I-B:12869	100	97.3	1.7e-16	71.9	36	0	0
GTDB prophages	JJPH01000095.1_1_4633_4669	JJPH01000095.1_1	4633	4669	GTTTCAATCTTTGTTTTAGTGGATCTTGCTCACGAAT	III-D	III-D:16276	97.3	100	1.1e-14	65.9	37	1	0
GTDB prophages	JQNI01000003.1_1_468_504	JQNI01000003.1_1	468	504	GTTGCAGCCGTCGTTCGAGGCGGCTGAGGATCGAAAC	I-C	I-C:30740	91.9	100	1.2e-09	50.1	37	3	0
GTDB prophages	JQOG01000004.1_1_25023_25048	JQOG01000004.1_1	25023	25048	GTTTGCCCCGCACTCGCGGGGCTGAT	I-E	I-E:28102	96.2	92.9	2.4e-07	44.1	26	1	0
GTDB prophages	JRBA01000009.1_1_233_265	JRBA01000009.1_1	233	265	GTCACTCTTCGAATGAAGAGTGTGGATTGAAAT	I-C	I-C:34175	90.9	100	7e-07	42.1	33	3	0
GTDB prophages	JRLC01000030.1_4_6469_6497	JRLC01000030.1_4	6469	6497	GTTTTATCTGAACGCAGTGGGATGTAAAG	I-B	I-B:10722	96.6	100	1.4e-09	50.1	29	1	0
GTDB prophages	JRMX01000006.1_1_5466_5493	JRMX01000006.1_1	5466	5493	GTCTTTCCCGCATACGCGGGGTGATCCC	I-E	I-E:1319	96.6	96.6	3e-08	42.1	29	0	1
GTDB prophages	JRMX01000006.1_1_4320_4348	JRMX01000006.1_1	4320	4348	GTCTTTCCCGCATACGCGGGGGTGATCCT	I-E	I-E:51563	100	100	5.1e-13	58	29	0	0
GTDB prophages	JSAV01000004.1_1_37844_37876	JSAV01000004.1_1	37844	37876	GTCTCACTCTTCATAGAGTGAGTGGATTGAAAT	I-C	I-C:57583	100	100	2.2e-14	65.9	33	0	0
GTDB prophages	JSAX01000003.1_1_37844_37876	JSAX01000003.1_1	37844	37876	GTCTCACTCTTCATAGAGTGAGTGGATTGAAAT	I-C	I-C:57583	100	100	2.2e-14	65.9	33	0	0
GTDB prophages	JSAY01000004.1_3_37845_37877	JSAY01000004.1_3	37845	37877	GTCTCACTCTTCATAGAGTGAGTGGATTGAAAT	I-C	I-C:57583	100	100	2.8e-14	65.9	33	0	0
GTDB prophages	JSBA01000002.1_3_37844_37876	JSBA01000002.1_3	37844	37876	GTCTCACTCTTCATAGAGTGAGTGGATTGAAAT	I-C	I-C:57583	100	100	2.8e-14	65.9	33	0	0
GTDB prophages	JSBC01000003.1_2_37844_37876	JSBC01000003.1_2	37844	37876	GTCTCACTCTTCATAGAGTGAGTGGATTGAAAT	I-C	I-C:57583	100	100	2.2e-14	65.9	33	0	0
GTDB prophages	JSBD01000005.1_2_37842_37874	JSBD01000005.1_2	37842	37874	GTCTCACTCTTCATAGAGTGAGTGGATTGAAAT	I-C	I-C:57583	100	100	2.2e-14	65.9	33	0	0
GTDB prophages	JVHF01000006.1_3_14766_14797	JVHF01000006.1_3	14766	14797	TTTCAACACACAGCCGCCATAAAGGCGGCTGA	I-C	I-C:13356	96.9	96.9	1.1e-08	48.1	32	0	1
[truncated: 194 more rows]
