# Supplementary material for: Bacteriophages suppress CRISPR–Cas immunity using RNA-based anti-CRISPRs
Source: Nature. 2023 Oct 18;623(7987):601–7. doi: 10.1038/s41586-023-06612-5 (PMC10651486; doi:10.1038/s41586-023-06612-5)
Supplement: Supplementary file 4 — The file contains an alignment of SRU sequences found in strains with CRISPR–Cas and the according consensus CRISPR repeat in an editable format. [file 41586_2023_6612_MOESM4_ESM.txt]

GCA_000013845	CP000315.1_1;I-B:19928	vs	CP000312.1@25;I-B
SRU		GTTTTATATTAACTATGTGGAAAATAAA-
		|||||||||||||||||.||||..|||| 
Repeat		GTTTTATATTAACTATGAGGAATGTAAAT


GCA_000154985	DS572693.1_1;II-A:25576	vs	DS572694.1@2;II-A
SRU		GTTTTAGAGCTGTGTTGTTACGAATAGTTCCAAAACA
		||||||..|.|...|...|....|.|||.|.||||| 
Repeat		GTTTTACGGTTACTTAAATCTTGAGAGTACAAAAAC-


GCA_000165735	GL538185.1_2;III-A:17192	vs	GL538212.1@1;III-A
SRU		GATTTAATCACCGTTACCCCGTAAGGGGACGGAAAC
		||||||||.|||||||||||||||||||||||||||
Repeat		GATTTAATTACCGTTACCCCGTAAGGGGACGGAAAC


GCA_000204395	AESB01000027.1_3;I-B:11701	vs	AESB01000047.1@1;I-B
SRU		ATTTAAAAACATCTTATGTTATCTATTAAT--
		.||||.||..|.|.|| | | |||||||||  
Repeat		CTTTATAACTAACATA-G-T-TCTATTAATAC


GCA_000204395	AESB01000048.1_2;I-B:22640	vs	AESB01000047.1@1;I-B
SRU		GTATTAATAGAACTATGTTAGTTATAAA-
		|||||||||||||||||||||||||||| 
Repeat		GTATTAATAGAACTATGTTAGTTATAAAG


GCA_000381305	KB906380.1_3;IV-A1:84073	vs	KB906380.1@1;IV-A1
SRU		GTTGTAGCCGCCACCCCGCGGGTGGCGCTTTCCACT
		||||||||||||||||||||||||||||||||||||
Repeat		GTTGTAGCCGCCACCCCGCGGGTGGCGCTTTCCACT


GCA_000428605	KE386770.1_1;IV-A1:6784	vs	KE386770.1@1;IV-A1
SRU		GGTGGAAGAACTGCCCCAAGGGGTAGTGGTTGG---
		|||||||||||||||||||||||||||||||||   
Repeat		GGTGGAAGAACTGCCCCAAGGGGTAGTGGTTGGAAC


GCA_000514695	AZWK01000029.1_5;I-E:49452	vs	AZWK01000001.1@6;I-E
SRU		-GGAACACCCCCGCGTTGGCGGGGACG--
		 |||.|||||||.|||..|.|||||.|  
Repeat		CGGAGCACCCCCACGTGCGTGGGGAGGAC


GCA_000514915	KI911500.1_1;I-E:59966	vs	KI911498.1@1;I-E
SRU		-TGGTCCCCGCGCAGGCGGGGATGA---
		 ||.||||||||||.||||||.|||   
Repeat		CTGCTCCCCGCGCATGCGGGGGTGATCC


GCA_000632735	KK213919.1_1;I-B:40859	vs	KK213933.1@1;I-B
SRU		TATTTATATACCACTTGGTTAATATAAAAC
		 |||||.|||||||||.|||||||||||||
Repeat		-ATTTACATACCACTTAGTTAATATAAAAC


GCA_000729625	JPCS01000025.1_1;I-B:18599	vs	JPCS01000033.1@1;I-B
SRU		--TTACATTTCATAGTAAGTAGTTAAAA-
		  ||||||||||||.||||||||||||| 
Repeat		ATTTACATTTCATAATAAGTAGTTAAAAC


GCA_000735215	JNCH01000014.1_3;IV-A3:10828	vs	JNCH01000014.1@1;IV-A3
SRU		CCGATAACCCCCGCACACGGGGGGAATACT
		|||||||||||||||..|||||||||||  
Repeat		CCGATAACCCCCGCATGCGGGGGGAATA--


GCA_000745175	JQNI01000003.1_1;I-C:30740	vs	JQNI01000002.1@27;I-C
SRU		GTTGCAGCCGTCGTTCGAGGCGGCTGAGGATCGAAAC
		||||||||||||.||||.|||||||||||||.|||||
Repeat		GTTGCAGCCGTCCTTCGGGGCGGCTGAGGATTGAAAC


GCA_000755455	JRBA01000009.1_1;I-C:34175	vs	JRBA01000009.1@1;I-C
SRU		GTCACTCTTCGAAT-GAAGAGTGTGGATTGAAAT
		         |.|.| |.||.|.||||||||||  
Repeat		---------CCAGTTGGAGGGCGTGGATTGAA--


GCA_000758825	JRMX01000006.1_1;I-E:51563	vs	JRMX01000004.1@3;I-E
SRU		GTCTTTCCCGCATACGCGGGGGTGATCCT
		||||||||||||||||||||||||||||.
Repeat		GTCTTTCCCGCATACGCGGGGGTGATCCC


GCA_000787435	JRLC01000030.1_4;I-B:10722	vs	JRLC01000001.1@4;I-B
SRU		GTTTTATCTGAACGCAGTGGGATGTAAAG
		||||||||||||||.||||||||||||||
Repeat		GTTTTATCTGAACGTAGTGGGATGTAAAG


GCA_000821005	CCDW01000033.1_1;I-B:40859	vs	CCDW01000005.1@3;I-B
SRU		GTTTTATATTAACCAAGTGGTATATAAATA
		|||||||||||||.|||||||||.||||| 
Repeat		GTTTTATATTAACTAAGTGGTATGTAAAT-


GCA_000821025	CCEV01000149.1_3;I-B:40859	vs	CCEV01000381.1@1;I-B
SRU		GTTTTATATTAACCAAGTGGTATATAAATA
		|||||||||||||.|||||||||.||||| 
Repeat		GTTTTATATTAACTAAGTGGTATGTAAAT-


GCA_000828225	JXBR01000031.1_6;I-B:40859	vs	JXBR01000007.1@5;I-B
SRU		TATTTATATACCACTTGGTTAATATAAAAC
		 |||||.|||||||||.|||||||||||||
Repeat		-ATTTACATACCACTTAGTTAATATAAAAC


GCA_000828235	JXBP01000029.1_10;I-B:40859	vs	JXBP01000008.1@1;I-B
SRU		GTTTTATATTAACCAAGTGGTATATAAATA
		|||||||||||||.|||||||||.||||| 
Repeat		GTTTTATATTAACTAAGTGGTATGTAAAT-


GCA_000828325	JXCP01000032.1_6;I-B:40859	vs	JXCP01000006.1@1;I-B
SRU		GTTTTATATTAACCAAGTGGTATATAAATA
		|||||||||||||.|||||||||.||||| 
Repeat		GTTTTATATTAACTAAGTGGTATGTAAAT-


GCA_000978935	JJPF01000020.1_1;I-B:12869	vs	JJPF01000020.1@2;I-B
SRU		TTCGCGAGC-AAGATCCATTAAAACAAGGATTGAAAC
		       |. ||.|||.......|.|.||||||||||
Repeat		-------GTTAAAATCAGACCTTAGAGGGATTGAAAC


GCA_000978945	JJPB01000099.1_1;I-B:12869	vs	JJPB01000099.1@1;I-B
SRU		TTCGCGAGC-AAGATCCATTAAAACAAGGATTGAAAC
		       |. ||.|||.......|.|.||||||||||
Repeat		-------GTTAAAATCAGACCTTAGAGGGATTGAAAC


GCA_000979575	JJPG01000106.1_1;I-B:12869	vs	JJPG01000106.1@1;I-B
SRU		TTCGCGAGC-AAGATCCATTAAAACAAGGATTGAAAC
		       |. ||.|||.......|.|.||||||||||
Repeat		-------GTTAAAATCAGACCTTAGAGGGATTGAAAC


GCA_000979585	JJPH01000095.1_1;I-B:12869	vs	JJPH01000095.1@1;I-B
SRU		GTTTCAATCCTTGTTTTAATGGATCTTGCTCGCGAA
		||||||||||.|.|.......||| ||...|     
Repeat		GTTTCAATCCCTCTAAGGTCTGAT-TTTAAC-----


GCA_000988525	CP014707.1_1;I-E:24613	vs	CP007584.2@12;I-E
SRU		CGGTTTATCCCCGCATAAGCGGGGAACA-
		||||||||||||||....|||||||||| 
Repeat		CGGTTTATCCCCGCTGGCGCGGGGAACAC


GCA_001028135	LDNM01000107.1_29;I-E:79365	vs	LDNM01000031.1@2;I-E
SRU		-TGTTCCCCGCACACGCGGGGATAAACCGAT
		 |||||||||......|||||||||||||  
Repeat		GTGTTCCCCGTGAGTACGGGGATAAACCG--


GCA_001038445	LDYC01000042.1_3;I-C:10005	vs	LDYC01000023.1@1;I-C
SRU		ATTTCAATCCACTCACCCATGAAAGGTGAG--
		||||||||||||||||||..|||.||||||  
Repeat		ATTTCAATCCACTCACCCGCGAAGGGTGAGAC


GCA_001063405	JVHF01000006.1_3;I-C:13356	vs	JVHF01000028.1@1;I-C
SRU		-TTTCAACACACAGCCGCCATAAAGGCGGCTGA
		 |||||||||||||||||| ..|||||||||| 
Repeat		GTTTCAACACACAGCCGCC-CGAAGGCGGCTG-


GCA_001264545	LGVO01000010.1_9;I-B:22640	vs	LGVO01000010.1@2;I-B
SRU		-TTTATAACTAACATAGTTCTATTAATAC
		 ||||||||||||||||||||||||||||
Repeat		CTTTATAACTAACATAGTTCTATTAATAC


GCA_001264545	LGVO01000025.1_3;I-B:11701	vs	LGVO01000048.1@1;I-B
SRU		ATTAATAGATAACATAAGATGTTTTTAAAT
		|||||||.||||||||||||||||||||||
Repeat		ATTAATAAATAACATAAGATGTTTTTAAAT


GCA_001264555	LGVQ01000005.1_1;I-B:11701	vs	LGVQ01000069.1@1;I-B
SRU		ATTAATAGATAACATAAGATGTTTTTAAAT
		|||||||.||||||||||||||||||||||
Repeat		ATTAATAAATAACATAAGATGTTTTTAAAT


GCA_001264575	LGVP01000001.1_1;I-B:11701	vs	LGVP01000084.1@1;I-B
SRU		ATTAATAGATAACATAAGATGTTTTTAAAT
		|||||||.||||||||||||||||||||||
Repeat		ATTAATAAATAACATAAGATGTTTTTAAAT


GCA_001264575	LGVP01000048.1_2;I-B:22640	vs	LGVP01000047.1@2;I-B
SRU		GTATTAATAGAACTATGTTAGTTATAAA-
		|||||||||||||||||||||||||||| 
Repeat		GTATTAATAGAACTATGTTAGTTATAAAG


GCA_001266875	LHYR01000070.1_3;I-B:11701	vs	LHYR01000015.1@1;I-B
SRU		ATTAATAGATAACATAAGATGTTTTTAAAT
		|||||||.||||||||||||||||||||||
Repeat		ATTAATAAATAACATAAGATGTTTTTAAAT


GCA_001266885	LHYQ01000030.1_6;I-B:11701	vs	LHYQ01000039.1@2;I-B
SRU		ATTTAAAAACATCTTATGTTATCTATTAAT
		.|.|.||.|.|.| |||||||..|||.||.
Repeat		GTATTAATAGAAC-TATGTTAGTTATAAAG


GCA_001266885	LHYQ01000050.1_9;I-B:22640	vs	LHYQ01000039.1@2;I-B
SRU		-TTTATAACTAACATAGTTCTATTAATAC
		 ||||||||||||||||||||||||||||
Repeat		CTTTATAACTAACATAGTTCTATTAATAC


GCA_001266995	LHYV01000066.1_2;I-B:22640	vs	LHYV01000053.1@2;I-B
SRU		-TTTATAACTAACATAGTTCTATTAATAC
		 ||||||||||||||||||||||||||||
Repeat		CTTTATAACTAACATAGTTCTATTAATAC


GCA_001267035	LHYS01000058.1_1;I-B:11701	vs	LHYS01000005.1@1;I-B
SRU		ATTTAAAAACATCTTATGTTATCTATTAAT
		||||||||||||||||||||||.|||||||
Repeat		ATTTAAAAACATCTTATGTTATTTATTAAT


GCA_001267045	LHYT01000006.1_1;I-B:11701	vs	LHYT01000042.1@1;I-B
SRU		ATTAATAGATAACATAAGATGTTTTTAAAT
		.||.|||..|||||| ||.|.|.||.|.|.
Repeat		CTTTATAACTAACAT-AGTTCTATTAATAC


GCA_001267045	LHYT01000065.1_4;I-B:22640	vs	LHYT01000042.1@1;I-B
SRU		GTATTAATAGAACTATGTTAGTTATAAA-
		|||||||||||||||||||||||||||| 
Repeat		GTATTAATAGAACTATGTTAGTTATAAAG


GCA_001275405	LGYQ01000130.1_17;I-E:79365	vs	LGYQ01000116.1@2;I-E
SRU		ATCGGTTTATCCCCGCGTGTGCGGGGAACA-
		  |||||||||||||......||||||||| 
Repeat		--CGGTTTATCCCCGTACTCACGGGGAACAC


GCA_001436125	AYZP01000027.1_2;II-A:10170	vs	AYZP01000018.1@1;II-A
SRU		GATCTAAACCTTATTGATCTAACAACCATCTAAAAC
		||||||||||||||||||||||||||.|.|||||||
Repeat		GATCTAAACCTTATTGATCTAACAACTAACTAAAAC


GCA_001541235	LMTR01000028.1_1;I-E:70203	vs	LMTR01000004.1@1;I-E
SRU		-GGTTCAACCCCGCAGGTGCGGGGAACAT
		 ||||||.||||||..||||||||||||.
Repeat		CGGTTCAGCCCCGCGTGTGCGGGGAACAC


GCA_001564775	CYVF01000013.1_1;I-B:18599	vs	CYVF01000011.1@8;I-B
SRU		--TTACATTTCATAGTAAGTAGTTAAAA
		  ||||||||||.|.||||||..|||||
Repeat		ATTTACATTTCACAATAAGTAACTAAAA


GCA_001578645	KQ968638.1_1;I-C:1144	vs	KQ968634.1@2;I-C
SRU		-TCGCACCCTCACGGGTGCGTGGATTGAAAC
		 ||||||||||||||||||||||||||||||
Repeat		GTCGCACCCTCACGGGTGCGTGGATTGAAAC


GCA_001580195	KQ971069.1_1;I-C:54819	vs	KQ971094.1@2;I-C
SRU		GTCGCACCCTCACGGGTGCGTGGATTGAAA--
		||||||||||||||||||||||||||||||  
Repeat		GTCGCACCCTCACGGGTGCGTGGATTGAAACC


GCA_001581875	CP014644.1_1;I-C:34175	vs	CP014644.1@2;I-C
SRU		ATTTCAATCCACACTCTTCATTCGAAGAGTGAC
		||||||||||||.||| .|.|..|.||||.|||
Repeat		ATTTCAATCCACGCTC-CCCTAAGGAGAGCGAC


GCA_001591245	BCUK01000020.1_1;V-A:44797	vs	BCUK01000065.1@1;V-A
SRU		ATCTACAGT-AGTAGAAATTTAAAGA----------
		|||||||.. |||||||||||||| |          
Repeat		ATCTACAAACAGTAGAAATTTAAA-AGGTCGTTAGA


GCA_001598075	CP014857.1_1;I-C:34175	vs	CP014857.1@3;I-C
SRU		GTCACTCTTCGAATGAAGAGTGTGGATTGAAAT
		|||.||||.|..| |..|||.||||||||||||
Repeat		GTCGCTCTCCTTA-GGGGAGCGTGGATTGAAAT


GCA_001642135	LVYN01000124.1_1;II-A:51178	vs	LVYN01000125.1@1;II-A
SRU		-GTTTTAGAGCTATGAAAATCTTTTATTTATGATATA-
		 |||||||||||||| ...||||..||.......||. 
Repeat		GGTTTTAGAGCTATG-CTGTCTTGAATGGTCTCCATTC


GCA_001676985	MADL01000013.1_3;IV-A1:17098	vs	MADL01000013.1@2;IV-A1
SRU		GTCCGCCCCGCGTGAGCGGGGGTTAAAG
		||||||||||||||||||||||||||||
Repeat		GTCCGCCCCGCGTGAGCGGGGGTTAAAG


GCA_001704525	MCRR01000005.1_2;I-C:10005	vs	MCRR01000059.1@1;I-C
SRU		--CTCACCTTTCATGGGTGAGTGGATTGAAAT
		  ||||||.|||..||||||||||||||||||
Repeat		GTCTCACCCTTCGCGGGTGAGTGGATTGAAAT


GCA_001704805	MBGB02000051.1_9;I-B:86611	vs	MBGB02000014.1@1;I-B
SRU		ATTTACATTCCACTTAGTTAATCTAAAAC
		 |||||||.|||||||||||||.||||||
Repeat		-TTTACATACCACTTAGTTAATATAAAAC


GCA_001751775	MJTB01000009.1_5;I-B:18599	vs	MJTB01000016.1@5;I-B
SRU		--TTACATTTCATAATAAGTAGTTAAAA-
		  |||||||||||||||||||||||||| 
Repeat		ATTTACATTTCATAATAAGTAGTTAAAAC


GCA_001752325	MJUC01000013.1_2;I-B:18599	vs	MJUC01000006.1@17;I-B
SRU		-TTTTAACTACTTACTATGAAATGTAA--
		 |||||||||||||.||||||||||||  
Repeat		GTTTTAACTACTTATTATGAAATGTAAAT


GCA_001758825	MJCH01000007.1_4;I-B:18599	vs	MJCH01000014.1@16;I-B
SRU		--TTACATTTCATAGTAAGTAGTTAAAA-
		  ||||||||||||.||||||||||||| 
Repeat		ATTTACATTTCATAATAAGTAGTTAAAAC


GCA_001825935	MJNO01000017.1_1;I-B:18599	vs	MJNO01000017.1@24;I-B
SRU		-TTTTAACTACTTACTATGAAATGTAA--
		 |||||||||||||.||||||||||||  
Repeat		GTTTTAACTACTTATTATGAAATGTAAAT


GCA_001826595	MJOY01000009.1_1;I-B:37690	vs	MJOY01000010.1@23;I-B
SRU		-TTTTAATTACTTATTGTGAAATGTAAAT
		 |||||.||||||||||||||||||||||
Repeat		GTTTTAGTTACTTATTGTGAAATGTAAAT


GCA_001826735	MJPF01000014.1_3;I-B:18599	vs	MJPF01000014.1@25;I-B
SRU		-TTTTAACTACTTACTATGAAATGTAA--
		 |||||||||||||.||||||||||||  
Repeat		GTTTTAACTACTTATTATGAAATGTAAAT


GCA_001826875	MJPM01000010.1_2;I-B:18599	vs	MJPM01000016.1@4;I-B
SRU		-TTTTAACTACTTACTATGAAATGTAA--
		 |||||||||||||.||||||||||||  
Repeat		GTTTTAACTACTTATTATGAAATGTAAAT


GCA_001826955	MJPQ01000013.1_2;I-B:18599	vs	MJPQ01000013.1@23;I-B
SRU		-TTTTAACTACTTACTATGAAATGTAA--
		 |||||||||||||.||||||||||||  
Repeat		GTTTTAACTACTTATTATGAAATGTAAAT


GCA_001827275	MJQG01000022.1_4;I-B:18599	vs	MJQG01000027.1@1;I-B
SRU		-TTTTAACTACTTACTATGAAATGTAA--
		 |||||||||||||.||||||||||||  
Repeat		GTTTTAACTACTTATTATGAAATGTAAAT


GCA_001827385	MJQL01000004.1_8;I-B:18599	vs	MJQL01000025.1@7;I-B
SRU		-TTTTAACTACTTACTATGAAATGTAA--
		 |||||||||||||.||||||||||||  
Repeat		GTTTTAACTACTTATTATGAAATGTAAAT


GCA_001863705	LYKQ01000001.1_4;IV-A3:1331	vs	LYKQ01000001.1@1;IV-A3
SRU		-TTGCAGGTCACATAGGTGATTTATAGA
		 |||||||||||||||||||||||||||
Repeat		GTTGCAGGTCACATAGGTGATTTATAGA


GCA_001866455	MNCF01000036.1_7;I-B:18599	vs	MNCF01000020.1@1;I-B
SRU		-TTTTAACTACTTACTATGAAATGTAA--
		 |||||||||||||.||||||||||||  
Repeat		GTTTTAACTACTTATTATGAAATGTAAAT


GCA_002027345	MTPU01000023.1_1;III-B:40229	vs	MTPU01000001.1@1;III-B
SRU		GTCGCAAT-ACCTATACCTTCTGG-TGAAGGTCAGAAC
		||..|.|| |..|..||.|.||.| ||||.| | |.||
Repeat		GTTTCCATTAATTCCACTTCCTAGATGAAAG-C-GGAC


GCA_002027545	MXAN01000049.1_4;V-A:44797	vs	MXAN01000062.1@1;V-A
SRU		ATCTACAGT-AGTAGAAATTTAAAGA----------
		|||||||.. |||||||||||||| |          
Repeat		ATCTACAAACAGTAGAAATTTAAA-AGGTCGTTAGA


GCA_002034565	MXLI01000005.1_1;I-E:10591	vs	MXLI01000012.1@2;I-E
SRU		CGGTTTATCCCCGCTGACGCGGGGAACT-
		||||||||||||||||.||||||||||. 
Repeat		CGGTTTATCCCCGCTGGCGCGGGGAACAC


GCA_002035765	MXOZ01000097.1_22;I-E:67068	vs	MXOZ01000065.1@1;I-E
SRU		CCGGTTTATCCCCGCTTATGCGGGGAACA-
		 |||||||||||||||...|||||||||| 
Repeat		-CGGTTTATCCCCGCTGGCGCGGGGAACAC


GCA_002096935	NCVM01000026.1_1;II-A:47693	vs	NCVM01000025.1@3;II-A
SRU		GTTTTTGTACTCTCAAGATTTAAGTGACTGTGCAACA-
		|||||.|..||.|...|.||..|.|| .| |.|||.| 
Repeat		GTTTTAGAGCTGTGTTGTTTCGAATG-GT-TCCAAAAC


GCA_002103345	MCHO01000011.1_1;I-B:18599	vs	MCHO01000006.1@1;I-B
SRU		-TTTTAACTACTTACTATGAAATGTAA--
		 |||||||||||||.||||||||||||  
Repeat		GTTTTAACTACTTATTATGAAATGTAAAT


GCA_002117225	CP016798.1_1;II-A:16392	vs	CP016797.1@3;II-A
SRU		GTTCTTAACCCTATTGATTTACCAAGATTCTAAAGC
		||||||||||||||||||||||||||||||||||||
Repeat		GTTCTTAACCCTATTGATTTACCAAGATTCTAAAGC


GCA_002141515	MZNE01000019.1_1;I-E:14298	vs	MZNE01000024.1@2;I-E
SRU		-GGTTTATCCCTGTGCATACAGGGAACA-
		 ||||||||||||||.|||||||||||| 
Repeat		CGGTTTATCCCTGTGTATACAGGGAACAC


GCA_002141515	MZNE01000041.1_8;I-E:14298	vs	MZNE01000024.1@2;I-E
SRU		-TGTTCCCTGTATACACAGGGATAAACC-
		 ||||||||||||||||||||||||||| 
Repeat		GTGTTCCCTGTATACACAGGGATAAACCG


GCA_002141515	MZNE01000090.1_7;I-E:14298	vs	MZNE01000024.1@2;I-E
SRU		-TGTTCCCTGTATGCACAGGGATAAACC-
		 ||||||||||||.|||||||||||||| 
Repeat		GTGTTCCCTGTATACACAGGGATAAACCG


GCA_002141565	MZNF01000018.1_1;I-E:14298	vs	MZNF01000032.1@2;I-E
SRU		-TGTTCCCTGTATACACAGGGATAAACC-
		 ||||||||||||||||||||||||||| 
Repeat		GTGTTCCCTGTATACACAGGGATAAACCG


GCA_002141565	MZNF01000023.1_3;I-E:14298	vs	MZNF01000032.1@2;I-E
SRU		-GGTTTATCCCTGTGCATACAGGGAACA-
		 ||||||||||||||.|||||||||||| 
Repeat		CGGTTTATCCCTGTGTATACAGGGAACAC


GCA_002141565	MZNF01000074.1_2;I-E:14298	vs	MZNF01000032.1@2;I-E
SRU		-GGTTTATCCCTGTGCATACAGGGAACA-
		 ||||||||||||||.|||||||||||| 
Repeat		CGGTTTATCCCTGTGTATACAGGGAACAC


GCA_002141595	MZNI01000009.1_3;I-E:14298	vs	MZNI01000014.1@1;I-E
SRU		-GGTTTATCCCTGTGTATATAGGGAACA-
		 ||||||||||||||||||.|||||||| 
Repeat		CGGTTTATCCCTGTGTATACAGGGAACAC


GCA_002141655	NARP01000001.1_3;I-E:14298	vs	NARP01000016.1@1;I-E
SRU		-TGTTCCCTGTATACACAGGGATAAACC-
		 ||||||||||||||||||||||||||| 
Repeat		GTGTTCCCTGTATACACAGGGATAAACCG


GCA_002141655	NARP01000024.1_1;I-E:14298	vs	NARP01000016.1@1;I-E
SRU		-TGTTCCCTGTATGCACAGGGATAAACC-
		 ||||||||||||.|||||||||||||| 
Repeat		GTGTTCCCTGTATACACAGGGATAAACCG


GCA_002141715	NARR01000014.1_4;I-E:14298	vs	NARR01000009.1@2;I-E
SRU		-TGTTCCCTATATACACAGGGATAAACC-
		 ||||||||.|||||||||||||||||| 
Repeat		GTGTTCCCTGTATACACAGGGATAAACCG


GCA_002141745	NART01000007.1_3;I-E:14298	vs	NART01000006.1@1;I-E
SRU		-GGTTTATCCCTGTGTATACAGGGAACA-
		 ||||||||||||||||||||||||||| 
Repeat		CGGTTTATCCCTGTGTATACAGGGAACAC


GCA_002141745	NART01000016.1_1;I-E:14298	vs	NART01000006.1@1;I-E
SRU		-TGTTCCCTGTATGCACAGGGATAAACC-
		 ||||||||||||.|||||||||||||| 
Repeat		GTGTTCCCTGTATACACAGGGATAAACCG


GCA_002141745	NART01000080.1_5;I-E:14298	vs	NART01000006.1@1;I-E
SRU		-GGTTTATCCCTGTGCATACAGGGAACA-
		 ||||||||||||||.|||||||||||| 
Repeat		CGGTTTATCCCTGTGTATACAGGGAACAC


GCA_002141755	NARU01000012.1_1;I-E:14298	vs	NARU01000014.1@2;I-E
SRU		-GGTTTATCCCTGTGCATACAGGGAACA-
		 ||||||||||||||.|||||||||||| 
Repeat		CGGTTTATCCCTGTGTATACAGGGAACAC


GCA_002141755	NARU01000018.1_2;I-E:14298	vs	NARU01000014.1@2;I-E
SRU		-TGTTCCCTGTATACACAGGGATAAACC-
		 ||||||||||||||||||||||||||| 
Repeat		GTGTTCCCTGTATACACAGGGATAAACCG


GCA_002141785	NARV01000105.1_6;I-E:48459	vs	NARV01000006.1@1;I-E
SRU		-TGTTCCCTGTACACATAGGGATAAACCG
		 |||||||||||.|||.||||||||||||
Repeat		GTGTTCCCTGTATACACAGGGATAAACCG


GCA_002141815	NARX01000143.1_6;I-E:14298	vs	NARX01000005.1@1;I-E
SRU		-TGTTCCCTATATACACAGGGATAAACC-
		 ||||||||.|||||||||||||||||| 
Repeat		GTGTTCCCTGTATACACAGGGATAAACCG


GCA_002141905	NARY01000097.1_5;I-E:48459	vs	NARY01000152.1@1;I-E
SRU		-TGTTCCCTGTACACACAAGGATAAACC-
		 |||||||||||.|||||.||||||||| 
Repeat		GTGTTCCCTGTATACACAGGGATAAACCG


GCA_002142285	NASB01000027.1_4;I-E:14298	vs	NASB01000028.1@2;I-E
SRU		-GGTTTATCCCTGTGTATACAGGGAACA-
		 ||||||||||||||||||||||||||| 
Repeat		CGGTTTATCCCTGTGTATACAGGGAACAC


GCA_002142345	NASC01000057.1_3;I-E:14298	vs	NASC01000038.1@1;I-E
SRU		-TGTTCCCTGTATACACAGGGATAAACC-
		 ||||||||||||||||||||||||||| 
Repeat		GTGTTCCCTGTATACACAGGGATAAACCG


GCA_002150105	MNPS01000007.1_3;I-E:11308	vs	MNPS01000001.1@10;I-E
SRU		CGGTTCATCCCCACGTGCGTGGGGAACAC
		||||||||||||.|.||.|.||||||||.
Repeat		CGGTTCATCCCCGCATGGGCGGGGAACAG


GCA_002156175	MWLR01000013.1_4;I-B:18599	vs	MWLR01000019.1@1;I-B
SRU		--TTACATTTCATAGTAAGTAGTTAAAA-
		  ||||||||||||.||||||||||||| 
Repeat		ATTTACATTTCATAATAAGTAGTTAAAAC


GCA_002165155	NGUY01000004.1_2;I-B:13546	vs	NGUY01000005.1@2;I-B
SRU		AATTTACATACCACTTAGTTAATATAAAA-
		  ||||||||||||||||||||||||||| 
Repeat		--TTTACATACCACTTAGTTAATATAAAAC


GCA_002187575	NFYA01000061.1_9;I-E:45622	vs	NFYA01000068.1@3;I-E
SRU		-GGTTTATCCCCGCTGGCGCGGGGAGCACG
		 ||||||||||||||||||||||||.||| 
Repeat		CGGTTTATCCCCGCTGGCGCGGGGAACAC-


GCA_002188145	NFXZ01000065.1_5;I-E:45622	vs	NFXZ01000060.1@3;I-E
SRU		-GGTTTATCCCCGCTGGCGCGGGGAGCACG
		 ||||||||||||||||||||||||.||| 
Repeat		CGGTTTATCCCCGCTGGCGCGGGGAACAC-


GCA_002224245	NKHK01000012.1_2;V-A:1970	vs	NKHK01000080.1@1;V-A
SRU		ATCTACAAATAGTAGAAATTTAAATAGTCGTTAGAC
		|||||||||||||||||||||.||..||||||||||
Repeat		ATCTACAAATAGTAGAAATTTTAAAGGTCGTTAGAC


GCA_002236805	NIQA01000024.1_1;IV-A1:19877	vs	NIQA01000024.1@1;IV-A1
SRU		AACCCCCGCTAACGCGGGAAAAAC-
		|||||||||||||||||||||||| 
Repeat		AACCCCCGCTAACGCGGGAAAAACG


GCA_002239725	NIUK01000047.1_6;I-F:65993	vs	NIUK01000047.1@1;I-F
SRU		GTTGTTCATCGCATAGATGATTTAGAAAA
		|||||||||||||||||||||||||||| 
Repeat		GTTGTTCATCGCATAGATGATTTAGAAA-


GCA_002243215	NDYG01000016.1_1;I-B:64914	vs	NDYG01000016.1@2;I-B
SRU		-TTAAAATCTAACCAAATTGGAATGTAAA
		 ||||||||||||||.|.|||||||||||
Repeat		ATTAAAATCTAACCAGAATGGAATGTAAA


GCA_002301405	MOPT01000015.1_2;I-B:9985	vs	MOPT01000002.1@5;I-B
SRU		GTTTTATATTAACTATATGGAATGTAAAT
		|||||||||||||||..|||.||||||||
Repeat		GTTTTATATTAACTAAGTGGTATGTAAAT


GCA_002301465	MOPY01000017.1_5;I-B:10275	vs	MOPY01000046.1@2;I-B
SRU		GTTTTATATTAACTAAGTGGTATGTAAAG
		||||||||||||||||||||||||||||.
Repeat		GTTTTATATTAACTAAGTGGTATGTAAAT


GCA_002301525	MOQC01000001.1_3;I-B:10275	vs	MOQC01000005.1@2;I-B
SRU		CTTTACATACCACTTAGTTAATATAAAAC
		.||||||||||||||||||||||||||||
Repeat		ATTTACATACCACTTAGTTAATATAAAAC


GCA_002303085	MPFR01000048.1_5;I-B:9985	vs	MPFR01000001.1@4;I-B
SRU		ATTTACATTCCATATAGTTAATATAAAAC
		||||||||.|||..|||||||||||||||
Repeat		ATTTACATACCACTTAGTTAATATAAAAC


GCA_002393385	CP023516.1_1;I-F:23417	vs	CP023516.1@26;I-F
SRU		TTTCTAAGCCATCTATACGATGTTGAAC
		|||||||||||||||.||||||.|||||
Repeat		TTTCTAAGCCATCTACACGATGGTGAAC


GCA_002445575	NXQD01000008.1_5;I-B:18599	vs	NXQD01000015.1@1;I-B
SRU		-TTTTAACTACTTACTATGAAATGTAA--
		 |||||||||||||.||||||||||||  
Repeat		GTTTTAACTACTTATTATGAAATGTAAAT


GCA_002446295	NXQA01000010.1_4;I-B:18599	vs	NXQA01000023.1@2;I-B
SRU		-TTTTAACTACTTACTATGAAATGTAA--
		 |||||||||||||.||||||||||||  
Repeat		GTTTTAACTACTTATTATGAAATGTAAAT


GCA_002489335	NYPR01000002.1_1;I-B:18599	vs	NYPR01000001.1@15;I-B
SRU		-TTTTAACTACTTACTATGAAATGTAA--
		 |||||||||||||.||||||||||||  
Repeat		GTTTTAACTACTTATTATGAAATGTAAAT


GCA_002489405	NYPU01000002.1_1;I-B:18599	vs	NYPU01000001.1@15;I-B
SRU		-TTTTAACTACTTACTATGAAATGTAA--
		 |||||||||||||.||||||||||||  
Repeat		GTTTTAACTACTTATTATGAAATGTAAAT


GCA_002489425	NYPT01000001.1_1;I-B:18599	vs	NYPT01000003.1@5;I-B
SRU		-TTTTAACTACTTACTATGAAATGTAA--
		 |||||||||||||.||||||||||||  
Repeat		GTTTTAACTACTTATTATGAAATGTAAAT


GCA_002507445	NPOH01000021.1_1;I-E:24613	vs	NPOH01000011.1@1;I-E
SRU		-TGTTCCCCGCTTATGCGGGGATAAACCG
		 ||||||||||....||||||||||||||
Repeat		GTGTTCCCCGCGCCAGCGGGGATAAACCG


GCA_002523135	NXQB01000017.1_6;I-B:18599	vs	NXQB01000019.1@2;I-B
SRU		-TTTTAACTACTTACTATGAAATGTAA--
		 |||||||||||||.||||||||||||  
Repeat		GTTTTAACTACTTATTATGAAATGTAAAT


GCA_002525245	NYDZ01000022.1_1;I-B:18599	vs	NYDZ01000026.1@1;I-B
SRU		-TTTTAACTACTTACTATGAAATGTAA--
		 |||||||||||||.||||||||||||  
Repeat		GTTTTAACTACTTATTATGAAATGTAAAT


GCA_002525665	NYET01000004.1_1;I-B:18599	vs	NYET01000030.1@1;I-B
SRU		--TTACATTTCATAGTAAGTAGTTAAAA-
		  ||||||||||||.||||||||||||| 
Repeat		ATTTACATTTCATAATAAGTAGTTAAAAC


GCA_002526135	NXUF01000001.1_1;I-B:18599	vs	NXUF01000009.1@1;I-B
SRU		-TTTTAACTACTTACTATGAAATGTAA--
		 |||||||||||||.||||||||||||  
Repeat		GTTTTAACTACTTATTATGAAATGTAAAT


GCA_002527235	NXXC01000015.1_8;I-B:18599	vs	NXXC01000025.1@1;I-B
SRU		-TTTTAACTACTTACTATGAAATGTAA--
		 |||||||||||||.||||||||||||  
Repeat		GTTTTAACTACTTATTATGAAATGTAAAT


GCA_002527315	NXXH01000003.1_2;I-B:18599	vs	NXXH01000010.1@1;I-B
SRU		-TTTTAACTACTTACTATGAAATGTAA--
		 |||||||||||||.||||||||||||  
Repeat		GTTTTAACTACTTATTATGAAATGTAAAT


GCA_002529645	NAEP01000069.1_2;I-E:61855	vs	NAEP01000039.1@1;I-E
SRU		--CCGCCCCGCACATGCGGGGGTGAACC
		  ||||||||||||||||||||||||||
Repeat		ATCCGCCCCGCACATGCGGGGGTGAACC


GCA_002551305	NTHA01000030.1_3;I-E:86172	vs	NTHA01000130.1@1;I-E
SRU		CGGCTCACCTCCGCTCGCGCGGAGA----
		.||..||.|.||||..||||||.||    
Repeat		GGGACCATCCCCGCGGGCGCGGGGAGCAG


GCA_002591295	CP023972.1_2;I-F:23417	vs	CP023972.1@27;I-F
SRU		TTTCTAAGCCATCTATACGATGTTGAAC
		|||||||||||||||.||||||.|||||
Repeat		TTTCTAAGCCATCTACACGATGGTGAAC


GCA_002592195	JABD01000053.1_8;I-E:24613	vs	JABD01000045.1@4;I-E
SRU		-TGTTCCCCGCTTATGCGGGGATAAACCG
		 ||||||||||....||||||||||||||
Repeat		GTGTTCCCCGCGCCAGCGGGGATAAACCG


GCA_002775695	NPAC01000001.1_1;I-B:18599	vs	NPAC01000001.1@9;I-B
SRU		--TTACATTTCATAGTAAGTAGTTAAAA-
		  ||||||||||||.||||||||||||| 
Repeat		ATTTACATTTCATAATAAGTAGTTAAAAC


GCA_002775905	NPAD01000001.1_3;I-B:18599	vs	NPAD01000001.1@9;I-B
SRU		--TTACATTTCATAGTAAGTAGTTAAAA-
		  ||||||||||||.||||||||||||| 
Repeat		ATTTACATTTCATAATAAGTAGTTAAAAC


GCA_002775915	NPAL01000001.1_1;I-B:18599	vs	NPAL01000001.1@9;I-B
SRU		--TTACATTTCATAGTAAGTAGTTAAAA-
		  ||||||||||||.||||||||||||| 
Repeat		ATTTACATTTCATAATAAGTAGTTAAAAC


GCA_002775955	NPAM01000001.1_5;I-B:18599	vs	NPAM01000001.1@9;I-B
SRU		--TTACATTTCATAGTAAGTAGTTAAAA-
		  ||||||||||||.||||||||||||| 
Repeat		ATTTACATTTCATAATAAGTAGTTAAAAC


GCA_002776205	NPAN01000001.1_7;I-B:18599	vs	NPAN01000001.1@9;I-B
SRU		--TTACATTTCATAGTAAGTAGTTAAAA-
		  ||||||||||||.||||||||||||| 
Repeat		ATTTACATTTCATAATAAGTAGTTAAAAC


GCA_002875885	MCZN01000106.1_4;I-F_T:56337	vs	MCZN01000106.1@2;I-F_T
SRU		ATTCTTAACTGCCTATGCGGCAGGACAC
		.||||||.||||||||||||||||.|||
Repeat		TTTCTTAGCTGCCTATGCGGCAGGTCAC


GCA_002878705	PNPK01000002.1_4;I-B:18599	vs	PNPK01000003.1@3;I-B
SRU		--TTACATTTCATAGTAAGTAGTTAAAA-
		  ||||||||||||.||||||||||||| 
Repeat		ATTTACATTTCATAATAAGTAGTTAAAAC


GCA_002878755	PNPI01000002.1_5;I-B:18599	vs	PNPI01000001.1@7;I-B
SRU		--TTACATTTCATAGTAAGTAGTTAAAA-
		  ||||||||||||.||||||||||||| 
Repeat		ATTTACATTTCATAATAAGTAGTTAAAAC


GCA_002878775	PNPL01000007.1_1;I-B:18599	vs	PNPL01000001.1@6;I-B
SRU		-TTTTAACTACTTACTATGAAATGTAA--
		 |||||||||||||.||||||||||||  
Repeat		GTTTTAACTACTTATTATGAAATGTAAAT


GCA_002878795	PNPN01000007.1_5;I-B:18599	vs	PNPN01000001.1@7;I-B
SRU		-TTTTAACTACTTACTATGAAATGTAA--
		 |||||||||||||.||||||||||||  
Repeat		GTTTTAACTACTTATTATGAAATGTAAAT


GCA_002878835	PNPO01000014.1_1;I-B:18599	vs	PNPO01000002.1@1;I-B
SRU		-TTTTAACTACTTACTATGAAATGTAA--
		 |||||||||||||.||||||||||||  
Repeat		GTTTTAACTACTTATTATGAAATGTAAAT


GCA_002878875	PNPS01000015.1_2;I-B:18599	vs	PNPS01000005.1@1;I-B
SRU		-TTTTAACTACTTACTATGAAATGTAA--
		 |||||||||||||.||||||||||||  
Repeat		GTTTTAACTACTTATTATGAAATGTAAAT


GCA_002878895	PNPQ01000003.1_2;I-B:18599	vs	PNPQ01000004.1@4;I-B
SRU		--TTACATTTCATAGTAAGTAGTTAAAA-
		  ||||||||||||.||||||||||||| 
Repeat		ATTTACATTTCATAATAAGTAGTTAAAAC


GCA_002878955	PNPU01000017.1_8;I-B:18599	vs	PNPU01000002.1@3;I-B
SRU		-TTTTAACTACTTACTATGAAATGTAA--
		 |||||||||||||.||||||||||||  
Repeat		GTTTTAACTACTTATTATGAAATGTAAAT


GCA_002878975	PNPX01000030.1_3;I-B:18599	vs	PNPX01000005.1@5;I-B
SRU		-TTTTAACTACTTACTATGAAATGTAA--
		 |||||||||||||.||||||||||||  
Repeat		GTTTTAACTACTTATTATGAAATGTAAAT


GCA_002878985	PNPV01000002.1_2;I-B:18599	vs	PNPV01000015.1@1;I-B
SRU		---TTACATTTCATAGTAAGTAGTTAAAA-
		   ||||||||||||.||||||||||||| 
Repeat		GATTTACATTTCATAATAAGTAGTTAAAAC


GCA_002879055	PNQB01000002.1_3;I-B:18599	vs	PNQB01000001.1@17;I-B
SRU		--TTACATTTCATAGTAAGTAGTTAAAA-
		  ||||||||||||.||||||||||||| 
Repeat		ATTTACATTTCATAATAAGTAGTTAAAAC


GCA_002879095	PNQA01000001.1_1;I-B:18599	vs	PNQA01000006.1@1;I-B
SRU		-TTTTAACTACTTACTATGAAATGTAA--
		 |||||||||||||.||||||||||||  
Repeat		GTTTTAACTACTTATTATGAAATGTAAAT


GCA_002879395	PNQQ01000003.1_2;I-B:18599	vs	PNQQ01000004.1@3;I-B
SRU		--TTACATTTCATAGTAAGTAGTTAAAA-
		  ||||||||||||.||||||||||||| 
Repeat		ATTTACATTTCATAATAAGTAGTTAAAAC


GCA_002879495	PNQT01000010.1_1;I-B:18599	vs	PNQT01000009.1@1;I-B
SRU		--TTACATTTCATAGTAAGTAGTTAAAA-
		  ||||||||||||.||||||||||||| 
Repeat		ATTTACATTTCATAATAAGTAGTTAAAAC


GCA_002915995	PQHP01000001.1_2;I-B:18599	vs	PQHP01000001.1@5;I-B
SRU		--TTACATTTCATAGTAAGTAGTTAAAA-
		  ||||||||||||.||||||||||||| 
Repeat		ATTTACATTTCATAATAAGTAGTTAAAAC


GCA_002916015	PQHR01000001.1_3;I-B:18599	vs	PQHR01000001.1@5;I-B
SRU		--TTACATTTCATAGTAAGTAGTTAAAA-
		  ||||||||||||.||||||||||||| 
Repeat		ATTTACATTTCATAATAAGTAGTTAAAAC


GCA_002916035	PQHT01000001.1_1;I-B:18599	vs	PQHT01000001.1@5;I-B
SRU		--TTACATTTCATAGTAAGTAGTTAAAA-
		  ||||||||||||.||||||||||||| 
Repeat		ATTTACATTTCATAATAAGTAGTTAAAAC


GCA_002916195	PQHS01000002.1_1;I-B:18599	vs	PQHS01000001.1@5;I-B
SRU		-TTTTAACTACTTACTATGAAATGTAA--
		 |||||||||||||.||||||||||||  
Repeat		GTTTTAACTACTTATTATGAAATGTAAAT


GCA_002916215	PQHQ01000002.1_2;I-B:18599	vs	PQHQ01000001.1@5;I-B
SRU		-TTTTAACTACTTACTATGAAATGTAA--
		 |||||||||||||.||||||||||||  
Repeat		GTTTTAACTACTTATTATGAAATGTAAAT


GCA_002954305	LJCM01000001.1_2;I-B:10275	vs	LJCM01000005.1@5;I-B
SRU		GTTTTATATTAACTAAGTGGTATGTAAAG
		||||||||||||||||||||||||||||.
Repeat		GTTTTATATTAACTAAGTGGTATGTAAAT


GCA_002968995	PUWT01000095.1_7;I-F:37767	vs	PUWT01000034.1@1;I-F
SRU		----TAAGCTGCCTGTGCGGCAGTGA--
		    ||||||||||||.|||||||||  
Repeat		TTTCTAAGCTGCCTGTACGGCAGTGAAC


GCA_002984125	CP027405.1_2;I-F:14985	vs	CP027405.1@17;I-F
SRU		TTTCTAAGCGACCTGTGTGGTCGTGAAG
		|||||||||||||||||.||||||||||
Repeat		TTTCTAAGCGACCTGTGCGGTCGTGAAG


GCA_003024515	PYIX02000072.1_9;I-F:84495	vs	PYIX02000045.1@1;I-F
SRU		----TAAGCTGCCTACATGGCAGTGAAC
		    |||||||||||.||||||||||||
Repeat		TTTCTAAGCTGCCTATATGGCAGTGAAC


GCA_003044925	POXM01000002.1_2;I-C:13356	vs	POXM01000002.1@6;I-C
SRU		-TTTCAACACACAGCCGCCATAAAGGCGGCTGA
		 |||||||||||||||||| ..||||||||||.
Repeat		GTTTCAACACACAGCCGCC-CGAAGGCGGCTGG


GCA_003054195	QBKP01000008.1_5;I-E:32098	vs	QBKP01000034.1@1;I-E
SRU		-GGGTCATCCCCGCGTGAGCGGGGAACA-
		 ||.|||||||||||||.|||||||||| 
Repeat		CGGTTCATCCCCGCGTGTGCGGGGAACAG


GCA_003190005	QABT01000001.1_1;I-B:18599	vs	QABT01000001.1@1;I-B
SRU		--TTACATTTCATAGTAAGTAGTTAAAA-
		  ||||||||||||.||||||||||||| 
Repeat		ATTTACATTTCATAATAAGTAGTTAAAAC


GCA_003190045	QABS01000001.1_1;I-B:18599	vs	QABS01000001.1@1;I-B
SRU		--TTACATTTCATAGTAAGTAGTTAAAA-
		  ||||||||||||.||||||||||||| 
Repeat		ATTTACATTTCATAATAAGTAGTTAAAAC


GCA_003190105	QABR01000001.1_1;I-B:18599	vs	QABR01000001.1@24;I-B
SRU		-TTTTAACTACTTACTATGAAATGTAA--
		 |||||||||||||.||||||||||||  
Repeat		GTTTTAACTACTTATTATGAAATGTAAAT


GCA_003190205	QABQ01000001.1_2;I-B:18599	vs	QABQ01000001.1@24;I-B
SRU		-TTTTAACTACTTACTATGAAATGTAA--
		 |||||||||||||.||||||||||||  
Repeat		GTTTTAACTACTTATTATGAAATGTAAAT


GCA_003315195	QNRV01000010.1_2;II-B:74044	vs	QNRV01000012.1@2;II-B
SRU		GCAGAGATCATAACGCTACGAGCTATAGCACAGAAACT
		|||||||||||||||||||||||||||||||.||||| 
Repeat		GCAGAGATCATAACGCTACGAGCTATAGCACTGAAAC-


GCA_003315195	QNRV01000019.1_3;II-B:74044	vs	QNRV01000012.1@2;II-B
SRU		GCAGAGATCATAACGCTACGAGCTATAGCACTGAAACT
		||||||||||||||||||||||||||||||||||||| 
Repeat		GCAGAGATCATAACGCTACGAGCTATAGCACTGAAAC-


GCA_003321025	KZ846657.1_4;II-A:539	vs	KZ846660.1@1;II-A
SRU		GTTTTAGAGCTATGTTGTTTTAAATG
		 ||||||||||||||||||||.||||
Repeat		-TTTTAGAGCTATGTTGTTTTGAATG


GCA_003363065	QRBG01000022.1_2;I-E:74332	vs	QRBG01000018.1@1;I-E
SRU		ACGTTCCCCTCCCGTGTGGGGATGAACCG
		.||||||||.|.||.|.|||||||..|||
Repeat		CCGTTCCCCGCACGCGCGGGGATGTCCCG


GCA_003382645	QHJW02000103.1_7;I-E:28102	vs	QHJW02000014.1@1;I-E
SRU		---ATCAGCCCCGCGAGTGCGGGGCAAAC
		   .|.|.||||||..|.||||||.|.||
Repeat		CGGTTTATCCCCGCTGGCGCGGGGAACAC


GCA_003459865	QRXC01000024.1_1;I-C:31077	vs	QRXC01000010.1@2;I-C
SRU		GTTTCGATCCACGCGCCCCCTCGCGGGGCGCGAC
		.||||.||||||||.|.||.| |.||.|.|||||
Repeat		ATTTCAATCCACGCTCTCCAT-GAGGAGAGCGAC


GCA_003461465	QTXD01000015.1_3;VI-D:22456	vs	QTXD01000015.1@1;VI-D
SRU		TTTGCCAACTAGTGCAAATTCGCACCAGTGTAGTA-
		.||....|||||.|||||||.||||.||||||||| 
Repeat		GTTTTAGACTAGCGCAAATTTGCACTAGTGTAGTAG


GCA_003470165	QSLI01000013.1_3;II-A:25576	vs	QSLI01000001.1@6;II-A
SRU		TGTTTTGGAACTATTCGAAACAACACAGCTCTAAAAC
		 |||||.....||.|..||.|...|.||..|.|||||
Repeat		-GTTTTACGGTTACTTAAATCTTGAGAGTACAAAAAC


GCA_003586745	QYEP01000001.1_1;I-B:68823	vs	QYEP01000001.1@8;I-B
SRU		-TTTACATTTCACAATGAGTAGTTAAAAA
		 |||||||||||.|||.|||||||||||.
Repeat		ATTTACATTTCATAATAAGTAGTTAAAAC


GCA_003587195	QYHJ01000001.1_2;I-B:68823	vs	QYHJ01000001.1@8;I-B
SRU		-TTTACATTTCACAATGAGTAGTTAAAAA
		 |||||||||||.|||.|||||||||||.
Repeat		ATTTACATTTCATAATAAGTAGTTAAAAC


GCA_003587465	QYDA01000003.1_3;I-B:18599	vs	QYDA01000001.1@15;I-B
SRU		-TTTTAACTACTTATTATGAAATGTAA--
		 ||||||||||||||||||||||||||  
Repeat		GTTTTAACTACTTATTATGAAATGTAAAT


GCA_003588145	QYEX01000001.1_1;I-B:68823	vs	QYEX01000001.1@8;I-B
SRU		-TTTACATTTCACAATGAGTAGTTAAAAA
		 |||||||||||.|||.|||||||||||.
Repeat		ATTTACATTTCATAATAAGTAGTTAAAAC


GCA_003588245	QYFG01000001.1_1;I-B:68823	vs	QYFG01000001.1@8;I-B
SRU		-TTTACATTTCACAATGAGTAGTTAAAAA
		 |||||||||||.|||.|||||||||||.
Repeat		ATTTACATTTCATAATAAGTAGTTAAAAC


GCA_003588265	QYFE01000001.1_2;I-B:68823	vs	QYFE01000001.1@8;I-B
SRU		-TTTACATTTCACAATGAGTAGTTAAAAA
		 |||||||||||.|||.|||||||||||.
Repeat		ATTTACATTTCATAATAAGTAGTTAAAAC


GCA_003588565	QYGB01000001.1_2;I-B:68823	vs	QYGB01000001.1@8;I-B
SRU		-TTTACATTTCACAATGAGTAGTTAAAAA
		 |||||||||||.|||.|||||||||||.
Repeat		ATTTACATTTCATAATAAGTAGTTAAAAC


GCA_003606515	QXJV01000003.1_2;I-B:18599	vs	QXJV01000001.1@12;I-B
SRU		-TTTTAACTACTTACTATGAAATGTAA--
		 |||||||||||||.||||||||||||  
Repeat		GTTTTAACTACTTATTATGAAATGTAAAT


GCA_003608135	QUPB01000001.1_5;I-B:18599	vs	QUPB01000020.1@7;I-B
SRU		--TTACATTTCATAGTAAGTAGTTAAAA-
		  ||||||||||||.||||||||||||| 
Repeat		ATTTACATTTCATAATAAGTAGTTAAAAC


GCA_003608155	QUPC01000011.1_1;I-B:18599	vs	QUPC01000013.1@7;I-B
SRU		--TTACATTTCATAGTAAGTAGTTAAAA-
		  ||||||||||||.||||||||||||| 
Repeat		ATTTACATTTCATAATAAGTAGTTAAAAC


GCA_003608385	QUPI01000002.1_1;I-B:18599	vs	QUPI01000001.1@7;I-B
SRU		--TTACATTTCATAGTAAGTAGTTAAAA-
		  ||||||||||||.||||||||||||| 
Repeat		ATTTACATTTCATAATAAGTAGTTAAAAC


GCA_003615265	QSNL01000013.1_1;I-B:49853	vs	QSNL01000028.1@2;I-B
SRU		-TTTTTAGCCTACATATGAGGGATTGAAAC
		 ||..|||..|||.|||.|||..|||||||
Repeat		GTTGCTAGGATACCTATAAGGATTTGAAAC


GCA_003668165	QXDZ01000001.1_3;I-B:18599	vs	QXDZ01000001.1@1;I-B
SRU		--TTACATTTCATAGTAAGTAGTTAAAA-
		  ||||||||||||.||||||||||||| 
Repeat		ATTTACATTTCATAATAAGTAGTTAAAAC


GCA_003862595	RRAW01000046.1_1;I-B:73091	vs	RRAW01000009.1@4;I-B
SRU		GTTTTAGATTAACTATATGGAATGTAAAT
		||||||.||||||||..|||.||||||||
Repeat		GTTTTATATTAACTAAGTGGTATGTAAAT


GCA_003862665	RRAQ01000036.1_1;I-B:9985	vs	RRAQ01000026.1@5;I-B
SRU		ATTTACATACTATATAGTTAATATAAAAC
		||||||||||.|..|||||||||||||||
Repeat		ATTTACATACCACTTAGTTAATATAAAAC


GCA_003863155	RRAN01000053.1_10;I-B:40859	vs	RRAN01000006.1@4;I-B
SRU		GTTTTATATTAACCAAGTGGTATATAAATA
		|||||||||||||.|||||||||.||||| 
Repeat		GTTTTATATTAACTAAGTGGTATGTAAAT-


GCA_003932635	RQZM01000017.1_4;I-B:9985	vs	RQZM01000013.1@5;I-B
SRU		GTTTTATATTAACTATATGGAATGTAAAT
		|||||||||||||||..|||.||||||||
Repeat		GTTTTATATTAACTAAGTGGTATGTAAAT


GCA_003992005	RQVL01000016.1_3;III-D:16724	vs	RQVL01000022.1@1;III-D
SRU		GTTTCAGTCCCCGCAATGGGGAAGTAATTCTAAA
		 |||||||||||||||||||||||||||||||||
Repeat		-TTTCAGTCCCCGCAATGGGGAAGTAATTCTAAA


GCA_004115565	QMAQ01000015.1_2;III-B:12637	vs	QMAQ01000053.1@1;I-B
SRU		ATTTAAATACACCTCGTGTTAATGTTCAAC
		|||||||||||.|...||||||.|||||||
Repeat		ATTTAAATACATCCTATGTTAAGGTTCAAC


GCA_004313825	BINC01000025.1_4;I-B:40859	vs	BINC01000085.1@1;I-B
SRU		TATTTATATACCACTTGGTTAATATAAAAC
		 |||||.|||||||||.|||||||||||||
Repeat		-ATTTACATACCACTTAGTTAATATAAAAC


GCA_004314305	BIOA01000009.1_2;I-B:40859	vs	BIOA01000124.1@1;I-B
SRU		GTTTTATATTAACCAAGTGGTATATAAATA
		|||||||||||||.|||||||||.||||| 
Repeat		GTTTTATATTAACTAAGTGGTATGTAAAT-


GCA_004314345	BIOC01000003.1_3;I-B:40859	vs	BIOC01000213.1@1;I-B
SRU		TATTTATATACCACTTGGTTAATATAAAAC
		    ||.|||||||||.|||||||||||||
Repeat		----TACATACCACTTAGTTAATATAAAAC


GCA_004314345	BIOC01000074.1_8;I-B:47582	vs	BIOC01000213.1@1;I-B
SRU		--CATACCACTTAGTTAATATAAAAC
		  ||||||||||||||||||||||||
Repeat		TACATACCACTTAGTTAATATAAAAC


GCA_004314505	BIOK01000062.1_6;I-B:13546	vs	BIOK01000005.1@2;I-B
SRU		-TTTTATATTAACTAAGTGGTATGTAAATT
		 |||||||||||||||||||||||||||. 
Repeat		GTTTTATATTAACTAAGTGGTATGTAAAG-


GCA_004314565	BION01000034.1_2;I-B:40859	vs	BION01000012.1@1;I-B
SRU		GTTTTATATTAACCAAGTGGTATATAAATA
		|||||||||||||.|||||||||.||||| 
Repeat		GTTTTATATTAACTAAGTGGTATGTAAAT-


GCA_004314705	BIOU01000035.1_14;I-B:10275	vs	BIOU01000007.1@3;I-B
SRU		--TTTATATTAACTAAGTGGTATGTAAAG
		  ||||||||||||||||||||||||||.
Repeat		GTTTTATATTAACTAAGTGGTATGTAAAT


GCA_004314785	BIOY01000035.1_1;I-B:40859	vs	BIOY01000009.1@1;I-B
SRU		TATTTATATACCACTTGGTTAATATAAAAC
		 |||||.|||||||||.|||||||||||||
Repeat		-ATTTACATACCACTTAGTTAATATAAAAC


GCA_004314945	BIPG01000036.1_2;I-B:40859	vs	BIPG01000029.1@1;I-B
SRU		TATTTATATACCACTTGGTTAATATAAAAC
		 |||||.|||||||||.|||||||||||||
Repeat		-ATTTACATACCACTTAGTTAATATAAAAC


GCA_004315185	BIPS01000032.1_4;I-B:40859	vs	BIPS01000018.1@2;I-B
SRU		GTTTTATATTAACCAAGTGGTATATAAATA
		|||||||||||||.|||||||||.||||| 
Repeat		GTTTTATATTAACTAAGTGGTATGTAAAT-


GCA_004315425	BIQE01000004.1_4;I-B:10275	vs	BIQE01000010.1@2;I-B
SRU		GTTTTATATTAACTAAGTGGTATGTAAAG
		||||||||||||||||||||||||||||.
Repeat		GTTTTATATTAACTAAGTGGTATGTAAAT


GCA_004315465	BIQG01000038.1_5;I-B:40859	vs	BIQG01000009.1@2;I-B
SRU		TATTTATATACCACTTGGTTAATATAAAAC
		 |||||.|||||||||.|||||||||||||
Repeat		-ATTTACATACCACTTAGTTAATATAAAAC


GCA_004315605	BIQN01000001.1_1;I-B:40859	vs	BIQN01000037.1@2;I-B
SRU		TATTTATATACCACTTGGTTAATATAAAAC
		 |||||.|||||||||.|||||||||||||
Repeat		-ATTTACATACCACTTAGTTAATATAAAAC


GCA_004315665	BIQQ01000002.1_1;I-B:40859	vs	BIQQ01000002.1@2;I-B
SRU		TATTTATATACCACTTGGTTAATATAAAAC
		 |||||.|||||||||.|||||||||||||
Repeat		-ATTTACATACCACTTAGTTAATATAAAAC


GCA_004315745	BIQU01000030.1_8;I-B:40859	vs	BIQU01000052.1@2;I-B
SRU		TATTTATATACCACTTGGTTAATATAAAAC
		 |||||.|||||||||.|||||||||||||
Repeat		-ATTTACATACCACTTAGTTAATATAAAAC


GCA_004315825	BIQY01000038.1_5;I-B:40859	vs	BIQY01000018.1@2;I-B
SRU		TATTTATATACCACTTGGTTAATATAAAAC
		 |||||.|||||||||.|||||||||||||
Repeat		-ATTTACATACCACTTAGTTAATATAAAAC


GCA_004315885	BIRB01000032.1_1;I-B:40859	vs	BIRB01000013.1@1;I-B
SRU		GTTTTATATTAACCAAGTGGTATATAAATA
		|||||||||||||.|||||||||.||||| 
Repeat		GTTTTATATTAACTAAGTGGTATGTAAAT-


GCA_004315965	BIRF01000039.1_2;I-B:40859	vs	BIRF01000013.1@2;I-B
SRU		GTTTTATATTAACCAAGTGGTATATAAATA
		|||||||||||||.|||||||||.||||| 
Repeat		GTTTTATATTAACTAAGTGGTATGTAAAT-


GCA_004316365	BIRZ01000012.1_7;I-B:40859	vs	BIRZ01000019.1@2;I-B
SRU		TATTTATATACCACTTGGTTAATATAAAAC
		 |||||.|||||||||.|||||||||||||
Repeat		-ATTTACATACCACTTAGTTAATATAAAAC


GCA_004316525	BISH01000032.1_5;I-B:40859	vs	BISH01000137.1@1;I-B
SRU		TATTTATATACCACTTGGTTAATATAAAAC
		 |||||.|||||||||.|||||||||||||
Repeat		-ATTTACATACCACTTAGTTAATATAAAAC


GCA_004316625	BISM01000035.1_14;I-B:40859	vs	BISM01000038.1@1;I-B
SRU		TATTTATATACCACTTGGTTAATATAAAAC
		.|||||.|||||||||.|||||||||||||
Repeat		AATTTACATACCACTTAGTTAATATAAAAC


GCA_004316645	BISN01000041.1_1;I-B:40859	vs	BISN01000062.1@2;I-B
SRU		TATTTATATACCACTTGGTTAATATAAAAC
		.|||||.|||||||||.|||||||||||||
Repeat		AATTTACATACCACTTAGTTAATATAAAAC


GCA_004316865	BISY01000037.1_7;I-B:40859	vs	BISY01000033.1@2;I-B
SRU		GTTTTATATTAACCAAGTGGTATATAAATA
		|||||||||||||.|||||||||.      
Repeat		GTTTTATATTAACTAAGTGGTATG------


GCA_004317285	BITT01000051.1_1;I-B:40859	vs	BITT01000113.1@1;I-B
SRU		TATTTATATACCACTTGGTTAATATAAAAC
		 |||||.|||||||||.|||||||||||||
Repeat		-ATTTACATACCACTTAGTTAATATAAAAC


GCA_004317525	BIUF01000011.1_6;I-B:40859	vs	BIUF01000008.1@2;I-B
SRU		TATTTATATACCACTTGGTTAATATAAAAC
		 |||||.|||||||||.|||||||||||||
Repeat		-ATTTACATACCACTTAGTTAATATAAAAC


GCA_004317585	BIUI01000035.1_12;I-B:40859	vs	BIUI01000016.1@2;I-B
SRU		GTTTTATATTAACCAAGTGGTATATAAATA
		|||||||||||||.|||||||||.||||| 
Repeat		GTTTTATATTAACTAAGTGGTATGTAAAT-


GCA_004317665	BIUM01000007.1_9;I-B:40859	vs	BIUM01000005.1@2;I-B
SRU		GTTTTATATTAACCAAGTGGTATATAAATA
		|||||||||||||.|||||||||.||||| 
Repeat		GTTTTATATTAACTAAGTGGTATGTAAAT-


GCA_004317765	BIUR01000035.1_1;I-B:10013	vs	BIUR01000015.1@1;I-B
SRU		-TTTTATATTAACTAAGTGGTA-------
		 |||||||||||||||||||||       
Repeat		GTTTTATATTAACTAAGTGGTATGTAAAG


GCA_004317925	BIUZ01000067.1_1;I-B:40859	vs	BIUZ01000001.1@2;I-B
SRU		---TTATATTAACTAAGTGGTATGTAAATA
		   |||||||||||||||||||||||||| 
Repeat		GTTTTATATTAACTAAGTGGTATGTAAAT-


GCA_004318025	BIVE01000012.1_4;I-B:40859	vs	BIVE01000035.1@1;I-B
SRU		GTTTTATATTAACCAAGTGGTATATAAATA
		|||||||||||||.|||||||||.|||||.
Repeat		GTTTTATATTAACTAAGTGGTATGTAAATT


GCA_004318105	BIVI01000044.1_2;I-B:40859	vs	BIVI01000013.1@2;I-B
SRU		TATTTATATACCACTTGGTTAATATAAAAC
		 |||||.|||||||||.|||||||||||||
Repeat		-ATTTACATACCACTTAGTTAATATAAAAC


GCA_004318145	BIVK01000006.1_11;I-B:40859	vs	BIVK01000018.1@2;I-B
SRU		TATTTATATACCACTTGGTTAATATAAAAC
		 |||||.|||||||||.|||||||||||||
Repeat		-ATTTACATACCACTTAGTTAATATAAAAC


GCA_004318225	BIVO01000035.1_3;I-B:40859	vs	BIVO01000029.1@2;I-B
SRU		GTTTTATATTAACCAAGTGGTATATAAATA
		|||||||||||||.|||||||||.||||| 
Repeat		GTTTTATATTAACTAAGTGGTATGTAAAT-


GCA_004318245	BIVP01000034.1_7;I-B:40859	vs	BIVP01000008.1@1;I-B
SRU		TATTTATATACCACTTGGTTAATATAAAAC
		 |||||.|||||||||.|||||||||||||
Repeat		-ATTTACATACCACTTAGTTAATATAAAAC


GCA_004318265	BIVQ01000032.1_4;I-B:40859	vs	BIVQ01000049.1@1;I-B
SRU		GTTTTATATTAACCAAGTGGTATATAAATA
		|||||||||||||.|||||||||.||||| 
Repeat		GTTTTATATTAACTAAGTGGTATGTAAAT-


GCA_004318405	BIVX01000010.1_1;I-B:40859	vs	BIVX01000083.1@1;I-B
SRU		TATTTATATACCACTTGGTTAATATAAAAC
		 |||||.|||||||||.|||||||||||||
Repeat		-ATTTACATACCACTTAGTTAATATAAAAC


GCA_004318425	BIVY01000018.1_4;I-B:40859	vs	BIVY01000001.1@2;I-B
SRU		GTTTTATATTAACCAAGTGGTATATAAATA
		|||||||||||||.|||||||||.||||| 
Repeat		GTTTTATATTAACTAAGTGGTATGTAAAT-


GCA_004318645	BIWJ01000038.1_7;I-B:40859	vs	BIWJ01000285.1@1;I-B
SRU		GTTTTATATTAACCAAGTGGTATATAAATA
		|||||||||||||.|||||||||.||||  
Repeat		GTTTTATATTAACTAAGTGGTATGTAAA--


GCA_004318825	BIWS01000018.1_1;I-B:40859	vs	BIWS01000172.1@1;I-B
SRU		TATTTATATACCACTTGGTTAATATAAAAC
		 |||||.|||||||||.|||||||||||||
Repeat		-ATTTACATACCACTTAGTTAATATAAAAC


GCA_004318845	BIWT01000073.1_4;I-B:40859	vs	BIWT01000162.1@1;I-B
SRU		TATTTATATACCACTTGGTTAATATAAAAC
		 |||||.|||||||||.|||||||||||||
Repeat		-ATTTACATACCACTTAGTTAATATAAAAC


GCA_004318885	BIWV01000046.1_10;I-B:40859	vs	BIWV01000010.1@2;I-B
SRU		TATTTATATACCACTTGGTTAATATAAAAC
		 |||||.|||||||||.|||||||||||||
Repeat		-ATTTACATACCACTTAGTTAATATAAAAC


GCA_004319025	BIXC01000001.1_5;I-B:40859	vs	BIXC01000017.1@2;I-B
SRU		TATTTATATACCACTTGGTTAATATAAAAC
		 |||||.|||||||||.|||||||||||||
Repeat		-ATTTACATACCACTTAGTTAATATAAAAC


GCA_004319325	BIXR01000048.1_1;I-B:40859	vs	BIXR01000102.1@1;I-B
SRU		TATTTATATACCACTTGGTTAATATAAAAC
		 |||||.|||||||||.|||||||||||||
Repeat		-ATTTACATACCACTTAGTTAATATAAAAC


GCA_004319845	BIWL01000006.1_1;I-B:40859	vs	BIWL01000005.1@2;I-B
SRU		TATTTATATACCACTTGGTTAATATAAAAC
		 |||||.|||||||||.|||||||||||||
Repeat		-ATTTACATACCACTTAGTTAATATAAAAC


GCA_004363045	SNYJ01000008.1_3;I-C:35557	vs	SNYJ01000014.1@1;I-C
SRU		AATTTCAATCCACGCACCCACAAGGAGTGCGAC
		 ||||||||||||||||.||||.||||||||||
Repeat		-ATTTCAATCCACGCACTCACATGGAGTGCGAC


GCA_004370735	RWNM01000010.1_5;I-F:54677	vs	RWNM01000010.1@1;I-F
SRU		AGTTCACTGCCGTATAGGCAGCTAAGAAA
		 ||||||||||||||||||||||||||||
Repeat		-GTTCACTGCCGTATAGGCAGCTAAGAAA


GCA_004684755	SRKO01000061.1_9;I-B:9985	vs	SRKO01000021.1@4;I-B
SRU		ATTTACATACTATATAGTTAATATAAAAC
		||||||||||.|..|||||||||||||||
Repeat		ATTTACATACCACTTAGTTAATATAAAAC


GCA_004794975	SSBH01000075.1_2;I-E:4711	vs	SSBH01000027.1@1;I-E
SRU		--GTTCATCCCCGCATACGCGGG------
		  |.||||||||||.|.||||||      
Repeat		GGGGTCATCCCCGCGTGCGCGGGGAGCAG


GCA_005497185	RJTN01000039.1_5;I-E:15428	vs	RJTN01000006.1@4;I-E
SRU		---TTCCCCGCGCCAGCGGGGATGAACCG
		   ||||||||||||||||||||.|||||
Repeat		GTGTTCCCCGCGCCAGCGGGGATAAACCG


GCA_005889715	VCKW01000371.1_1;III-D:41098	vs	VCKW01000081.1@1;III-D
SRU		-TTGTGATCCCTCTCAGGGGCGATGAGGAC-
		 |||.||.|||||..||||||||||||||| 
Repeat		GTTGCGAACCCTCGTAGGGGCGATGAGGACC


GCA_006381045	PZRJ01000002.1_3;I-B:10275	vs	PZRJ01000002.1@62;I-B
SRU		GTTTTAGATTAACTAAGTGGTATGTAAAG
		||||||.|||||||||||||||||||||.
Repeat		GTTTTATATTAACTAAGTGGTATGTAAAT


GCA_006454555	PZOQ01000001.1_5;I-B:9985	vs	PZOQ01000001.1@60;I-B
SRU		GTTTTATATTAACTATATAGTATGTAAAT
		|||||||||||||||..|.||||||||||
Repeat		GTTTTATATTAACTAAGTGGTATGTAAAT


GCA_006538485	BJLD01000016.1_2;I-E:17358	vs	BJLD01000002.1@2;I-E
SRU		GGAAATAC-CTCCGCGTGCGCGGAGAAGAG--
		    .|.| |.||||||..||||.||.|||  
Repeat		----GTCCGCCCCGCGTAAGCGGGGATGAGCC


GCA_900012125	FAAZ01000109.1_8;I-B:26192	vs	FAAZ01000016.1@3;I-B
SRU		-TTTACATACCACATAGTTGATATAAAAC
		 ||||||||||||.|||||.|||||||||
Repeat		ATTTACATACCACTTAGTTAATATAAAAC


GCA_900013755	FAGI01000004.1_4;I-B:40859	vs	FAGI01000007.1@3;I-B
SRU		GTTTTATATTAACCAAGTGGTATATAAATA
		|||||||||||||.|||||||||.||||| 
Repeat		GTTTTATATTAACTAAGTGGTATGTAAAT-


GCA_900014225	FAAJ01000010.1_7;I-B:9985	vs	FAAJ01000021.1@2;I-B
SRU		ATTTACATACCATATAGTTAATATAAAAC
		||||||||||||..|||||||||||||||
Repeat		ATTTACATACCACTTAGTTAATATAAAAC


GCA_900015935	FANK01000032.1_3;I-B:9985	vs	FANK01000003.1@4;I-B
SRU		ATTTACATTCCATATAGTTAATATAAAAC
		||||||||.|||..|||||||||||||||
Repeat		ATTTACATACCACTTAGTTAATATAAAAC


GCA_900067065	FJVJ01000021.1_6;I-C:32108	vs	FJVJ01000007.1@3;I-C
SRU		GTCGCACCTCACTCGAGGTGCGTGGATTGAAAT
		|||||||||||||.|||||||||||||||||||
Repeat		GTCGCACCTCACTTGAGGTGCGTGGATTGAAAT


GCA_900078185	FLCF02000055.1_9;I-F:11146	vs	FLCF02000002.1@8;I-F
SRU		TTTCTGAGCTGCCTATACGGCAGTGAAC
		||||||||||||||||.||||||.||||
Repeat		TTTCTGAGCTGCCTATGCGGCAGCGAAC


GCA_900094915	FMJN01000036.1_3;II-C:28579	vs	FMJN01000021.1@8;II-C
SRU		ATCATATCATACCAAGATTTAAAGAGGAATTATGGC
		||||||||||||||||||||||||||||||||||||
Repeat		ATCATATCATACCAAGATTTAAAGAGGAATTATGGC


GCA_900096015	FMLA01000023.1_8;I-B:9985	vs	FMLA01000003.1@5;I-B
SRU		ATTTACATACTATATAGTTAATATAAAAC
		||||||||||.|..|||||||||||||||
Repeat		ATTTACATACCACTTAGTTAATATAAAAC


GCA_900096205	FMKX01000027.1_12;I-B:10275	vs	FMKX01000003.1@4;I-B
SRU		CTTTACATACCACTTAGTTAATCTAAAAC
		.|||||||||||||||||||||.||||||
Repeat		ATTTACATACCACTTAGTTAATATAAAAC


GCA_900107335	FNPQ01000008.1_1;I-E:40116	vs	FNPQ01000011.1@1;I-E
SRU		-T-TCCCCCGCACCTGCGGGGATAGACCC-
		 | |.||||.|.||.|.|||||| ||.|| 
Repeat		GTGTTCCCCACGCCCGTGGGGAT-GAACCG


GCA_900162125	FUIZ01000015.1_3;I-B:18599	vs	FUIZ01000012.1@5;I-B
SRU		--TTACATTTCATAGTAAGTAGTTAAAA-
		  ||||||||||||.||||||||||||| 
Repeat		ATTTACATTTCATAATAAGTAGTTAAAAC


GCA_900162145	FUJZ01000002.1_1;I-B:18599	vs	FUJZ01000001.1@23;I-B
SRU		--TTACATTTCATAGTAAGTAGTTAAAA-
		  ||||||||||||.||||||||||||| 
Repeat		ATTTACATTTCATAATAAGTAGTTAAAAC


GCA_900162155	FUIN01000018.1_1;I-B:18599	vs	FUIN01000022.1@18;I-B
SRU		-TTTTAACTACTTACTATGAAATGTAA--
		 |||||||||||||.||||||||||||  
Repeat		GTTTTAACTACTTATTATGAAATGTAAAT


GCA_900162165	FUIV01000013.1_1;I-B:18599	vs	FUIV01000003.1@17;I-B
SRU		-TTTTAACTACTTACTATGAAATGTAA--
		 |||||||||||||.||||||||||||  
Repeat		GTTTTAACTACTTATTATGAAATGTAAAT


GCA_900162195	FUIM01000012.1_4;I-B:18599	vs	FUIM01000004.1@18;I-B
SRU		-TTTTAACTACTTACTATGAAATGTAA--
		 |||||||||||||.||||||||||||  
Repeat		GTTTTAACTACTTATTATGAAATGTAAAT


GCA_900162225	FUIY01000034.1_7;I-B:18599	vs	FUIY01000019.1@5;I-B
SRU		--TTACATTTCATAGTAAGTAGTTAAAA-
		  ||||||||||||.||||||||||||| 
Repeat		ATTTACATTTCATAATAAGTAGTTAAAAC


GCA_900162265	FUIP01000016.1_1;I-B:18599	vs	FUIP01000013.1@18;I-B
SRU		-TTTTAACTACTTACTATGAAATGTAA--
		 |||||||||||||.||||||||||||  
Repeat		GTTTTAACTACTTATTATGAAATGTAAAT


GCA_900162285	FUJD01000006.1_4;I-B:18599	vs	FUJD01000005.1@18;I-B
SRU		-TTTTAACTACTTACTATGAAATGTAA--
		 |||||||||||||.||||||||||||  
Repeat		GTTTTAACTACTTATTATGAAATGTAAAT


GCA_900162295	FUIJ01000011.1_6;I-B:18599	vs	FUIJ01000007.1@8;I-B
SRU		-TTTTAACTACTTACTATGAAATGTAA--
		 |||||||||||||.||||||||||||  
Repeat		GTTTTAACTACTTATTATGAAATGTAAAT


GCA_900162365	FUJO01000001.1_3;I-B:59785	vs	FUJO01000001.1@7;I-B
SRU		-TTTACATTTCACAATGAGTAGTTAAAAC
		 |||||||||||.|||.||||||||||||
Repeat		ATTTACATTTCATAATAAGTAGTTAAAAC


GCA_900162405	FUKB01000017.1_4;I-B:18599	vs	FUKB01000024.1@24;I-B
SRU		-TTTTAACTACTTACTATGAAATGTAA--
		 |||||||||||||.||||||||||||  
Repeat		GTTTTAACTACTTATTATGAAATGTAAAT


GCA_900162425	FUJT01000018.1_7;I-B:18599	vs	FUJT01000013.1@5;I-B
SRU		--TTACATTTCATAGTAAGTAGTTAAAA-
		  ||||||||||||.||||||||||||| 
Repeat		ATTTACATTTCATAATAAGTAGTTAAAAC


GCA_900162435	FUJE01000003.1_4;I-B:18599	vs	FUJE01000019.1@19;I-B
SRU		-TTTTAACTACTTACTATGAAATGTAA--
		 |||||||||||||.||||||||||||  
Repeat		GTTTTAACTACTTATTATGAAATGTAAAT


GCA_900162525	FUIX01000021.1_2;I-B:18599	vs	FUIX01000020.1@5;I-B
SRU		-TTTTAACTACTTACTATGAAATGTAA--
		 |||||||||||||.||||||||||||  
Repeat		GTTTTAACTACTTATTATGAAATGTAAAT


GCA_900162555	FUIO01000005.1_3;I-B:18599	vs	FUIO01000002.1@23;I-B
SRU		-TTTTAACTACTTACTATGAAATGTAA--
		 |||||||||||||.||||||||||||  
Repeat		GTTTTAACTACTTATTATGAAATGTAAAT


GCA_900162605	FUKD01000002.1_4;I-B:18599	vs	FUKD01000001.1@23;I-B
SRU		--TTACATTTCATAGTAAGTAGTTAAAA-
		  ||||||||||||.||||||||||||| 
Repeat		ATTTACATTTCATAATAAGTAGTTAAAAC


GCA_900164165	FULV01000014.1_2;I-B:9985	vs	FULV01000003.1@5;I-B
SRU		ATTTACATACTATATAGTTAATATAAAAC
		||||||||||.|..|||||||||||||||
Repeat		ATTTACATACCACTTAGTTAATATAAAAC


GCA_900164285	FULP01000016.1_4;I-B:9985	vs	FULP01000004.1@6;I-B
SRU		GTTTTATATTAACTATATAGTATGTAAAT
		|||||||||||||||..|.||||||||||
Repeat		GTTTTATATTAACTAAGTGGTATGTAAAT


GCA_900164355	FUMR01000015.1_7;I-B:9985	vs	FUMR01000002.1@8;I-B
SRU		GTTTTATATTAACTATATAGTATGTAAAT
		|||||||||||||||..|.||||||||||
Repeat		GTTTTATATTAACTAAGTGGTATGTAAAT


GCA_900164415	FUMI01000007.1_7;I-B:9985	vs	FUMI01000003.1@5;I-B
SRU		ATTTACATACTATATAGTTAATATAAAAC
		||||||||||.|..|||||||||||||||
Repeat		ATTTACATACCACTTAGTTAATATAAAAC


GCA_900164505	FUMZ01000026.1_3;I-B:10275	vs	FUMZ01000001.1@5;I-B
SRU		GTTTTAGATTAACTAAGTGGTATGTAAAG
		||||||.|||||||||||||||||||||.
Repeat		GTTTTATATTAACTAAGTGGTATGTAAAT


GCA_900164545	FUND01000015.1_1;I-B:10013	vs	FUND01000002.1@5;I-B
SRU		-TTTTATATTAACTAAGTGGTA-------
		 |||||||||||||||||||||       
Repeat		GTTTTATATTAACTAAGTGGTATGTAAAG


GCA_900164795	FUOC01000018.1_9;I-B:10275	vs	FUOC01000003.1@5;I-B
SRU		GTTTTAGATTAACTAAGTGGTATGTAAAG
		||||||.|||||||||||||||||||||.
Repeat		GTTTTATATTAACTAAGTGGTATGTAAAT


GCA_900164995	FUOX01000035.1_2;I-B:9985	vs	FUOX01000005.1@1;I-B
SRU		ATTTACATACTATATAGTTAATATAAAAC
		||||||||||.|..|||||||||||||||
Repeat		ATTTACATACCACTTAGTTAATATAAAAC


GCA_900165455	FUQP01000002.1_3;I-B:40859	vs	FUQP01000003.1@3;I-B
SRU		TATTTATATACCACTTGGTTAATATAAAAC
		 |||||.|||||||||.|||||||||||||
Repeat		-ATTTACATACCACTTAGTTAATATAAAAC


GCA_900165535	FUQY01000011.1_2;I-B:9985	vs	FUQY01000003.1@8;I-B
SRU		ATTTACATACTATATAGTTAATATAAAAC
		||||||||||.|..|||||||||||||||
Repeat		ATTTACATACCACTTAGTTAATATAAAAC


GCA_900165575	FURC01000008.1_2;I-B:40859	vs	FURC01000002.1@5;I-B
SRU		TATTTATATACCACTTGGTTAATATAAAAC
		 |||||.|||||||||.|||||||||||||
Repeat		-ATTTACATACCACTTAGTTAATATAAAAC


GCA_900165595	FURE01000014.1_5;I-B:9985	vs	FURE01000003.1@6;I-B
SRU		ATTTACATACTATATAGTTAATATAAAAC
		||||||||||.|..|||||||||||||||
Repeat		ATTTACATACCACTTAGTTAATATAAAAC


GCA_900165605	FURF01000006.1_4;I-B:9985	vs	FURF01000002.1@5;I-B
SRU		ATTTACATACTATATAGTTAATATAAAAC
		||||||||||.|..|||||||||||||||
Repeat		ATTTACATACCACTTAGTTAATATAAAAC


GCA_900165625	FURH01000005.1_4;I-B:9985	vs	FURH01000002.1@6;I-B
SRU		ATTTACATACTATATAGTTAATATAAAAC
		||||||||||.|..|||||||||||||||
Repeat		ATTTACATACCACTTAGTTAATATAAAAC


GCA_900165635	FURI01000012.1_2;I-B:9985	vs	FURI01000002.1@6;I-B
SRU		ATTTACATACTATATAGTTAATATAAAAC
		      ||||.|..|||||||||||||||
Repeat		------ATACCACTTAGTTAATATAAAAC


GCA_900165975	FUSQ01000012.1_2;I-B:13546	vs	FUSQ01000006.1@4;I-B
SRU		AATTTGCATACCACTTAGTTAATATAAAA-
		 ||||.||||||||||||||||||||||| 
Repeat		-ATTTACATACCACTTAGTTAATATAAAAC


GCA_900165975	FUSQ01000033.1_4;I-B:9985	vs	FUSQ01000006.1@4;I-B
SRU		ATTTACATACTATATAGTTAATATAAAAC
		||||||||||.|..|||||||||||||||
Repeat		ATTTACATACCACTTAGTTAATATAAAAC


GCA_900165975	FUSQ01000035.1_14;I-B:73091	vs	FUSQ01000006.1@4;I-B
SRU		GTTTTAGATTAACTATATGGAATGTAAAT
		||||||.||||||||..|||.||||||||
Repeat		GTTTTATATTAACTAAGTGGTATGTAAAT


GCA_900166015	FUSU01000028.1_2;I-B:13546	vs	FUSU01000007.1@2;I-B
SRU		-TTTTATATTAACTAAGTGGTATGCAAATT
		 |||||||||||||||||||||||.|||| 
Repeat		GTTTTATATTAACTAAGTGGTATGTAAAT-


GCA_900166085	FUTB01000026.1_1;I-B:10275	vs	FUTB01000001.1@9;I-B
SRU		GTTTTAGATTAACTAAGTGGTATGTAAAG
		||||||.|||||||||||||||||||||.
Repeat		GTTTTATATTAACTAAGTGGTATGTAAAT


GCA_900166125	FUTG01000020.1_3;I-B:9985	vs	FUTG01000002.1@5;I-B
SRU		GTTTTATATTAACTATATAGTATGTAAAT
		|||||||||||||||..|.||||||||||
Repeat		GTTTTATATTAACTAAGTGGTATGTAAAT


GCA_900166175	FUTK01000011.1_6;I-B:9985	vs	FUTK01000003.1@6;I-B
SRU		GTTTTATATTAACTATATAGTATGTAAAT
		|||||||||||||||..|.||||||||||
Repeat		GTTTTATATTAACTAAGTGGTATGTAAAT


GCA_900166255	FUTS01000018.1_6;I-B:10275	vs	FUTS01000001.1@9;I-B
SRU		CTTTACATACCACTTAGTTAATCTAAAAC
		.|||||||||||||||||||||.||||||
Repeat		ATTTACATACCACTTAGTTAATATAAAAC


GCA_900166515	FUUS01000032.1_16;I-B:10275	vs	FUUS01000006.1@5;I-B
SRU		CTTTACATACCACTTAGTTAATCTAAAAC
		.|||||||||||||||||||||.||||||
Repeat		ATTTACATACCACTTAGTTAATATAAAAC


GCA_900166545	FUUV01000017.1_2;I-B:9985	vs	FUUV01000003.1@6;I-B
SRU		GTTTTATATTAACTATATAGTATGTAAAT
		|||||||||||||||..|.||||||||||
Repeat		GTTTTATATTAACTAAGTGGTATGTAAAT


GCA_900188035	FZNN01000005.1_2;III-D:5152	vs	FZNN01000005.1@2;III-D
SRU		GTGCTGACCCGTGCTCGATATCGAGGCGATTGA
		||||||||||.|||.||||||||||||||||||
Repeat		GTGCTGACCCATGCCCGATATCGAGGCGATTGA


GCA_900243095	OEZG01000070.1_5;I-B:73091	vs	OEZG01000109.1@1;I-B
SRU		GTTTTAGATTAACTATATGGAATGTAAAT
		||||||.||||||||..|||.||||||||
Repeat		GTTTTATATTAACTAAGTGGTATGTAAAT


GCA_900447105	UAWF01000014.1_1;I-B:19928	vs	UAWF01000001.1@14;I-B
SRU		-TTTATTTTCCACATAGTTAATATAAAAC
		 ||||..||||.|||||||||||||||||
Repeat		ATTTACATTCCTCATAGTTAATATAAAAC


GCA_900496245	UFNO01000012.1_2;I-F:65993	vs	UFNO01000012.1@4;I-F
SRU		GTTGTTCATCGCATAGATGATTTAGAAAA
		|||||||||||||||||||||||||||| 
Repeat		GTTGTTCATCGCATAGATGATTTAGAAA-


GCA_900496295	UFNM01000013.1_4;I-F:65993	vs	UFNM01000013.1@4;I-F
SRU		GTTGTTCATCGCATAGATGATTTAGAAAA
		|||||||||||||||||||||||||||| 
Repeat		GTTGTTCATCGCATAGATGATTTAGAAA-


GCA_900687405	CAACZO010000002.1_3;I-B:10275	vs	CAACZO010000003.1@5;I-B
SRU		GTTTTATATTAACTAAGTGGTATGTAAAG
		||||||||||||||||||||||||||||.
Repeat		GTTTTATATTAACTAAGTGGTATGTAAAT


GCA_900687725	CAACZY010000021.1_4;I-B:9985	vs	CAACZY010000003.1@5;I-B
SRU		ATTTACATTCCATATAGTTAATATAAAAC
		||||||||.|||..|||||||||||||||
Repeat		ATTTACATACCACTTAGTTAATATAAAAC


GCA_900687785	CAADAB010000025.1_2;I-B:9985	vs	CAADAB010000006.1@1;I-B
SRU		ATTTACATACTATATAGTTAATATAAAAC
		||||||||||.|..|||||||||||||||
Repeat		ATTTACATACCACTTAGTTAATATAAAAC


GCA_900688855	CAADBI010000035.1_1;I-B:40859	vs	CAADBI010000028.1@2;I-B
SRU		GTTTTATATTAACCAAGTGGTATATAAATA
		|||||||||||||.|||||||||.||||. 
Repeat		GTTTTATATTAACTAAGTGGTATGTAAAG-


GCA_900692085	CAADDX010000027.1_2;I-B:12709	vs	CAADDX010000023.1@2;I-B
SRU		ATTTACATACCACATAGTTAATATAAAA-
		.||||||||||||.|||||||||||||| 
Repeat		CTTTACATACCACTTAGTTAATATAAAAC


GCA_900692125	CAADDZ010000029.1_4;I-B:12709	vs	CAADDZ010000024.1@1;I-B
SRU		-TTTTATATTAACTATGTGGTATGTAAAT
		 ||||||||||||||.||||||||||||.
Repeat		GTTTTATATTAACTAAGTGGTATGTAAAG


GCA_901004505	CAAJUZ010000013.1_16;I-B:13546	vs	CAAJUZ010000008.1@2;I-B
SRU		AATTTGCATACCACTTAGTTAATATAAAA-
		 ||||.||||||||||||||||||||||| 
Repeat		-ATTTACATACCACTTAGTTAATATAAAAC


GCA_901004505	CAAJUZ010000021.1_10;I-B:73091	vs	CAAJUZ010000008.1@2;I-B
SRU		GTTTTAGATTAACTATATGGAATGTAAAT
		||||||.||||||||..|||.||||||||
Repeat		GTTTTATATTAACTAAGTGGTATGTAAAT


GCA_901004505	CAAJUZ010000036.1_4;I-B:9985	vs	CAAJUZ010000008.1@2;I-B
SRU		ATTTACATACTATATAGTTAATATAAAAC
		||||||||||.|..|||||||||||||||
Repeat		ATTTACATACCACTTAGTTAATATAAAAC
