# Supplementary material for: Bacteriophages suppress CRISPR–Cas immunity using RNA-based anti-CRISPRs
Source: Nature. 2023 Oct 18;623(7987):601–7. doi: 10.1038/s41586-023-06612-5 (PMC10651486; doi:10.1038/s41586-023-06612-5)
Supplement: Supplementary file 5 — Source Data Fig. 1 [file 41586_2023_6612_MOESM5_ESM.xlsx]

## Sheet: Sheet1
Figure 1d
Pba I-F x ϕTE	strain	replicate	dilution	count in 5 μL	PFU/mL
	-CRISPR, -RacrIF1	1	1e-07	23	46000000000
	PCF610 carrying pPF975 + pPF781	2	1e-07	27	54000000000
		3	1e-07	26	52000000000
	+CRISPR, -RacrIF1	1	0.0001	6	12000000
	PCF610 carrying pPF1423 + pPF781	2	0.0001	1	2000000
		3	0.001	32	6400000
	+ CRISPR, +RacrIF1	1	1e-05	17	340000000
	PCF610 carrying pPF1423 + pPF2845	2	1e-06	16	3200000000
		3	1e-05	20	400000000
	+ CRISPR, +RacrIF1-GCmut	1	0.001	51	10200000
	PCF610 carrying pPF1423 + pPF2895	2	0.001	1	200000
		3	0.0001	6	12000000
Figure 1e
Pba I-F x ϕTE	strain	replicate	dilution	count in 5 μL	CFU/mL
transconjugants	-CRISPR, -RacrIF1	1	0.001	12	1200000
	wild-type Pba carrying pPF953, pPF781	2	0.01	44	440000
		3	0.001	9	900000
	+CRISPR, -RacrIF1	1	1	5	500
	wild-type Pba carrying pPF954, pPF781	2	1	10	1000
		3	1	9	900
	+ CRISPR, +RacrIF1	1	0.01	26	260000
	wild-type Pba carrying pPF954, pPF2846	2	0.001	8	800000
		3	0.001	8	800000
recipients	-CRISPR, -RacrIF1	1	1e-06	6	600000000
	wild-type Pba carrying pPF953, pPF781	2	1e-06	7	700000000
		3	1e-05	55	550000000
	+CRISPR, -RacrIF1	1	1e-05	48	480000000
	wild-type Pba carrying pPF954, pPF781	2	1e-05	48	480000000
		3	1e-06	7	700000000
	+ CRISPR, +RacrIF1	1	1e-06	5	500000000
	wild-type Pba carrying pPF954, pPF2846	2	1e-05	51	510000000
		3	1e-06	13	1300000000
conjugation Efficiency (T/R)	-CRISPR, -RacrIF1	1			0.002
	wild-type Pba carrying pPF953, pPF781	2			0.000629
		3			0.00164
	+CRISPR, -RacrIF1	1			1.04e-06
	wild-type Pba carrying pPF954, pPF781	2			2.08e-06
		3			1.29e-06
	+ CRISPR, +RacrIF1	1			0.00052
	wild-type Pba carrying pPF954, pPF2846	2			0.00157
		3			0.000615
