# Supplementary material for: Bacteriophages suppress CRISPR–Cas immunity using RNA-based anti-CRISPRs
Source: Nature. 2023 Oct 18;623(7987):601–7. doi: 10.1038/s41586-023-06612-5 (PMC10651486; doi:10.1038/s41586-023-06612-5)
Supplement: Supplementary file 6 — Source Data Fig. 2 [file 41586_2023_6612_MOESM6_ESM.xlsx]

## Sheet: Sheet1
Figure 2f
strain	timepoint	cells | Count	cells/YG_610_20-A- | Count	cells/YG_610_20-A- | Freq. of Parent	cells/YG_610_20-A+ | Count	cells/YG_610_20-A+ | Freq. of Parent
naïve –Racr - 1	1	7255	1910	0.263	5345	0.737
naïve –Racr - 2	1	9225	832	0.0902	8393	0.91
naïve –Racr - 3	1	9274	867	0.0935	8407	0.907
naïve +Racr - 1	1	11364	594	0.0523	10770	0.948
naïve +Racr - 2	1	10403	807	0.0776	9596	0.922
naïve +Racr - 3	1	11124	706	0.0635	10418	0.937
strong priming –Racr - 1	1	10556	816	0.0773	9740	0.923
strong priming –Racr - 2	1	10640	779	0.0732	9861	0.927
strong priming –Racr - 3	1	10703	735	0.0687	9968	0.931
strong priming +Racr - 1	1	10161	895	0.0881	9266	0.912
strong priming +Racr - 2	1	10872	680	0.0625	10192	0.937
strong priming +Racr - 3	1	8902	1216	0.137	7686	0.863
medium priming –Racr - 1	1	10494	734	0.0699	9760	0.93
medium priming –Racr - 2	1	9596	881	0.0918	8715	0.908
medium priming –Racr - 3	1	10750	779	0.0725	9971	0.928
medium priming +Racr - 1	1	10596	603	0.0569	9993	0.943
medium priming +Racr - 2	1	10859	773	0.0712	10086	0.929
medium priming +Racr - 3	1	11057	647	0.0585	10410	0.941
naïve –Racr - 1	3	9596	789	0.0822	8807	0.918
naïve –Racr - 2	3	9760	692	0.0709	9068	0.929
naïve –Racr - 3	3	9159	1040	0.114	8119	0.886
naïve +Racr - 1	3	8702	1059	0.122	7643	0.878
naïve +Racr - 2	3	10937	517	0.0473	10420	0.953
naïve +Racr - 3	3	9345	856	0.0916	8489	0.908
strong priming –Racr - 1	3	9826	5611	0.571	4215	0.429
strong priming –Racr - 2	3	9683	4787	0.494	4896	0.506
strong priming –Racr - 3	3	8638	4308	0.499	4330	0.501
strong priming +Racr - 1	3	8975	1246	0.139	7729	0.861
strong priming +Racr - 2	3	10187	820	0.0805	9367	0.92
strong priming +Racr - 3	3	8613	1251	0.145	7362	0.855
medium priming –Racr - 1	3	9077	2623	0.289	6454	0.711
medium priming –Racr - 2	3	9387	2525	0.269	6862	0.731
medium priming –Racr - 3	3	8959	2130	0.238	6829	0.762
medium priming +Racr - 1	3	7866	1215	0.154	6651	0.846
medium priming +Racr - 2	3	9704	912	0.094	8792	0.906
medium priming +Racr - 3	3	9174	903	0.0984	8271	0.902
naïve –Racr - 1	5	9306	608	0.0653	8698	0.935
naïve –Racr - 2	5	8641	1140	0.132	7501	0.868
naïve –Racr - 3	5	7710	2332	0.302	5378	0.698
naïve +Racr - 1	5	6951	1810	0.26	5141	0.74
naïve +Racr - 2	5	8679	874	0.101	7805	0.899
naïve +Racr - 3	5	8706	1021	0.117	7685	0.883
strong priming –Racr - 1	5	10116	8769	0.867	1347	0.133
strong priming –Racr - 2	5	8819	7176	0.814	1643	0.186
strong priming –Racr - 3	5	8570	6934	0.809	1636	0.191
strong priming +Racr - 1	5	7818	2314	0.296	5504	0.704
strong priming +Racr - 2	5	8543	1211	0.142	7332	0.858
strong priming +Racr - 3	5	10573	1502	0.142	9071	0.858
medium priming –Racr - 1	5	9188	4314	0.47	4874	0.53
medium priming –Racr - 2	5	8470	3976	0.469	4494	0.531
medium priming –Racr - 3	5	8066	4088	0.507	3978	0.493
medium priming +Racr - 1	5	8011	1537	0.192	6474	0.808
medium priming +Racr - 2	5	10537	1491	0.142	9046	0.858
medium priming +Racr - 3	5	10331	679	0.0657	9652	0.934
