# Supplementary material for: Bacteriophages suppress CRISPR–Cas immunity using RNA-based anti-CRISPRs
Source: Nature. 2023 Oct 18;623(7987):601–7. doi: 10.1038/s41586-023-06612-5 (PMC10651486; doi:10.1038/s41586-023-06612-5)
Supplement: Supplementary file 7 — Source Data Fig. 3 [file 41586_2023_6612_MOESM7_ESM.xlsx]

## Sheet: Sheet1
Figure 3f
I-C x JBD30	strain	replicate	dilution	count in 2.5ul	PFU/mL
	-CRISPR, ev	1	1e-07	1	4000000000
	PAO1 WT carrying pHerd30t	2	1e-07	3	12000000000
		3	1e-07	2	8000000000
	+CRISPR, ev	1	0.01	3	120000
	PAO1::IC carrying pHerd30t	2	0.01	1	40000
		3	0.01	2	80000
	+CRISPR, acrIC5_WT, -RacrIC1	1	1e-07	5	20000000000
	PAO1::IC carrying pSC146	2	1e-07	10	40000000000
		3	1e-07	5	20000000000
	+CRISPR, acrIC5_WT, +RacrIC1	1	1e-07	7	28000000000
	PAO1::IC carrying pSC145	2	1e-07	4	16000000000
		3	1e-07	1	4000000000
	+CRISPR, acrIC5_truncated, -RacrIC1	1	0.1	12	48000
	PAO1::IC carrying pSC201	2	0.1	4	16000
		3	0.01	1	40000
	+CRISPR, acrIC5_truncated, +RacrIC1	1	1e-06	5	2000000000
	PAO1::IC carrying pSC201	2	1e-06	8	3200000000
		3	1e-07	1	4000000000
Figure 3g
Pba I-F x ϕTE	strain	replicate	dilution	count in 10 μL	PFU/mL
	-CRISPR, ev	1	1e-07	19	19000000000
	PCF610 carrying pPF975 + pPF781	2	1e-07	14	14000000000
		3	1e-07	15	15000000000
	+CRISPR, ev	1	0.01	1	10000
	PCF610 carrying pPF1423 + pPF781	2	0.1	32	32000
		3	0.1	38	38000
	+CRISPR, pBad-RacrIF2	1	0.01	34	340000
	PCF610 carrying pPF1423 + pPF2803	2	0.001	28	2800000
		3	0.01	5	50000
	+CRISPR, pBad-RacrIF3	1	1e-05	7	70000000
	PCF610 carrying pPF1423 + pPF2802	2	1e-05	42	420000000
		3	1e-05	9	90000000
PA14 I-F x DMS3m	strain	replicate	dilution	count in 2.5ul	PFU/mL
	-CRISPR, ev	1	1e-07	1	4000000000
	SMC5454 carrying pHerd30t	2	1e-07	2	8000000000
		3	1e-06	13	5200000000
	+CRISPR, ev	1	0.1	1	4000
	PA14-WT carrying pHerd30t	2	0.1	2	8000
		3	0.1	1	4000
	+CRISPR, pBad-RacrIF1	1	1e-06	3	1200000000
	PA14-WT carrying pSC015	2	1e-06	1	400000000
		3	1e-06	1	400000000
	+CRISPR, pBad-RacrIF2	1	1e-06	1	400000000
	PA14-WT carrying pSC013	2	1e-05	1	40000000
		3	1e-05	6	240000000
	+CRISPR, pBad-RacrIF3	1	1e-05	1	40000000
	PA14-WT carrying pSC081	2	1e-05	1	40000000
		3	0.0001	4	16000000
I-E x JBD30	strain	replicate	dilution	count in 2.5ul	PFU/mL
	-CRISPR, ev	1	1e-07	9	36000000000
	SMC4386-ΔCas3 carrying pHerd30T	2	1e-07	11	44000000000
		3	1e-07	8	32000000000
	+CRISPR, ev	1	0.001	1	400000
	SMC4386-WT carrying pHerd30T	2	0.001	1	400000
		3	0.001	1	400000
	+CRISPR, pBad-RacrIE1	1	1e-07	1	4000000000
	SMC4386-WT carrying pSC011	2	1e-07	1	4000000000
		3	1e-07	2	8000000000
	+CRISPR, pBad-RacrIE2	1	1e-07	9	3,60E+10
	SMC4386-WT carrying pSC143	2	1e-07	5	20000000000
		3	1e-07	5	20000000000
V-A x JBD30	strain	replicate	dilution	count in 2.5ul	PFU/mL
	-CRISPR, ev	1	1e-07	1	4000000000
	PAO1::VA -crRNA carrying pHerdt30T	2	1e-07	3	12000000000
		3	1e-07	2	8000000000
	+CRISPR, ev	1	0.0001	1	4000000
	PAO1::VA carrying pHerdt30T	2	0.001	1	400000
		3	0.001	1	400000
	+CRISPR, pBad-RacrVA1	1	1e-07	1	4000000000
	PAO1::VA carrying pSC026	2	1e-06	1	400000000
		3	1e-07	1	4000000000
	+CRISPR, pBad-RacrVA2	1	1e-07	3	12000000000
	PAO1::VA carrying pSC088	2	1e-07	2	8000000000
		3	1e-07	3	12000000000
	+CRISPR, pBad-RacrVA3	1	1e-05	1	40000000
	PAO1::VA carrying pSC149	2	0.0001	1	4000000
		3	1e-06	1	400000000
