# Supplementary material for: Bacteriophages suppress CRISPR–Cas immunity using RNA-based anti-CRISPRs
Source: Nature. 2023 Oct 18;623(7987):601–7. doi: 10.1038/s41586-023-06612-5 (PMC10651486; doi:10.1038/s41586-023-06612-5)
Supplement: Supplementary file 8 — Source Data Extended Data Fig. 2 [file 41586_2023_6612_MOESM8_ESM.xlsx]

## Sheet: Sheet1
Extended Data Figure 2b
Pba I-F x ϕTE	strain	replicate	dilution	count in 4ul*	PFU/mL
	+CRISPR, canonical crRNA non-targeting	1	1e-07	8	20000000000
	PCF610 carrying pSC386	2	1e-07	11	27500000000
		3	1e-07	15	37500000000
	+CRISPR, canonical crRNA ϕTE	1	0.0001	1	2500000
	PCF610 carrying pSC391	2	0.0001	1	2500000
		3	0.0001	1	2500000
	+CRISPR, hybrid crRNA ϕTE	1	0.0001	1	2500000
	PCF610 carrying pSC391	2	0.0001	1	2500000
		3	0.0001	1	2500000
Extended Data Figure 2d
Pba I-F x ϕTE	strain	replicate	dilution	count in 5 μL	PFU/mL
	-CRISPR, ev	1	1e-06	111	22200000000
	wild-type Pba carrying pPF781	2	1e-07	24	48000000000
		3	1e-06	5	1000000000
	+CRISPR, ev	1	0.1	47	94000
	PCF188 carrying pPF781	2	0.01	40	800000
		3	0.01	65	1300000
	+CRISPR, pBad-RacrIF1	1	1e-06	37	7400000000
	PCF188 carrying pPF2846	2	1e-06	35	7000000000
		3	1e-06	31	6200000000
	+CRISPR, pBad-RacrIF1-variant1	1	0.001	12	2400000
	PCF188 carrying pPF2847	2	0.1	13	26000
		3	0.01	32	640000
	+CRISPR, pBad-RacrIF1-variant2	1	1e-05	14	280000000
	PCF188 carrying pPF3604	2	1e-05	19	380000000
		3	1e-05	29	580000000
	+CRISPR, pBad-RacrIF1-variant3	1	0.001	20	4000000
	PCF188 carrying pPF3600	2	1	n.d.	200*		*Note: Value under the detection limit of 200 PFU/mL indicated as 200PFU/mL in graph
		3	0.1	1	2000
