# Supplementary material for: Bacteriophages suppress CRISPR–Cas immunity using RNA-based anti-CRISPRs
Source: Nature. 2023 Oct 18;623(7987):601–7. doi: 10.1038/s41586-023-06612-5 (PMC10651486; doi:10.1038/s41586-023-06612-5)
Supplement: Supplementary file 9 — Source Data Extended Data Fig. 4 [file 41586_2023_6612_MOESM9_ESM.xlsx]

## Sheet: Sheet1
Extended Data Figure 4c
Pba I-F x ϕTE	strain	replicate	dilution	count in 5 μL	PFU/mL
	-CRISPR, ev	1	1e-07	16	32000000000
	wild-type Pba carrying pPF781	2	1e-06	64	12800000000
		3	1e-06	17	3400000000
	+CRISPR, ev	1	0.001	12	2400000
	PCF188 carrying pPF781	2	0.1	1	2000
		3	0.01	11	220000
	+CRISPR, pBad-RacrIF1 0.0003% ara	1	0.001	14	2800000
	PCF188 carrying pPF2846	2	0.001	18	3600000
		3	0.001	21	4200000
	+CRISPR, pBad-RacrIF1 0.003% ara	1	0.0001	12	24000000
	PCF188 carrying pPF2846	2	0.1	1	2000
		3	0.0001	15	30000000
	+CRISPR, pBad-RacrIF1 0.03% ara	1	1e-05	12	240000000
	PCF188 carrying pPF2846	2	1e-06	8	1600000000
		3	0.001	54	10800000
	+CRISPR, pBad-RacrIF1 0.3% ara	1	0.0001	63	126000000
	PCF188 carrying pPF2846	2	1e-07	8	16000000000
		3	1e-06	16	3200000000
Extended Data Figure 4d
Pba I-F x ϕTE	strain	replicate	dilution	count in 5 μL	PFU/mL
	-CRISPR, ev	1	1e-07	12	24000000000
	PCF610 carrying pPF975 + pPF781	2	1e-07	12	24000000000
		3	1e-07	16	32000000000
	+CRISPR, ev	1	0.1	1	2000
	PCF610 carrying pPF1423 + pPF781	2	0.01	6	120000
		3	0.01	1	20000
	+CRISPR, pJ23112-RacrIF1	1	0.001	11	2200000
	PCF610 carrying pPF1423 + pSC375	2	0.0001	6	12000000
		3	0.001	5	1000000
	+CRISPR, pJ23110-RacrIF1	1	1e-06	15	3000000000
	PCF610 carrying pPF1423 + pSC374	2	0.0001	18	36000000
		3	1e-05	25	500000000
	+CRISPR, pJ23100-RacrIF1	1	0.0001	5	10000000
	PCF610 carrying pPF1423 + pSC373	2	1e-06	7	1400000000
		3	0.001	1	200000
	+CRISPR, pWT-RacrIF1	1	1e-05	6	120000000
	PCF610 carrying pPF1423 + pPF2845	2	1e-05	12	240000000
		3	1e-06	5	1000000000
Extended Data Figure 4f
Pba I-F x ϕTE	strain	replicate	dilution	count in 5 μL	PFU/mL
	-CRISPR, ev	1	1e-06	111	22200000000
	wild-type Pba carrying pPF781	2	1e-07	24	48000000000
		3	1e-06	5	1000000000
	+CRISPR, ev	1	0.1	47	94000
	PCF188 carrying pPF781	2	0.01	40	800000
		3	0.01	65	1300000
	+CRISPR, pBad-RacrIF1	1	1e-06	37	7400000000
	PCF188 carrying pPF2846	2	1e-06	35	7000000000
		3	1e-06	31	6200000000
	+CRISPR, pBad-RacrIF1-repeat-only	1	0.001	35	7000000
	PCF188 carrying pPF3595	2	0.001	32	6400000
		3	0.001	63	12600000
	+CRISPR, pBad-canonical-crRNA	1	1e-05	31	620000000
	PCF188 carrying pPF3647	2	1e-06	42	8400000000
		3	1e-06	37	7400000000
